# Supplementary material for: MicroRNA gene dynamics in immune cell subpopulations during aging and atherosclerosis disease development at single-cell resolution
Source: Genome Med. 2025 Oct 6;17:112. doi: 10.1186/s13073-025-01530-9 (PMC12502174; doi:10.1186/s13073-025-01530-9)
Supplement: Supplementary file 2 — Additional file 2: Table S1 [file 13073_2025_1530_MOESM2_ESM.xlsx]

## Sheet: TableS1A. Samples for miRNA gen
TableS1A. Samples for miRNA gene detection
GSE ID	GSM ID	Source	Treatment	Time	Replicate	Genome Version	Assay	Other access codes for processed data
GSE45517	GSM1106091	MEF	SRSF1-CNTRL	0h	1	mm9	GRO-seq
GSE45517	GSM1106092	MEF	SRSF1-KO	0h	1	mm9	GRO-seq
GSE45517	GSM1106093	MEF	SRSF2-CNTRL	0h	1	mm9	GRO-seq
GSE45517	GSM1106094	MEF	SRSF2-KO	0h	1	mm9	GRO-seq
GSE46494	GSM1131267	C57BL6	Notx	0h	1	mm9	GRO-seq
GSE46494	GSM1131268	C57BL6	Kdo2LipidA	1h	1	mm9	GRO-seq
GSE46494	GSM1131269	BALBc	Notx	0h	1	mm9	GRO-seq
GSE46494	GSM1131270	BALBc	Kdo2LipidA	1h	1	mm9	GRO-seq
GSE48759	GSM1183906	macrophage	Notx	1h	1	mm9	GRO-seq
GSE48759	GSM1183907	macrophage	Notx	6h	1	mm9	GRO-seq
GSE48759	GSM1183908	macrophage	Notx	12h	1	mm9	GRO-seq
GSE48759	GSM1183909	macrophage	Notx	24h	1	mm9	GRO-seq
GSE48759	GSM1183910	macrophage	KLA	1h	1	mm9	GRO-seq
GSE48759	GSM1183911	macrophage	KLA	6h	1	mm9	GRO-seq
GSE48759	GSM1183912	macrophage	KLA	12h	1	mm9	GRO-seq
GSE48759	GSM1183913	macrophage	KLA	24h	1	mm9	GRO-seq
GSE48759	GSM1183914	macrophage	Notx	1h	2	mm9	GRO-seq
GSE48759	GSM1183915	macrophage	KLA	10min	2	mm9	GRO-seq
GSE48759	GSM1183916	macrophage	KLA	1h	1	mm9	GRO-seq
GSE48759	GSM1183917	macrophage	KLA	6h	2	mm9	GRO-seq
GSE48759	GSM1183918	macrophage	KLA	12h	2	mm9	GRO-seq
GSE48759	GSM1183919	macrophage	KLA	24h	2	mm9	GRO-seq
GSE48759	GSM1183920	macrophage	Notx	24h	1	mm9	GRO-seq
GSE48759	GSM1183921	macrophage	Notx	0h	2	mm9	GRO-seq
GSE48759	GSM1183922	macrophage	Notx	1h	5	mm9	GRO-seq
GSE48759	GSM1183923	macrophage	KLA	1h	3	mm9	GRO-seq
GSE48759	GSM1183924	macrophage	KLA	1h	2	mm9	GRO-seq
GSE48759	GSM1183925	macrophage	KLA	6h	4	mm9	GRO-seq
GSE48759	GSM1183926	macrophage	KLA	1h	5	mm9	GRO-seq
GSE48759	GSM1183927	macrophage	InhDMSO	2h	1	mm9	GRO-seq
GSE48759	GSM1183928	macrophage	InhFlavo	2h	1	mm9	GRO-seq
GSE48759	GSM1183929	macrophage	InhIBET	2h	1	mm9	GRO-seq
GSE48759	GSM1183930	macrophage	InhDMSOKLA	DMSO 2h KLA 1h	1	mm9	GRO-seq
GSE48759	GSM1183931	macrophage	InhFlavoKLA	Flavopiridol 2h KLA 1h	1	mm9	GRO-seq
GSE48759	GSM1183932	macrophage	InhIBETKLA	IBET 2h KLA 1h	1	mm9	GRO-seq
GSE48759	GSM1183933	macrophage	InhFlavoKLA	Flavopiridol 2h KLA 1h	1	mm9	GRO-seq
GSE48759	GSM1183934	macrophage	InhDMSO	2h	1	mm9	GRO-seq
GSE48759	GSM1183935	macrophage	InhDMSOKLA	DMSO 2h KLA 1h	1	mm9	GRO-seq
GSE48759	GSM1183936	macrophage	InhActDKLA	ActinomycinD 2h KLA 1h	1	mm9	GRO-seq
GSE48759	GSM1183937	macrophage	InhTripKLA	Triptolide 2h KLA 1h	1	mm9	GRO-seq
GSE48759	GSM1183938	macrophage	InhAmantKLA	Amanitin 5h KLA 1h	1	mm9	GRO-seq
GSE48759	GSM1183939	PU1null	Notx	1h	1	mm9	GRO-seq
GSE48759	GSM1183940	PU1null	KLA	1h	1	mm9	GRO-seq
GSE48759	GSM1183941	PUER	Tamx	24h	1	mm9	GRO-seq
GSE48759	GSM1183942	PUER	TamxKLA	24h1h	1	mm9	GRO-seq
GSE48895	GSM1186440	mESC	Notx	0h	1	mm9	GRO-seq
GSE48895	GSM1186441	mESC	Notx	0h	2	mm9	GRO-seq
GSE48895	GSM1186442	mESC	FP	2min	1	mm9	GRO-seq
GSE48895	GSM1186443	mESC	FP	2min	2	mm9	GRO-seq
GSE48895	GSM1186444	mESC	FP	5min	1	mm9	GRO-seq
GSE48895	GSM1186445	mESC	FP	5min	2	mm9	GRO-seq
GSE48895	GSM1186448	mESC	FP	25min	1	mm9	GRO-seq
GSE48895	GSM1186449	mESC	FP	25min	2	mm9	GRO-seq
GSE48895	GSM1186450	mESC	FP	50min	1	mm9	GRO-seq
GSE48895	GSM1186451	mESC	FP	50min	2	mm9	GRO-seq
GSE48895	GSM1186452	mESC	DMSO	50min	1	mm9	GRO-seq
GSE48895	GSM1186453	mESC	DMSO	50min	2	mm9	GRO-seq
GSE48895	GSM1186454	mESC	FP	12.5min	1	mm9	GRO-seq
GSE48895	GSM1186454	mESC	TRP	12.5min	1	mm9	GRO-seq
GSE48895	GSM1186455	mESC	FP	12.5min	2	mm9	GRO-seq
GSE48895	GSM1186455	mESC	TRP	12.5min	2	mm9	GRO-seq
GSE48895	GSM1186456	mESC	TRP	25min	2	mm9	GRO-seq
GSE48895	GSM1186457	mESC	TRP	50min	1	mm9	GRO-seq
GSE48895	GSM1186458	mESC	TRP	50min	2	mm9	GRO-seq
GSE50944	GSM1232928	macrophage.WT	Notx	12h	1	mm9	GRO-seq
GSE50944	GSM1232928	macrophage.WT	Notx	1h	1	mm9	GRO-seq
GSE50944	GSM1232929	macrophage.NCoKO	Notx	12h	2	mm9	GRO-seq
GSE50944	GSM1232929	macrophage.NCoKO	Notx	1h	2	mm9	GRO-seq
GSE50944	GSM1232930	macrophage.WT	KLA	1h	1	mm9	GRO-seq
GSE50944	GSM1232931	macrophage.NCoKO	KLA	1h	2	mm9	GRO-seq
GSE50944	GSM1232932	macrophage.WT	KLA	12h	2	mm9	GRO-seq
GSE50944	GSM1232933	macrophage.NCoKO	KLA	12h	2	mm9	GRO-seq
GSE56747	GSM1367990	3T3L1	Notx	0min	1	mm9	GRO-seq
GSE56747	GSM1367991	3T3L1	Rosi	10min	1	mm9	GRO-seq
GSE56747	GSM1367992	3T3L1	Rosi	30min	1	mm9	GRO-seq
GSE56747	GSM1367993	3T3L1	Rosi	60min	1	mm9	GRO-seq
GSE56747	GSM1367994	3T3L1	Rosi	180min	1	mm9	GRO-seq
GSE56747	GSM1367995	3T3L1	Notx	0min	2	mm9	GRO-seq
GSE56747	GSM1367996	3T3L1	Rosi	10min	2	mm9	GRO-seq
GSE56747	GSM1367997	3T3L1	Rosi	30min	2	mm9	GRO-seq
GSE56747	GSM1367998	3T3L1	Rosi	60min	2	mm9	GRO-seq
GSE56747	GSM1367999	3T3L1	Rosi	180min	2	mm9	GRO-seq
GSE59486	GSM1437735	Liver	0	0h	1	mm9	GRO-seq
GSE59486	GSM1437736	Liver	0	4h	1	mm9	GRO-seq
GSE59486	GSM1437737	Liver	0	7h	1	mm9	GRO-seq
GSE59486	GSM1437738	Liver	0	10h	1	mm9	GRO-seq
GSE59486	GSM1437739	Liver	0	13h	1	mm9	GRO-seq
GSE59486	GSM1437740	Liver	0	16h	1	mm9	GRO-seq
GSE59486	GSM1437741	Liver	0	19h	1	mm9	GRO-seq
GSE59486	GSM1437742	Liver	0	22h	1	mm9	GRO-seq
GSE59486	GSM1437743	Liver	0	10h	2	mm9	GRO-seq
GSE59486	GSM1437744	Liver	0	22h	2	mm9	GRO-seq
GSE59486	GSM1437745	Liver	RevErbControl	10h	1	mm9	GRO-seq
GSE101116	GSM2699485	liver	CNTRL	ZT22	1	mm9	GRO-seq
GSE101116	GSM2699486	liver	ROR.LDKO	ZT22	1	mm9	GRO-seq
GSE23622	GSM579129	macrophage	Notx	0h	1	mm9	GRO-seq
GSE23622	GSM579130	macrophage	KDO	1h	1	mm9	GRO-seq
GSE26512	GSM651870	C2C12	Notx	0h	1	mm9	GRO-seq
GSE27037	GSM665994	MESC	Notx	0h	1	mm9	GRO-seq
GSE27037	GSM665995	MESC	Notx	0h	2	mm9	GRO-seq
GSE27037	GSM665996	MESC	Notx	0h	3	mm9	GRO-seq
GSE27037	GSM665997	MEF	Notx	0h	1	mm9	GRO-seq
GSE27037	GSM665998	MEF	Notx	0h	2	mm9	GRO-seq
GSE241550	GSM7730813	ST2	ADIPO	1h	1	mm9	GRO-seq
GSE241550	GSM7730814	ST2	ADIPO	2h	1	mm9	GRO-seq
GSE241550	GSM7730815	ST2	ADIPO	6h	1	mm9	GRO-seq
GSE241550	GSM7730816	ST2	ADIPO	10h	1	mm9	GRO-seq
GSE241550	GSM7730817	ST2	ADIPO	24h	1	mm9	GRO-seq
GSE241550	GSM7730818	ST2	ADIPO	48h	2	mm9	GRO-seq
GSE241550	GSM7730819	ST2	ADIPO	48h	3	mm9	GRO-seq
GSE241550	GSM7730820	ST2	ADIPO	48h	4	mm9	GRO-seq
GSE241550	GSM7730821	ST2	DEXA	48h	2	mm9	GRO-seq
GSE241550	GSM7730822	ST2	DEXA	48h	3	mm9	GRO-seq
GSE241550	GSM7730823	ST2	DEXA	48h	4	mm9	GRO-seq
GSE241550	GSM7730824	ST2	DMSO	0h	1	mm9	GRO-seq
GSE241550	GSM7730825	ST2	DMSO	1h	1	mm9	GRO-seq
GSE241550	GSM7730826	ST2	IBMX	48h	1	mm9	GRO-seq
GSE241550	GSM7730827	ST2	DMSO	6h	1	mm9	GRO-seq
GSE241550	GSM7730828	ST2	DMSO	10h	1	mm9	GRO-seq
GSE241550	GSM7730829	ST2	DMSO	24h	1	mm9	GRO-seq
GSE241550	GSM7730830	ST2	DMSO	48h	2	mm9	GRO-seq
GSE241550	GSM7730831	ST2	DMSO	48h	3	mm9	GRO-seq
GSE241550	GSM7730832	ST2	DMSO	48h	4	mm9	GRO-seq
GSE241550	GSM7730833	ST2	IBMX	48h	2	mm9	GRO-seq
GSE241550	GSM7730834	ST2	IBMX	48h	3	mm9	GRO-seq
GSE241550	GSM7730835	ST2	IBMX	48h	4	mm9	GRO-seq
GSE241550	GSM7730836	ST2	INSULIN	48h	2	mm9	GRO-seq
GSE241550	GSM7730837	ST2	INSULIN	48h	3	mm9	GRO-seq
GSE241550	GSM7730838	ST2	INSULIN	48h	4	mm9	GRO-seq
GSE241550	GSM7730839	ST2	OSTEO	1h	1	mm9	GRO-seq
GSE241550	GSM7730840	ST2	OSTEO	2h	1	mm9	GRO-seq
GSE241550	GSM7730841	ST2	OSTEO	6h	1	mm9	GRO-seq
GSE241550	GSM7730842	ST2	OSTEO	10h	1	mm9	GRO-seq
GSE241550	GSM7730843	ST2	OSTEO	24h	1	mm9	GRO-seq
GSE241550	GSM7730844	ST2	OSTEO	48h	2	mm9	GRO-seq
GSE241550	GSM7730845	ST2	OSTEO	48h	3	mm9	GRO-seq
GSE241550	GSM7730846	ST2	OSTEO	48h	4	mm9	GRO-seq
GSE40173	GSM987814	pre-B	Rag1-KO	0h	1	mm9	GRO-seq
GSE40173	GSM987815	pro-B	Tcf3-KO	0h	1	mm9	GRO-seq
NA	NA	microglia	KLA	1h	1	mm9	GRO-seq	10.5281/zenodo.16752187
NA	NA	microglia	Notx	1h	1	mm9	GRO-seq	10.5281/zenodo.16754687

## Sheet: TableS1B.10x.Samples
TableS1B. scRNA-seq (10x Genomics) samples used in this study
TMS
Dataset	Sample ID	Age	Species	Donor ID	Sex	Tissue	SampleGroup	Genome Version	Assay	Seq Platform
TMS	MACA_18m_M_SCAT_53	18m	Mouse	18-M-53	male	Fat	adult	mm10	scRNA-seq	10x Genomics
TMS	MACA_18m_M_SCAT_52	18m	Mouse	18-M-52	male	Fat	adult	mm10	scRNA-seq	10x Genomics
TMS	MACA_18m_M_MAT_52	18m	Mouse	18-M-52	male	Fat	adult	mm10	scRNA-seq	10x Genomics
TMS	MACA_18m_F_MAT_50	18m	Mouse	18-F-50	female	Fat	adult	mm10	scRNA-seq	10x Genomics
TMS	MACA_18m_F_SCAT_50	18m	Mouse	18-F-50	female	Fat	adult	mm10	scRNA-seq	10x Genomics
TMS	MACA_21m_F_SCAT_54	21m	Mouse	21-F-54	female	Fat	adult	mm10	scRNA-seq	10x Genomics
TMS	MACA_21m_F_SCAT_55	21m	Mouse	21-F-55	female	Fat	adult	mm10	scRNA-seq	10x Genomics
TMS	10X_P3_2	30m	Mouse	30-M-5	male	Fat	old	mm10	scRNA-seq	10x Genomics
TMS	10X_P5_12	1m	Mouse	1-M-63	male	Heart_and_Aorta	young	mm10	scRNA-seq	10x Genomics
TMS	10X_P7_4	3m	Mouse	3-F-56	female	Heart_and_Aorta	young	mm10	scRNA-seq	10x Genomics
TMS	MACA_18m_F_AORTA_50	18m	Mouse	18-F-50	female	Heart_and_Aorta	adult	mm10	scRNA-seq	10x Genomics
TMS	MACA_18m_M_AORTA_52	18m	Mouse	18-M-52	male	Heart_and_Aorta	adult	mm10	scRNA-seq	10x Genomics
TMS	10X_P1_4	30m	Mouse	30-M-2	male	Heart_and_Aorta	old	mm10	scRNA-seq	10x Genomics
TMS	10X_P1_11	30m	Mouse	30-M-3	male	Heart_and_Aorta	old	mm10	scRNA-seq	10x Genomics
TMS	10X_P1_3	30m	Mouse	30-M-2	male	Heart_and_Aorta	old	mm10	scRNA-seq	10x Genomics
TMS	10X_P1_12	30m	Mouse	30-M-3	male	Heart_and_Aorta	old	mm10	scRNA-seq	10x Genomics
TMS	10X_P5_7	1m	Mouse	1-M-63	male	Liver	young	mm10	scRNA-seq	10x Genomics
TMS	10X_P7_0	3m	Mouse	3-F-56	female	Liver	young	mm10	scRNA-seq	10x Genomics
TMS	10X_P7_1	3m	Mouse	3-F-57	female	Liver	young	mm10	scRNA-seq	10x Genomics
TMS	10X_P4_2	3m	Mouse	3-M-8/9	male	Liver	young	mm10	scRNA-seq	10x Genomics
TMS	MACA_18m_F_LIVER_NPC_51	18m	Mouse	18-F-51	female	Liver	adult	mm10	scRNA-seq	10x Genomics
TMS	MACA_18m_F_LIVER_HEPATOCYTES_51	18m	Mouse	18-F-51	female	Liver	adult	mm10	scRNA-seq	10x Genomics
TMS	10X_P1_16	30m	Mouse	30-M-3	male	Liver	old	mm10	scRNA-seq	10x Genomics
TMS	10X_P2_3	30m	Mouse	30-M-4	male	Liver	old	mm10	scRNA-seq	10x Genomics
TMS	10X_P2_11	30m	Mouse	30-M-5	male	Liver	old	mm10	scRNA-seq	10x Genomics
TMS	10X_P5_10	1m	Mouse	1-M-62	male	Marrow	young	mm10	scRNA-seq	10x Genomics
TMS	10X_P5_15	1m	Mouse	1-M-63	male	Marrow	young	mm10	scRNA-seq	10x Genomics
TMS	10X_P7_2	3m	Mouse	3-F-56	female	Marrow	young	mm10	scRNA-seq	10x Genomics
TMS	10X_P7_3	3m	Mouse	3-F-57	female	Marrow	young	mm10	scRNA-seq	10x Genomics
TMS	MACA_18m_F_BM_50	18m	Mouse	18-F-50	female	Marrow	adult	mm10	scRNA-seq	10x Genomics
TMS	MACA_18m_M_BM_52	18m	Mouse	18-M-52	male	Marrow	adult	mm10	scRNA-seq	10x Genomics
TMS	MACA_18m_F_BM_51	18m	Mouse	18-F-51	female	Marrow	adult	mm10	scRNA-seq	10x Genomics
TMS	MACA_18m_M_BM_53	18m	Mouse	18-M-53	male	Marrow	adult	mm10	scRNA-seq	10x Genomics
TMS	MACA_21m_F_BM_55	21m	Mouse	21-F-55	female	Marrow	adult	mm10	scRNA-seq	10x Genomics
TMS	MACA_21m_F_BM_54	21m	Mouse	21-F-54	female	Marrow	adult	mm10	scRNA-seq	10x Genomics
TMS	MACA_24m_M_BM_59	24m	Mouse	24-M-59	male	Marrow	old	mm10	scRNA-seq	10x Genomics
TMS	MACA_24m_M_BM_60	24m	Mouse	24-M-60	male	Marrow	old	mm10	scRNA-seq	10x Genomics
TMS	MACA_24m_M_BM_58	24m	Mouse	24-M-58	male	Marrow	old	mm10	scRNA-seq	10x Genomics
TMS	MACA_24m_M_BM_61	24m	Mouse	24-M-61	male	Marrow	old	mm10	scRNA-seq	10x Genomics
TMS	10X_P1_13	30m	Mouse	30-M-3	male	Marrow	old	mm10	scRNA-seq	10x Genomics
TMS	10X_P1_5	30m	Mouse	30-M-2	male	Marrow	old	mm10	scRNA-seq	10x Genomics
TMS	10X_P3_5	30m	Mouse	30-M-5	male	Marrow	old	mm10	scRNA-seq	10x Genomics
TMS	10X_P5_11	1m	Mouse	1-M-63	male	Spleen	young	mm10	scRNA-seq	10x Genomics
TMS	10X_P7_6	3m	Mouse	3-F-56	female	Spleen	young	mm10	scRNA-seq	10x Genomics
TMS	10X_P4_7	3m	Mouse	3-M-8	male	Spleen	young	mm10	scRNA-seq	10x Genomics
TMS	MACA_18m_F_SPLEEN_51	18m	Mouse	18-F-51	female	Spleen	adult	mm10	scRNA-seq	10x Genomics
TMS	MACA_18m_F_SPLEEN_50	18m	Mouse	18-F-50	female	Spleen	adult	mm10	scRNA-seq	10x Genomics
TMS	MACA_21m_F_SPLEEN_54	21m	Mouse	21-F-54	female	Spleen	adult	mm10	scRNA-seq	10x Genomics
TMS	MACA_21m_F_SPLEEN_55	21m	Mouse	21-F-55	female	Spleen	adult	mm10	scRNA-seq	10x Genomics
TMS	MACA_24m_M_SPLEEN_59	24m	Mouse	24-M-59	male	Spleen	old	mm10	scRNA-seq	10x Genomics
TMS	MACA_24m_M_SPLEEN_58	24m	Mouse	24-M-58	male	Spleen	old	mm10	scRNA-seq	10x Genomics
TMS	10X_P1_2	30m	Mouse	30-M-2	male	Spleen	old	mm10	scRNA-seq	10x Genomics
TMS	10X_P2_1	30m	Mouse	30-M-4	male	Spleen	old	mm10	scRNA-seq	10x Genomics
TMS	10X_P3_6	30m	Mouse	30-M-5	male	Spleen	old	mm10	scRNA-seq	10x Genomics
TMS	10X_P1_10	30m	Mouse	30-M-3	male	Spleen	old	mm10	scRNA-seq	10x Genomics
TMS	TSP7_Spleen_NA_10X_1	69y	Human	TSP7	female	Spleen	old	hg19	scRNA-seq	10x Genomics
TMS	TSP14_Spleen_NA_10X_1	59y	Human	TSP14	male	Spleen	old	hg19	scRNA-seq	10x Genomics
Data produced in this study
GSE ID	GSM ID	Age	Species	Mouse strain	Sex	Cell line/Tissue	SampleGroup		Assay	Seq Platform
GSE241567	GSM7731078	NA	Mouse	NA	NA	ST2	NA	mm10	scRNA-seq	10x Genomics
GSE241552	GSM7730863	8m	Mouse	C57BL/6J	male	eWAT	C	mm10	scRNA-seq	10x Genomics
GSE241553	GSM7730864	8m	Mouse	LDLR-/- ApoB100/100	male	eWAT	PL	mm10	scRNA-seq	10x Genomics
GSE241554	GSM7730865	8m	Mouse	LDLR-/- ApoB100/100	male	eWAT	ED	mm10	scRNA-seq	10x Genomics
GSE241555	GSM7730866	8m	Mouse	LDLR-/- ApoB100/100	male	eWAT	IC	mm10	scRNA-seq	10x Genomics
GSE241556	GSM7730867	8m	Mouse	LDLR-/- ApoB100/100	male	eWAT	LD	mm10	scRNA-seq	10x Genomics
GSE241557	GSM7730868	8m	Mouse	C57BL/6J	male	Blood monocytes	C	mm10	scRNA-seq	10x Genomics
GSE241558	GSM7730869	8m	Mouse	LDLR-/- ApoB100/100	male	Blood monocytes	PL	mm10	scRNA-seq	10x Genomics
GSE241559	GSM7730870	8m	Mouse	LDLR-/- ApoB100/100	male	Blood monocytes	ED	mm10	scRNA-seq	10x Genomics
GSE241560	GSM7730871	8m	Mouse	LDLR-/- ApoB100/100	male	Blood monocytes	IC	mm10	scRNA-seq	10x Genomics
GSE241561	GSM7730872	8m	Mouse	LDLR-/- ApoB100/100	male	Blood monocytes	LD	mm10	scRNA-seq	10x Genomics
* Abbreviations: white adipose tissue (WAT), control (C), pre-lesion (PL), early disease (ED), inflammatory challenged (IC), late disease (LD).
Pre-processing cut-offs for data generated in this study		max_n_counts	max_mito	min_n_genes
WA	C	15000	0.1	550
	ED	18000	0.08	550
	LD	18000	0.08	500
	PL	15000	0.1	550
	IC	14000	0.1	550
MO	C	7000	0.08	550
	ED	8000	0.08	550
	LD	6000	0.1	450
	PL	8000	0.1	520
	IC	8000	0.1	520
AO	C	6000	0.15	400
	ED	1800	0.08	200
	LD	10000	0.15	350
	PL	4000	0.15	450
	IC	3000	0.15	450

## Sheet: TableS1C.Smart-seq2.Samples
Table S1C. scRNA-seq (Smart-seq2) samples used in this study
Sample ID	Age	Mouse ID	Sex	Tissue	Genome Version	Assay	Seq Platform
A10.B000971.3_39_F.1.1	3m	3_39_F	female	Spleen	mm10	scRNA-seq	SMAR-seq2
A10_B001263_S178	24m	24_58_M	male	Spleen	mm10	scRNA-seq	SMAR-seq2
A10.B001750.3_38_F.1.1	3m	3_38_F	female	Spleen	mm10	scRNA-seq	SMAR-seq2
A10_B002452_B009020_S10	18m	18_47_F	female	Spleen	mm10	scRNA-seq	SMAR-seq2
A10_B002709_B009018_S10	18m	18_53_M	male	Spleen	mm10	scRNA-seq	SMAR-seq2
A10.MAA000508.3_9_M.1.1	3m	3_9_M	male	Spleen	mm10	scRNA-seq	SMAR-seq2
A10.MAA000779.3_11_M.1.1	3m	3_11_M	male	Spleen	mm10	scRNA-seq	SMAR-seq2
A11_B000851_S11_L004	24m	24_61_M	male	Spleen	mm10	scRNA-seq	SMAR-seq2
A11.B000971.3_39_F.1.1	3m	3_39_F	female	Spleen	mm10	scRNA-seq	SMAR-seq2
A11_B001263_S179	24m	24_58_M	male	Spleen	mm10	scRNA-seq	SMAR-seq2
A11.B001750.3_38_F.1.1	3m	3_38_F	female	Spleen	mm10	scRNA-seq	SMAR-seq2
A11_B002452_B009020_S11	18m	18_47_F	female	Spleen	mm10	scRNA-seq	SMAR-seq2
A11_B002709_B009018_S11	18m	18_53_M	male	Spleen	mm10	scRNA-seq	SMAR-seq2
A11_D045342_B009019_S11	18m	18_45_M	male	Spleen	mm10	scRNA-seq	SMAR-seq2
A11.MAA000508.3_9_M.1.1	3m	3_9_M	male	Spleen	mm10	scRNA-seq	SMAR-seq2
A11.MAA000779.3_11_M.1.1	3m	3_11_M	male	Spleen	mm10	scRNA-seq	SMAR-seq2
A12.B000971.3_39_F.1.1	3m	3_39_F	female	Spleen	mm10	scRNA-seq	SMAR-seq2
A12_B001263_S180	24m	24_58_M	male	Spleen	mm10	scRNA-seq	SMAR-seq2
A12_B002452_B009020_S12	18m	18_47_F	female	Spleen	mm10	scRNA-seq	SMAR-seq2
A12_B002709_B009018_S12	18m	18_53_M	male	Spleen	mm10	scRNA-seq	SMAR-seq2
A12_D045342_B009019_S12	18m	18_45_M	male	Spleen	mm10	scRNA-seq	SMAR-seq2
A12.MAA000508.3_9_M.1.1	3m	3_9_M	male	Spleen	mm10	scRNA-seq	SMAR-seq2
A12.MAA000779.3_11_M.1.1	3m	3_11_M	male	Spleen	mm10	scRNA-seq	SMAR-seq2
A13_B000851_S13_L004	24m	24_61_M	male	Spleen	mm10	scRNA-seq	SMAR-seq2
A13.B000971.3_39_F.1.1	3m	3_39_F	female	Spleen	mm10	scRNA-seq	SMAR-seq2
A13_B001263_S181	24m	24_58_M	male	Spleen	mm10	scRNA-seq	SMAR-seq2
A13.B001750.3_38_F.1.1	3m	3_38_F	female	Spleen	mm10	scRNA-seq	SMAR-seq2
A13_B002452_B009020_S13	18m	18_47_F	female	Spleen	mm10	scRNA-seq	SMAR-seq2
A13_B002709_B009018_S13	18m	18_53_M	male	Spleen	mm10	scRNA-seq	SMAR-seq2
A13_D045342_B009019_S13	18m	18_45_M	male	Spleen	mm10	scRNA-seq	SMAR-seq2
A13.MAA000508.3_9_M.1.1	3m	3_9_M	male	Spleen	mm10	scRNA-seq	SMAR-seq2
A13.MAA000779.3_11_M.1.1	3m	3_11_M	male	Spleen	mm10	scRNA-seq	SMAR-seq2
A14.B000971.3_39_F.1.1	3m	3_39_F	female	Spleen	mm10	scRNA-seq	SMAR-seq2
A14_B001263_S182	24m	24_58_M	male	Spleen	mm10	scRNA-seq	SMAR-seq2
A14.B001750.3_38_F.1.1	3m	3_38_F	female	Spleen	mm10	scRNA-seq	SMAR-seq2
A14_B002452_B009020_S14	18m	18_47_F	female	Spleen	mm10	scRNA-seq	SMAR-seq2
A14_B002709_B009018_S14	18m	18_53_M	male	Spleen	mm10	scRNA-seq	SMAR-seq2
A14.MAA000508.3_9_M.1.1	3m	3_9_M	male	Spleen	mm10	scRNA-seq	SMAR-seq2
A14.MAA000779.3_11_M.1.1	3m	3_11_M	male	Spleen	mm10	scRNA-seq	SMAR-seq2
A15_B000851_S15_L004	24m	24_61_M	male	Spleen	mm10	scRNA-seq	SMAR-seq2
A15.B000971.3_39_F.1.1	3m	3_39_F	female	Spleen	mm10	scRNA-seq	SMAR-seq2
A15_B001263_S183	24m	24_58_M	male	Spleen	mm10	scRNA-seq	SMAR-seq2
A15_B001265_S3_L002	24m	24_59_M	male	Spleen	mm10	scRNA-seq	SMAR-seq2
A15.B001750.3_38_F.1.1	3m	3_38_F	female	Spleen	mm10	scRNA-seq	SMAR-seq2
A15_B002452_B009020_S15	18m	18_47_F	female	Spleen	mm10	scRNA-seq	SMAR-seq2
A15_B002709_B009018_S15	18m	18_53_M	male	Spleen	mm10	scRNA-seq	SMAR-seq2
A15_D045342_B009019_S15	18m	18_45_M	male	Spleen	mm10	scRNA-seq	SMAR-seq2
A15.MAA000508.3_9_M.1.1	3m	3_9_M	male	Spleen	mm10	scRNA-seq	SMAR-seq2
A15.MAA000779.3_11_M.1.1	3m	3_11_M	male	Spleen	mm10	scRNA-seq	SMAR-seq2
A16.B000971.3_39_F.1.1	3m	3_39_F	female	Spleen	mm10	scRNA-seq	SMAR-seq2
A16_B001263_S184	24m	24_58_M	male	Spleen	mm10	scRNA-seq	SMAR-seq2
A16.B001750.3_38_F.1.1	3m	3_38_F	female	Spleen	mm10	scRNA-seq	SMAR-seq2
A16_B002452_B009020_S16	18m	18_47_F	female	Spleen	mm10	scRNA-seq	SMAR-seq2
A16_B002709_B009018_S16	18m	18_53_M	male	Spleen	mm10	scRNA-seq	SMAR-seq2
A16_D045342_B009019_S16	18m	18_45_M	male	Spleen	mm10	scRNA-seq	SMAR-seq2
A16.MAA000508.3_9_M.1.1	3m	3_9_M	male	Spleen	mm10	scRNA-seq	SMAR-seq2
A16.MAA000779.3_11_M.1.1	3m	3_11_M	male	Spleen	mm10	scRNA-seq	SMAR-seq2
A17.B000971.3_39_F.1.1	3m	3_39_F	female	Spleen	mm10	scRNA-seq	SMAR-seq2
A17_B001263_S185	24m	24_58_M	male	Spleen	mm10	scRNA-seq	SMAR-seq2
A17.B001750.3_38_F.1.1	3m	3_38_F	female	Spleen	mm10	scRNA-seq	SMAR-seq2
A17_B002452_B009020_S17	18m	18_47_F	female	Spleen	mm10	scRNA-seq	SMAR-seq2
A17_B002709_B009018_S17	18m	18_53_M	male	Spleen	mm10	scRNA-seq	SMAR-seq2
A17.MAA000508.3_9_M.1.1	3m	3_9_M	male	Spleen	mm10	scRNA-seq	SMAR-seq2
A17.MAA000779.3_11_M.1.1	3m	3_11_M	male	Spleen	mm10	scRNA-seq	SMAR-seq2
A18_B000851_S18_L004	24m	24_61_M	male	Spleen	mm10	scRNA-seq	SMAR-seq2
A18.B000971.3_39_F.1.1	3m	3_39_F	female	Spleen	mm10	scRNA-seq	SMAR-seq2
A18_B001263_S186	24m	24_58_M	male	Spleen	mm10	scRNA-seq	SMAR-seq2
A18.B001750.3_38_F.1.1	3m	3_38_F	female	Spleen	mm10	scRNA-seq	SMAR-seq2
A18_B002452_B009020_S18	18m	18_47_F	female	Spleen	mm10	scRNA-seq	SMAR-seq2
A18_B002709_B009018_S18	18m	18_53_M	male	Spleen	mm10	scRNA-seq	SMAR-seq2
A18_D045342_B009019_S18	18m	18_45_M	male	Spleen	mm10	scRNA-seq	SMAR-seq2
A18.MAA000508.3_9_M.1.1	3m	3_9_M	male	Spleen	mm10	scRNA-seq	SMAR-seq2
A18.MAA000779.3_11_M.1.1	3m	3_11_M	male	Spleen	mm10	scRNA-seq	SMAR-seq2
A19_B000851_S19_L004	24m	24_61_M	male	Spleen	mm10	scRNA-seq	SMAR-seq2
A19.B000971.3_39_F.1.1	3m	3_39_F	female	Spleen	mm10	scRNA-seq	SMAR-seq2
A19_B001263_S187	24m	24_58_M	male	Spleen	mm10	scRNA-seq	SMAR-seq2
A19.B001750.3_38_F.1.1	3m	3_38_F	female	Spleen	mm10	scRNA-seq	SMAR-seq2
A19_B002452_B009020_S19	18m	18_47_F	female	Spleen	mm10	scRNA-seq	SMAR-seq2
A19_B002709_B009018_S19	18m	18_53_M	male	Spleen	mm10	scRNA-seq	SMAR-seq2
A19_D045342_B009019_S19	18m	18_45_M	male	Spleen	mm10	scRNA-seq	SMAR-seq2
A19.MAA000508.3_9_M.1.1	3m	3_9_M	male	Spleen	mm10	scRNA-seq	SMAR-seq2
A19.MAA000779.3_11_M.1.1	3m	3_11_M	male	Spleen	mm10	scRNA-seq	SMAR-seq2
A1.B000971.3_39_F.1.1	3m	3_39_F	female	Spleen	mm10	scRNA-seq	SMAR-seq2
A1_B001263_S169	24m	24_58_M	male	Spleen	mm10	scRNA-seq	SMAR-seq2
A1_B001265_S289_L002	24m	24_59_M	male	Spleen	mm10	scRNA-seq	SMAR-seq2
A1.B001750.3_38_F.1.1	3m	3_38_F	female	Spleen	mm10	scRNA-seq	SMAR-seq2
A1_B002452_B009020_S1	18m	18_47_F	female	Spleen	mm10	scRNA-seq	SMAR-seq2
A1_B002709_B009018_S1	18m	18_53_M	male	Spleen	mm10	scRNA-seq	SMAR-seq2
A1_D045342_B009019_S1	18m	18_45_M	male	Spleen	mm10	scRNA-seq	SMAR-seq2
A1.MAA000508.3_9_M.1.1	3m	3_9_M	male	Spleen	mm10	scRNA-seq	SMAR-seq2
A1.MAA000779.3_11_M.1.1	3m	3_11_M	male	Spleen	mm10	scRNA-seq	SMAR-seq2
A20_B000851_S20_L004	24m	24_61_M	male	Spleen	mm10	scRNA-seq	SMAR-seq2
A20.B000971.3_39_F.1.1	3m	3_39_F	female	Spleen	mm10	scRNA-seq	SMAR-seq2
A20_B001263_S188	24m	24_58_M	male	Spleen	mm10	scRNA-seq	SMAR-seq2
A20.B001750.3_38_F.1.1	3m	3_38_F	female	Spleen	mm10	scRNA-seq	SMAR-seq2
A20_B002452_B009020_S20	18m	18_47_F	female	Spleen	mm10	scRNA-seq	SMAR-seq2
A20_B002709_B009018_S20	18m	18_53_M	male	Spleen	mm10	scRNA-seq	SMAR-seq2
A20_D045342_B009019_S20	18m	18_45_M	male	Spleen	mm10	scRNA-seq	SMAR-seq2
A20.MAA000508.3_9_M.1.1	3m	3_9_M	male	Spleen	mm10	scRNA-seq	SMAR-seq2
A20.MAA000779.3_11_M.1.1	3m	3_11_M	male	Spleen	mm10	scRNA-seq	SMAR-seq2
A21_B000851_S21_L004	24m	24_61_M	male	Spleen	mm10	scRNA-seq	SMAR-seq2
A21.B000971.3_39_F.1.1	3m	3_39_F	female	Spleen	mm10	scRNA-seq	SMAR-seq2
A21_B001265_S9_L002	24m	24_59_M	male	Spleen	mm10	scRNA-seq	SMAR-seq2
A21.B001750.3_38_F.1.1	3m	3_38_F	female	Spleen	mm10	scRNA-seq	SMAR-seq2
A21_B002452_B009020_S21	18m	18_47_F	female	Spleen	mm10	scRNA-seq	SMAR-seq2
A21_B002709_B009018_S21	18m	18_53_M	male	Spleen	mm10	scRNA-seq	SMAR-seq2
A21_D045342_B009019_S21	18m	18_45_M	male	Spleen	mm10	scRNA-seq	SMAR-seq2
A21.MAA000508.3_9_M.1.1	3m	3_9_M	male	Spleen	mm10	scRNA-seq	SMAR-seq2
A21.MAA000776.3_10_M.1.1	3m	3_10_M	male	Spleen	mm10	scRNA-seq	SMAR-seq2
A21.MAA000779.3_11_M.1.1	3m	3_11_M	male	Spleen	mm10	scRNA-seq	SMAR-seq2
A22_B000851_S22_L004	24m	24_61_M	male	Spleen	mm10	scRNA-seq	SMAR-seq2
A22.B000971.3_39_F.1.1	3m	3_39_F	female	Spleen	mm10	scRNA-seq	SMAR-seq2
A22_B001263_S190	24m	24_58_M	male	Spleen	mm10	scRNA-seq	SMAR-seq2
A22_B001265_S10_L002	24m	24_59_M	male	Spleen	mm10	scRNA-seq	SMAR-seq2
A22.B001750.3_38_F.1.1	3m	3_38_F	female	Spleen	mm10	scRNA-seq	SMAR-seq2
A22_B002452_B009020_S22	18m	18_47_F	female	Spleen	mm10	scRNA-seq	SMAR-seq2
A22_B002709_B009018_S22	18m	18_53_M	male	Spleen	mm10	scRNA-seq	SMAR-seq2
A22_D045342_B009019_S22	18m	18_45_M	male	Spleen	mm10	scRNA-seq	SMAR-seq2
A22.MAA000508.3_9_M.1.1	3m	3_9_M	male	Spleen	mm10	scRNA-seq	SMAR-seq2
A22.MAA000779.3_11_M.1.1	3m	3_11_M	male	Spleen	mm10	scRNA-seq	SMAR-seq2
A2.B000971.3_39_F.1.1	3m	3_39_F	female	Spleen	mm10	scRNA-seq	SMAR-seq2
A2_B001263_S170	24m	24_58_M	male	Spleen	mm10	scRNA-seq	SMAR-seq2
A2_B001265_S290_L002	24m	24_59_M	male	Spleen	mm10	scRNA-seq	SMAR-seq2
A2.B001750.3_38_F.1.1	3m	3_38_F	female	Spleen	mm10	scRNA-seq	SMAR-seq2
A2_B002452_B009020_S2	18m	18_47_F	female	Spleen	mm10	scRNA-seq	SMAR-seq2
A2_B002709_B009018_S2	18m	18_53_M	male	Spleen	mm10	scRNA-seq	SMAR-seq2
A2_D045342_B009019_S2	18m	18_45_M	male	Spleen	mm10	scRNA-seq	SMAR-seq2
A2.MAA000508.3_9_M.1.1	3m	3_9_M	male	Spleen	mm10	scRNA-seq	SMAR-seq2
A2.MAA000779.3_11_M.1.1	3m	3_11_M	male	Spleen	mm10	scRNA-seq	SMAR-seq2
A3.B000971.3_39_F.1.1	3m	3_39_F	female	Spleen	mm10	scRNA-seq	SMAR-seq2
A3_B001263_S171	24m	24_58_M	male	Spleen	mm10	scRNA-seq	SMAR-seq2
A3_B001265_S291_L002	24m	24_59_M	male	Spleen	mm10	scRNA-seq	SMAR-seq2
A3.B001750.3_38_F.1.1	3m	3_38_F	female	Spleen	mm10	scRNA-seq	SMAR-seq2
A3_B002452_B009020_S3	18m	18_47_F	female	Spleen	mm10	scRNA-seq	SMAR-seq2
A3_B002709_B009018_S3	18m	18_53_M	male	Spleen	mm10	scRNA-seq	SMAR-seq2
A3_D045342_B009019_S3	18m	18_45_M	male	Spleen	mm10	scRNA-seq	SMAR-seq2
A3.MAA000508.3_9_M.1.1	3m	3_9_M	male	Spleen	mm10	scRNA-seq	SMAR-seq2
A3.MAA000779.3_11_M.1.1	3m	3_11_M	male	Spleen	mm10	scRNA-seq	SMAR-seq2
A4.B000971.3_39_F.1.1	3m	3_39_F	female	Spleen	mm10	scRNA-seq	SMAR-seq2
A4_B001263_S172	24m	24_58_M	male	Spleen	mm10	scRNA-seq	SMAR-seq2
A4_B001265_S292_L002	24m	24_59_M	male	Spleen	mm10	scRNA-seq	SMAR-seq2
A4.B001750.3_38_F.1.1	3m	3_38_F	female	Spleen	mm10	scRNA-seq	SMAR-seq2
A4_B002452_B009020_S4	18m	18_47_F	female	Spleen	mm10	scRNA-seq	SMAR-seq2
A4_B002709_B009018_S4	18m	18_53_M	male	Spleen	mm10	scRNA-seq	SMAR-seq2
A4_D045342_B009019_S4	18m	18_45_M	male	Spleen	mm10	scRNA-seq	SMAR-seq2
A4.MAA000508.3_9_M.1.1	3m	3_9_M	male	Spleen	mm10	scRNA-seq	SMAR-seq2
A4.MAA000779.3_11_M.1.1	3m	3_11_M	male	Spleen	mm10	scRNA-seq	SMAR-seq2
A5.B000971.3_39_F.1.1	3m	3_39_F	female	Spleen	mm10	scRNA-seq	SMAR-seq2
A5_B001263_S173	24m	24_58_M	male	Spleen	mm10	scRNA-seq	SMAR-seq2
A5.B001750.3_38_F.1.1	3m	3_38_F	female	Spleen	mm10	scRNA-seq	SMAR-seq2
A5_B002452_B009020_S5	18m	18_47_F	female	Spleen	mm10	scRNA-seq	SMAR-seq2
A5.MAA000508.3_9_M.1.1	3m	3_9_M	male	Spleen	mm10	scRNA-seq	SMAR-seq2
A5.MAA000779.3_11_M.1.1	3m	3_11_M	male	Spleen	mm10	scRNA-seq	SMAR-seq2
A6_B000851_S6_L004	24m	24_61_M	male	Spleen	mm10	scRNA-seq	SMAR-seq2
A6.B000971.3_39_F.1.1	3m	3_39_F	female	Spleen	mm10	scRNA-seq	SMAR-seq2
A6_B001263_S174	24m	24_58_M	male	Spleen	mm10	scRNA-seq	SMAR-seq2
A6_B001265_S294_L002	24m	24_59_M	male	Spleen	mm10	scRNA-seq	SMAR-seq2
A6.B001750.3_38_F.1.1	3m	3_38_F	female	Spleen	mm10	scRNA-seq	SMAR-seq2
A6_B002452_B009020_S6	18m	18_47_F	female	Spleen	mm10	scRNA-seq	SMAR-seq2
A6_B002709_B009018_S6	18m	18_53_M	male	Spleen	mm10	scRNA-seq	SMAR-seq2
A6.MAA000508.3_9_M.1.1	3m	3_9_M	male	Spleen	mm10	scRNA-seq	SMAR-seq2
A6.MAA000779.3_11_M.1.1	3m	3_11_M	male	Spleen	mm10	scRNA-seq	SMAR-seq2
A7_B000851_S7_L004	24m	24_61_M	male	Spleen	mm10	scRNA-seq	SMAR-seq2
A7.B000971.3_39_F.1.1	3m	3_39_F	female	Spleen	mm10	scRNA-seq	SMAR-seq2
A7_B001263_S175	24m	24_58_M	male	Spleen	mm10	scRNA-seq	SMAR-seq2
A7_B001265_S295_L002	24m	24_59_M	male	Spleen	mm10	scRNA-seq	SMAR-seq2
A7.B001750.3_38_F.1.1	3m	3_38_F	female	Spleen	mm10	scRNA-seq	SMAR-seq2
A7_B002452_B009020_S7	18m	18_47_F	female	Spleen	mm10	scRNA-seq	SMAR-seq2
A7_B002709_B009018_S7	18m	18_53_M	male	Spleen	mm10	scRNA-seq	SMAR-seq2
A7_D045342_B009019_S7	18m	18_45_M	male	Spleen	mm10	scRNA-seq	SMAR-seq2
A7.MAA000508.3_9_M.1.1	3m	3_9_M	male	Spleen	mm10	scRNA-seq	SMAR-seq2
A7.MAA000779.3_11_M.1.1	3m	3_11_M	male	Spleen	mm10	scRNA-seq	SMAR-seq2
A8_B000851_S8_L004	24m	24_61_M	male	Spleen	mm10	scRNA-seq	SMAR-seq2
A8.B000971.3_39_F.1.1	3m	3_39_F	female	Spleen	mm10	scRNA-seq	SMAR-seq2
A8_B001265_S296_L002	24m	24_59_M	male	Spleen	mm10	scRNA-seq	SMAR-seq2
A8.B001750.3_38_F.1.1	3m	3_38_F	female	Spleen	mm10	scRNA-seq	SMAR-seq2
A8_B002452_B009020_S8	18m	18_47_F	female	Spleen	mm10	scRNA-seq	SMAR-seq2
A8_B002709_B009018_S8	18m	18_53_M	male	Spleen	mm10	scRNA-seq	SMAR-seq2
A8.MAA000508.3_9_M.1.1	3m	3_9_M	male	Spleen	mm10	scRNA-seq	SMAR-seq2
A8.MAA000779.3_11_M.1.1	3m	3_11_M	male	Spleen	mm10	scRNA-seq	SMAR-seq2
A9_B000851_S9_L004	24m	24_61_M	male	Spleen	mm10	scRNA-seq	SMAR-seq2
A9.B000971.3_39_F.1.1	3m	3_39_F	female	Spleen	mm10	scRNA-seq	SMAR-seq2
A9_B001263_S177	24m	24_58_M	male	Spleen	mm10	scRNA-seq	SMAR-seq2
A9_B001265_S297_L002	24m	24_59_M	male	Spleen	mm10	scRNA-seq	SMAR-seq2
A9.B001750.3_38_F.1.1	3m	3_38_F	female	Spleen	mm10	scRNA-seq	SMAR-seq2
A9_B002452_B009020_S9	18m	18_47_F	female	Spleen	mm10	scRNA-seq	SMAR-seq2
A9_B002709_B009018_S9	18m	18_53_M	male	Spleen	mm10	scRNA-seq	SMAR-seq2
A9.MAA000508.3_9_M.1.1	3m	3_9_M	male	Spleen	mm10	scRNA-seq	SMAR-seq2
A9.MAA000779.3_11_M.1.1	3m	3_11_M	male	Spleen	mm10	scRNA-seq	SMAR-seq2
B10_B000851_S34_L004	24m	24_61_M	male	Spleen	mm10	scRNA-seq	SMAR-seq2
B10.B000971.3_39_F.1.1	3m	3_39_F	female	Spleen	mm10	scRNA-seq	SMAR-seq2
B10_B001263_S202	24m	24_58_M	male	Spleen	mm10	scRNA-seq	SMAR-seq2
B10.B001750.3_38_F.1.1	3m	3_38_F	female	Spleen	mm10	scRNA-seq	SMAR-seq2
B10_B002452_B009020_S34	18m	18_47_F	female	Spleen	mm10	scRNA-seq	SMAR-seq2
B10_B002709_B009018_S34	18m	18_53_M	male	Spleen	mm10	scRNA-seq	SMAR-seq2
B10.MAA000508.3_9_M.1.1	3m	3_9_M	male	Spleen	mm10	scRNA-seq	SMAR-seq2
B10.MAA000779.3_11_M.1.1	3m	3_11_M	male	Spleen	mm10	scRNA-seq	SMAR-seq2
B11.B000971.3_39_F.1.1	3m	3_39_F	female	Spleen	mm10	scRNA-seq	SMAR-seq2
B11_B001263_S203	24m	24_58_M	male	Spleen	mm10	scRNA-seq	SMAR-seq2
B11.B001750.3_38_F.1.1	3m	3_38_F	female	Spleen	mm10	scRNA-seq	SMAR-seq2
B11_B002452_B009020_S35	18m	18_47_F	female	Spleen	mm10	scRNA-seq	SMAR-seq2
B11_B002709_B009018_S35	18m	18_53_M	male	Spleen	mm10	scRNA-seq	SMAR-seq2
B11_D045342_B009019_S35	18m	18_45_M	male	Spleen	mm10	scRNA-seq	SMAR-seq2
B11.MAA000779.3_11_M.1.1	3m	3_11_M	male	Spleen	mm10	scRNA-seq	SMAR-seq2
B12_B000851_S36_L004	24m	24_61_M	male	Spleen	mm10	scRNA-seq	SMAR-seq2
B12.B000971.3_39_F.1.1	3m	3_39_F	female	Spleen	mm10	scRNA-seq	SMAR-seq2
B12_B001263_S204	24m	24_58_M	male	Spleen	mm10	scRNA-seq	SMAR-seq2
B12_B001265_S24_L002	24m	24_59_M	male	Spleen	mm10	scRNA-seq	SMAR-seq2
B12.B001750.3_38_F.1.1	3m	3_38_F	female	Spleen	mm10	scRNA-seq	SMAR-seq2
B12_B002452_B009020_S36	18m	18_47_F	female	Spleen	mm10	scRNA-seq	SMAR-seq2
B12_B002709_B009018_S36	18m	18_53_M	male	Spleen	mm10	scRNA-seq	SMAR-seq2
B12_D045342_B009019_S36	18m	18_45_M	male	Spleen	mm10	scRNA-seq	SMAR-seq2
B12.MAA000508.3_9_M.1.1	3m	3_9_M	male	Spleen	mm10	scRNA-seq	SMAR-seq2
B12.MAA000779.3_11_M.1.1	3m	3_11_M	male	Spleen	mm10	scRNA-seq	SMAR-seq2
B13_B000851_S37_L004	24m	24_61_M	male	Spleen	mm10	scRNA-seq	SMAR-seq2
B13.B000971.3_39_F.1.1	3m	3_39_F	female	Spleen	mm10	scRNA-seq	SMAR-seq2
B13_B001263_S205	24m	24_58_M	male	Spleen	mm10	scRNA-seq	SMAR-seq2
B13.B001750.3_38_F.1.1	3m	3_38_F	female	Spleen	mm10	scRNA-seq	SMAR-seq2
B13_B002452_B009020_S37	18m	18_47_F	female	Spleen	mm10	scRNA-seq	SMAR-seq2
B13_B002709_B009018_S37	18m	18_53_M	male	Spleen	mm10	scRNA-seq	SMAR-seq2
B13.MAA000508.3_9_M.1.1	3m	3_9_M	male	Spleen	mm10	scRNA-seq	SMAR-seq2
B13.MAA000779.3_11_M.1.1	3m	3_11_M	male	Spleen	mm10	scRNA-seq	SMAR-seq2
B14.B000971.3_39_F.1.1	3m	3_39_F	female	Spleen	mm10	scRNA-seq	SMAR-seq2
B14_B001263_S206	24m	24_58_M	male	Spleen	mm10	scRNA-seq	SMAR-seq2
B14.B001750.3_38_F.1.1	3m	3_38_F	female	Spleen	mm10	scRNA-seq	SMAR-seq2
B14_B002452_B009020_S38	18m	18_47_F	female	Spleen	mm10	scRNA-seq	SMAR-seq2
B14_B002709_B009018_S38	18m	18_53_M	male	Spleen	mm10	scRNA-seq	SMAR-seq2
B14_D045342_B009019_S38	18m	18_45_M	male	Spleen	mm10	scRNA-seq	SMAR-seq2
B14.MAA000779.3_11_M.1.1	3m	3_11_M	male	Spleen	mm10	scRNA-seq	SMAR-seq2
B15_B000851_S39_L004	24m	24_61_M	male	Spleen	mm10	scRNA-seq	SMAR-seq2
B15.B000971.3_39_F.1.1	3m	3_39_F	female	Spleen	mm10	scRNA-seq	SMAR-seq2
B15_B001263_S207	24m	24_58_M	male	Spleen	mm10	scRNA-seq	SMAR-seq2
B15_B001265_S27_L002	24m	24_59_M	male	Spleen	mm10	scRNA-seq	SMAR-seq2
B15.B001750.3_38_F.1.1	3m	3_38_F	female	Spleen	mm10	scRNA-seq	SMAR-seq2
B15_B002452_B009020_S39	18m	18_47_F	female	Spleen	mm10	scRNA-seq	SMAR-seq2
B15_B002709_B009018_S39	18m	18_53_M	male	Spleen	mm10	scRNA-seq	SMAR-seq2
B15_D045342_B009019_S39	18m	18_45_M	male	Spleen	mm10	scRNA-seq	SMAR-seq2
B15.MAA000508.3_9_M.1.1	3m	3_9_M	male	Spleen	mm10	scRNA-seq	SMAR-seq2
B15.MAA000779.3_11_M.1.1	3m	3_11_M	male	Spleen	mm10	scRNA-seq	SMAR-seq2
B16.B000971.3_39_F.1.1	3m	3_39_F	female	Spleen	mm10	scRNA-seq	SMAR-seq2
B16_B001263_S208	24m	24_58_M	male	Spleen	mm10	scRNA-seq	SMAR-seq2
B16.B001750.3_38_F.1.1	3m	3_38_F	female	Spleen	mm10	scRNA-seq	SMAR-seq2
B16_B002452_B009020_S40	18m	18_47_F	female	Spleen	mm10	scRNA-seq	SMAR-seq2
B16_B002709_B009018_S40	18m	18_53_M	male	Spleen	mm10	scRNA-seq	SMAR-seq2
B16_D045342_B009019_S40	18m	18_45_M	male	Spleen	mm10	scRNA-seq	SMAR-seq2
B16.MAA000779.3_11_M.1.1	3m	3_11_M	male	Spleen	mm10	scRNA-seq	SMAR-seq2
B17_B000851_S41_L004	24m	24_61_M	male	Spleen	mm10	scRNA-seq	SMAR-seq2
B17.B000971.3_39_F.1.1	3m	3_39_F	female	Spleen	mm10	scRNA-seq	SMAR-seq2
B17_B001263_S209	24m	24_58_M	male	Spleen	mm10	scRNA-seq	SMAR-seq2
B17.B001750.3_38_F.1.1	3m	3_38_F	female	Spleen	mm10	scRNA-seq	SMAR-seq2
B17_B002452_B009020_S41	18m	18_47_F	female	Spleen	mm10	scRNA-seq	SMAR-seq2
B17_B002709_B009018_S41	18m	18_53_M	male	Spleen	mm10	scRNA-seq	SMAR-seq2
B17_D045342_B009019_S41	18m	18_45_M	male	Spleen	mm10	scRNA-seq	SMAR-seq2
B17.MAA000779.3_11_M.1.1	3m	3_11_M	male	Spleen	mm10	scRNA-seq	SMAR-seq2
B18_B000851_S42_L004	24m	24_61_M	male	Spleen	mm10	scRNA-seq	SMAR-seq2
B18.B000971.3_39_F.1.1	3m	3_39_F	female	Spleen	mm10	scRNA-seq	SMAR-seq2
B18_B001263_S210	24m	24_58_M	male	Spleen	mm10	scRNA-seq	SMAR-seq2
B18.B001750.3_38_F.1.1	3m	3_38_F	female	Spleen	mm10	scRNA-seq	SMAR-seq2
B18_B002452_B009020_S42	18m	18_47_F	female	Spleen	mm10	scRNA-seq	SMAR-seq2
B18_B002709_B009018_S42	18m	18_53_M	male	Spleen	mm10	scRNA-seq	SMAR-seq2
B18_D045342_B009019_S42	18m	18_45_M	male	Spleen	mm10	scRNA-seq	SMAR-seq2
B18.MAA000508.3_9_M.1.1	3m	3_9_M	male	Spleen	mm10	scRNA-seq	SMAR-seq2
B18.MAA000779.3_11_M.1.1	3m	3_11_M	male	Spleen	mm10	scRNA-seq	SMAR-seq2
B19_B000851_S43_L004	24m	24_61_M	male	Spleen	mm10	scRNA-seq	SMAR-seq2
B19.B000971.3_39_F.1.1	3m	3_39_F	female	Spleen	mm10	scRNA-seq	SMAR-seq2
B19_B001263_S211	24m	24_58_M	male	Spleen	mm10	scRNA-seq	SMAR-seq2
B19_B001265_S31_L002	24m	24_59_M	male	Spleen	mm10	scRNA-seq	SMAR-seq2
B19.B001750.3_38_F.1.1	3m	3_38_F	female	Spleen	mm10	scRNA-seq	SMAR-seq2
B19_B002709_B009018_S43	18m	18_53_M	male	Spleen	mm10	scRNA-seq	SMAR-seq2
B19_D045342_B009019_S43	18m	18_45_M	male	Spleen	mm10	scRNA-seq	SMAR-seq2
B19.MAA000508.3_9_M.1.1	3m	3_9_M	male	Spleen	mm10	scRNA-seq	SMAR-seq2
B19.MAA000779.3_11_M.1.1	3m	3_11_M	male	Spleen	mm10	scRNA-seq	SMAR-seq2
B1.B000971.3_39_F.1.1	3m	3_39_F	female	Spleen	mm10	scRNA-seq	SMAR-seq2
B1_B001263_S193	24m	24_58_M	male	Spleen	mm10	scRNA-seq	SMAR-seq2
B1.B001750.3_38_F.1.1	3m	3_38_F	female	Spleen	mm10	scRNA-seq	SMAR-seq2
B1_B002452_B009020_S25	18m	18_47_F	female	Spleen	mm10	scRNA-seq	SMAR-seq2
B1_B002709_B009018_S25	18m	18_53_M	male	Spleen	mm10	scRNA-seq	SMAR-seq2
B1_D045342_B009019_S25	18m	18_45_M	male	Spleen	mm10	scRNA-seq	SMAR-seq2
B1.MAA000508.3_9_M.1.1	3m	3_9_M	male	Spleen	mm10	scRNA-seq	SMAR-seq2
B1.MAA000779.3_11_M.1.1	3m	3_11_M	male	Spleen	mm10	scRNA-seq	SMAR-seq2
B20_B000851_S44_L004	24m	24_61_M	male	Spleen	mm10	scRNA-seq	SMAR-seq2
B20.B000971.3_39_F.1.1	3m	3_39_F	female	Spleen	mm10	scRNA-seq	SMAR-seq2
B20_B001263_S212	24m	24_58_M	male	Spleen	mm10	scRNA-seq	SMAR-seq2
B20_B001265_S32_L002	24m	24_59_M	male	Spleen	mm10	scRNA-seq	SMAR-seq2
B20.B001750.3_38_F.1.1	3m	3_38_F	female	Spleen	mm10	scRNA-seq	SMAR-seq2
B20_B002452_B009020_S44	18m	18_47_F	female	Spleen	mm10	scRNA-seq	SMAR-seq2
B20_B002709_B009018_S44	18m	18_53_M	male	Spleen	mm10	scRNA-seq	SMAR-seq2
B20_D045342_B009019_S44	18m	18_45_M	male	Spleen	mm10	scRNA-seq	SMAR-seq2
B20.MAA000508.3_9_M.1.1	3m	3_9_M	male	Spleen	mm10	scRNA-seq	SMAR-seq2
B20.MAA000779.3_11_M.1.1	3m	3_11_M	male	Spleen	mm10	scRNA-seq	SMAR-seq2
B21.B000971.3_39_F.1.1	3m	3_39_F	female	Spleen	mm10	scRNA-seq	SMAR-seq2
B21_B001263_S213	24m	24_58_M	male	Spleen	mm10	scRNA-seq	SMAR-seq2
B21_B001265_S33_L002	24m	24_59_M	male	Spleen	mm10	scRNA-seq	SMAR-seq2
B21.B001750.3_38_F.1.1	3m	3_38_F	female	Spleen	mm10	scRNA-seq	SMAR-seq2
B21_B002452_B009020_S45	18m	18_47_F	female	Spleen	mm10	scRNA-seq	SMAR-seq2
B21_B002709_B009018_S45	18m	18_53_M	male	Spleen	mm10	scRNA-seq	SMAR-seq2
B21_D045342_B009019_S45	18m	18_45_M	male	Spleen	mm10	scRNA-seq	SMAR-seq2
B21.MAA000508.3_9_M.1.1	3m	3_9_M	male	Spleen	mm10	scRNA-seq	SMAR-seq2
B21.MAA000779.3_11_M.1.1	3m	3_11_M	male	Spleen	mm10	scRNA-seq	SMAR-seq2
B22_B000851_S46_L004	24m	24_61_M	male	Spleen	mm10	scRNA-seq	SMAR-seq2
B22.B000971.3_39_F.1.1	3m	3_39_F	female	Spleen	mm10	scRNA-seq	SMAR-seq2
B22_B001263_S214	24m	24_58_M	male	Spleen	mm10	scRNA-seq	SMAR-seq2
B22.B001750.3_38_F.1.1	3m	3_38_F	female	Spleen	mm10	scRNA-seq	SMAR-seq2
B22_B002452_B009020_S46	18m	18_47_F	female	Spleen	mm10	scRNA-seq	SMAR-seq2
B22_B002709_B009018_S46	18m	18_53_M	male	Spleen	mm10	scRNA-seq	SMAR-seq2
B22_D045342_B009019_S46	18m	18_45_M	male	Spleen	mm10	scRNA-seq	SMAR-seq2
B22.MAA000508.3_9_M.1.1	3m	3_9_M	male	Spleen	mm10	scRNA-seq	SMAR-seq2
B22.MAA000779.3_11_M.1.1	3m	3_11_M	male	Spleen	mm10	scRNA-seq	SMAR-seq2
B2.B000971.3_39_F.1.1	3m	3_39_F	female	Spleen	mm10	scRNA-seq	SMAR-seq2
B2_B001263_S194	24m	24_58_M	male	Spleen	mm10	scRNA-seq	SMAR-seq2
B2_B001265_S14_L002	24m	24_59_M	male	Spleen	mm10	scRNA-seq	SMAR-seq2
B2.B001750.3_38_F.1.1	3m	3_38_F	female	Spleen	mm10	scRNA-seq	SMAR-seq2
B2_B002452_B009020_S26	18m	18_47_F	female	Spleen	mm10	scRNA-seq	SMAR-seq2
B2_B002709_B009018_S26	18m	18_53_M	male	Spleen	mm10	scRNA-seq	SMAR-seq2
B2_D045342_B009019_S26	18m	18_45_M	male	Spleen	mm10	scRNA-seq	SMAR-seq2
B2.MAA000508.3_9_M.1.1	3m	3_9_M	male	Spleen	mm10	scRNA-seq	SMAR-seq2
B2.MAA000779.3_11_M.1.1	3m	3_11_M	male	Spleen	mm10	scRNA-seq	SMAR-seq2
B3.B000971.3_39_F.1.1	3m	3_39_F	female	Spleen	mm10	scRNA-seq	SMAR-seq2
B3_B001263_S195	24m	24_58_M	male	Spleen	mm10	scRNA-seq	SMAR-seq2
B3_B001265_S15_L002	24m	24_59_M	male	Spleen	mm10	scRNA-seq	SMAR-seq2
B3.B001750.3_38_F.1.1	3m	3_38_F	female	Spleen	mm10	scRNA-seq	SMAR-seq2
B3_B002452_B009020_S27	18m	18_47_F	female	Spleen	mm10	scRNA-seq	SMAR-seq2
B3_B002709_B009018_S27	18m	18_53_M	male	Spleen	mm10	scRNA-seq	SMAR-seq2
B3_D045342_B009019_S27	18m	18_45_M	male	Spleen	mm10	scRNA-seq	SMAR-seq2
B3.MAA000508.3_9_M.1.1	3m	3_9_M	male	Spleen	mm10	scRNA-seq	SMAR-seq2
B3.MAA000779.3_11_M.1.1	3m	3_11_M	male	Spleen	mm10	scRNA-seq	SMAR-seq2
B4.B000971.3_39_F.1.1	3m	3_39_F	female	Spleen	mm10	scRNA-seq	SMAR-seq2
B4_B001263_S196	24m	24_58_M	male	Spleen	mm10	scRNA-seq	SMAR-seq2
B4_B001265_S16_L002	24m	24_59_M	male	Spleen	mm10	scRNA-seq	SMAR-seq2
B4.B001750.3_38_F.1.1	3m	3_38_F	female	Spleen	mm10	scRNA-seq	SMAR-seq2
B4_B002452_B009020_S28	18m	18_47_F	female	Spleen	mm10	scRNA-seq	SMAR-seq2
B4_B002709_B009018_S28	18m	18_53_M	male	Spleen	mm10	scRNA-seq	SMAR-seq2
B4_D045342_B009019_S28	18m	18_45_M	male	Spleen	mm10	scRNA-seq	SMAR-seq2
B4.MAA000508.3_9_M.1.1	3m	3_9_M	male	Spleen	mm10	scRNA-seq	SMAR-seq2
B4.MAA000779.3_11_M.1.1	3m	3_11_M	male	Spleen	mm10	scRNA-seq	SMAR-seq2
B5_B000851_S29_L004	24m	24_61_M	male	Spleen	mm10	scRNA-seq	SMAR-seq2
B5.B000971.3_39_F.1.1	3m	3_39_F	female	Spleen	mm10	scRNA-seq	SMAR-seq2
B5_B001263_S197	24m	24_58_M	male	Spleen	mm10	scRNA-seq	SMAR-seq2
B5_B001265_S17_L002	24m	24_59_M	male	Spleen	mm10	scRNA-seq	SMAR-seq2
B5.B001750.3_38_F.1.1	3m	3_38_F	female	Spleen	mm10	scRNA-seq	SMAR-seq2
B5_B002452_B009020_S29	18m	18_47_F	female	Spleen	mm10	scRNA-seq	SMAR-seq2
B5_B002709_B009018_S29	18m	18_53_M	male	Spleen	mm10	scRNA-seq	SMAR-seq2
B5.MAA000508.3_9_M.1.1	3m	3_9_M	male	Spleen	mm10	scRNA-seq	SMAR-seq2
B5.MAA000779.3_11_M.1.1	3m	3_11_M	male	Spleen	mm10	scRNA-seq	SMAR-seq2
B6.B000971.3_39_F.1.1	3m	3_39_F	female	Spleen	mm10	scRNA-seq	SMAR-seq2
B6_B001263_S198	24m	24_58_M	male	Spleen	mm10	scRNA-seq	SMAR-seq2
B6_B001265_S18_L002	24m	24_59_M	male	Spleen	mm10	scRNA-seq	SMAR-seq2
B6.B001750.3_38_F.1.1	3m	3_38_F	female	Spleen	mm10	scRNA-seq	SMAR-seq2
B6_B002452_B009020_S30	18m	18_47_F	female	Spleen	mm10	scRNA-seq	SMAR-seq2
B6_B002709_B009018_S30	18m	18_53_M	male	Spleen	mm10	scRNA-seq	SMAR-seq2
B6_D045342_B009019_S30	18m	18_45_M	male	Spleen	mm10	scRNA-seq	SMAR-seq2
B6.MAA000508.3_9_M.1.1	3m	3_9_M	male	Spleen	mm10	scRNA-seq	SMAR-seq2
B6.MAA000779.3_11_M.1.1	3m	3_11_M	male	Spleen	mm10	scRNA-seq	SMAR-seq2
B7_B000851_S31_L004	24m	24_61_M	male	Spleen	mm10	scRNA-seq	SMAR-seq2
B7.B000971.3_39_F.1.1	3m	3_39_F	female	Spleen	mm10	scRNA-seq	SMAR-seq2
B7_B001263_S199	24m	24_58_M	male	Spleen	mm10	scRNA-seq	SMAR-seq2
B7_B001265_S19_L002	24m	24_59_M	male	Spleen	mm10	scRNA-seq	SMAR-seq2
B7.B001750.3_38_F.1.1	3m	3_38_F	female	Spleen	mm10	scRNA-seq	SMAR-seq2
B7_B002452_B009020_S31	18m	18_47_F	female	Spleen	mm10	scRNA-seq	SMAR-seq2
B7_B002709_B009018_S31	18m	18_53_M	male	Spleen	mm10	scRNA-seq	SMAR-seq2
B7_D045342_B009019_S31	18m	18_45_M	male	Spleen	mm10	scRNA-seq	SMAR-seq2
B7.MAA000508.3_9_M.1.1	3m	3_9_M	male	Spleen	mm10	scRNA-seq	SMAR-seq2
B7.MAA000779.3_11_M.1.1	3m	3_11_M	male	Spleen	mm10	scRNA-seq	SMAR-seq2
B8_B000851_S32_L004	24m	24_61_M	male	Spleen	mm10	scRNA-seq	SMAR-seq2
B8.B000971.3_39_F.1.1	3m	3_39_F	female	Spleen	mm10	scRNA-seq	SMAR-seq2
B8_B001263_S200	24m	24_58_M	male	Spleen	mm10	scRNA-seq	SMAR-seq2
B8_B001265_S20_L002	24m	24_59_M	male	Spleen	mm10	scRNA-seq	SMAR-seq2
B8.B001750.3_38_F.1.1	3m	3_38_F	female	Spleen	mm10	scRNA-seq	SMAR-seq2
B8_B002452_B009020_S32	18m	18_47_F	female	Spleen	mm10	scRNA-seq	SMAR-seq2
B8_B002709_B009018_S32	18m	18_53_M	male	Spleen	mm10	scRNA-seq	SMAR-seq2
B8_D045342_B009019_S32	18m	18_45_M	male	Spleen	mm10	scRNA-seq	SMAR-seq2
B8.MAA000508.3_9_M.1.1	3m	3_9_M	male	Spleen	mm10	scRNA-seq	SMAR-seq2
B8.MAA000779.3_11_M.1.1	3m	3_11_M	male	Spleen	mm10	scRNA-seq	SMAR-seq2
B9_B000851_S33_L004	24m	24_61_M	male	Spleen	mm10	scRNA-seq	SMAR-seq2
B9.B000971.3_39_F.1.1	3m	3_39_F	female	Spleen	mm10	scRNA-seq	SMAR-seq2
B9_B001263_S201	24m	24_58_M	male	Spleen	mm10	scRNA-seq	SMAR-seq2
B9_B001265_S21_L002	24m	24_59_M	male	Spleen	mm10	scRNA-seq	SMAR-seq2
B9.B001750.3_38_F.1.1	3m	3_38_F	female	Spleen	mm10	scRNA-seq	SMAR-seq2
B9_B002452_B009020_S33	18m	18_47_F	female	Spleen	mm10	scRNA-seq	SMAR-seq2
B9_B002709_B009018_S33	18m	18_53_M	male	Spleen	mm10	scRNA-seq	SMAR-seq2
B9_D045342_B009019_S33	18m	18_45_M	male	Spleen	mm10	scRNA-seq	SMAR-seq2
B9.MAA000779.3_11_M.1.1	3m	3_11_M	male	Spleen	mm10	scRNA-seq	SMAR-seq2
C10_B000851_S58_L004	24m	24_61_M	male	Spleen	mm10	scRNA-seq	SMAR-seq2
C10.B000971.3_39_F.1.1	3m	3_39_F	female	Spleen	mm10	scRNA-seq	SMAR-seq2
C10_B001263_S226	24m	24_58_M	male	Spleen	mm10	scRNA-seq	SMAR-seq2
C10.B001750.3_38_F.1.1	3m	3_38_F	female	Spleen	mm10	scRNA-seq	SMAR-seq2
C10_B002452_B009020_S58	18m	18_47_F	female	Spleen	mm10	scRNA-seq	SMAR-seq2
C10_B002709_B009018_S58	18m	18_53_M	male	Spleen	mm10	scRNA-seq	SMAR-seq2
C10_D045342_B009019_S58	18m	18_45_M	male	Spleen	mm10	scRNA-seq	SMAR-seq2
C10.MAA000779.3_11_M.1.1	3m	3_11_M	male	Spleen	mm10	scRNA-seq	SMAR-seq2
C11.B000971.3_39_F.1.1	3m	3_39_F	female	Spleen	mm10	scRNA-seq	SMAR-seq2
C11_B001263_S227	24m	24_58_M	male	Spleen	mm10	scRNA-seq	SMAR-seq2
C11.B001750.3_38_F.1.1	3m	3_38_F	female	Spleen	mm10	scRNA-seq	SMAR-seq2
C11_B002452_B009020_S59	18m	18_47_F	female	Spleen	mm10	scRNA-seq	SMAR-seq2
C11_B002709_B009018_S59	18m	18_53_M	male	Spleen	mm10	scRNA-seq	SMAR-seq2
C11_D045342_B009019_S59	18m	18_45_M	male	Spleen	mm10	scRNA-seq	SMAR-seq2
C11.MAA000779.3_11_M.1.1	3m	3_11_M	male	Spleen	mm10	scRNA-seq	SMAR-seq2
C12.B000971.3_39_F.1.1	3m	3_39_F	female	Spleen	mm10	scRNA-seq	SMAR-seq2
C12_B001263_S228	24m	24_58_M	male	Spleen	mm10	scRNA-seq	SMAR-seq2
C12.B001750.3_38_F.1.1	3m	3_38_F	female	Spleen	mm10	scRNA-seq	SMAR-seq2
C12_B002452_B009020_S60	18m	18_47_F	female	Spleen	mm10	scRNA-seq	SMAR-seq2
C12_B002709_B009018_S60	18m	18_53_M	male	Spleen	mm10	scRNA-seq	SMAR-seq2
C12_D045342_B009019_S60	18m	18_45_M	male	Spleen	mm10	scRNA-seq	SMAR-seq2
C12.MAA000779.3_11_M.1.1	3m	3_11_M	male	Spleen	mm10	scRNA-seq	SMAR-seq2
C13.B000971.3_39_F.1.1	3m	3_39_F	female	Spleen	mm10	scRNA-seq	SMAR-seq2
C13_B001263_S229	24m	24_58_M	male	Spleen	mm10	scRNA-seq	SMAR-seq2
C13.B001750.3_38_F.1.1	3m	3_38_F	female	Spleen	mm10	scRNA-seq	SMAR-seq2
C13_B002452_B009020_S61	18m	18_47_F	female	Spleen	mm10	scRNA-seq	SMAR-seq2
C13_B002709_B009018_S61	18m	18_53_M	male	Spleen	mm10	scRNA-seq	SMAR-seq2
C13_D045342_B009019_S61	18m	18_45_M	male	Spleen	mm10	scRNA-seq	SMAR-seq2
C13.MAA000779.3_11_M.1.1	3m	3_11_M	male	Spleen	mm10	scRNA-seq	SMAR-seq2
C14_B000851_S62_L004	24m	24_61_M	male	Spleen	mm10	scRNA-seq	SMAR-seq2
C14.B000971.3_39_F.1.1	3m	3_39_F	female	Spleen	mm10	scRNA-seq	SMAR-seq2
C14_B001263_S230	24m	24_58_M	male	Spleen	mm10	scRNA-seq	SMAR-seq2
C14.B001750.3_38_F.1.1	3m	3_38_F	female	Spleen	mm10	scRNA-seq	SMAR-seq2
C14_B002452_B009020_S62	18m	18_47_F	female	Spleen	mm10	scRNA-seq	SMAR-seq2
C14_B002709_B009018_S62	18m	18_53_M	male	Spleen	mm10	scRNA-seq	SMAR-seq2
C14_D045342_B009019_S62	18m	18_45_M	male	Spleen	mm10	scRNA-seq	SMAR-seq2
C14.MAA000779.3_11_M.1.1	3m	3_11_M	male	Spleen	mm10	scRNA-seq	SMAR-seq2
C15_B000851_S63_L004	24m	24_61_M	male	Spleen	mm10	scRNA-seq	SMAR-seq2
C15.B000971.3_39_F.1.1	3m	3_39_F	female	Spleen	mm10	scRNA-seq	SMAR-seq2
C15_B001263_S231	24m	24_58_M	male	Spleen	mm10	scRNA-seq	SMAR-seq2
C15_B001265_S51_L002	24m	24_59_M	male	Spleen	mm10	scRNA-seq	SMAR-seq2
C15.B001750.3_38_F.1.1	3m	3_38_F	female	Spleen	mm10	scRNA-seq	SMAR-seq2
C15_B002452_B009020_S63	18m	18_47_F	female	Spleen	mm10	scRNA-seq	SMAR-seq2
C15_B002709_B009018_S63	18m	18_53_M	male	Spleen	mm10	scRNA-seq	SMAR-seq2
C15_D045342_B009019_S63	18m	18_45_M	male	Spleen	mm10	scRNA-seq	SMAR-seq2
C15.MAA000779.3_11_M.1.1	3m	3_11_M	male	Spleen	mm10	scRNA-seq	SMAR-seq2
C16_B000851_S64_L004	24m	24_61_M	male	Spleen	mm10	scRNA-seq	SMAR-seq2
C16.B000971.3_39_F.1.1	3m	3_39_F	female	Spleen	mm10	scRNA-seq	SMAR-seq2
C16_B001263_S232	24m	24_58_M	male	Spleen	mm10	scRNA-seq	SMAR-seq2
C16_B001265_S52_L002	24m	24_59_M	male	Spleen	mm10	scRNA-seq	SMAR-seq2
C16.B001750.3_38_F.1.1	3m	3_38_F	female	Spleen	mm10	scRNA-seq	SMAR-seq2
C16_B002452_B009020_S64	18m	18_47_F	female	Spleen	mm10	scRNA-seq	SMAR-seq2
C16_B002709_B009018_S64	18m	18_53_M	male	Spleen	mm10	scRNA-seq	SMAR-seq2
C16_D045342_B009019_S64	18m	18_45_M	male	Spleen	mm10	scRNA-seq	SMAR-seq2
C16.MAA000779.3_11_M.1.1	3m	3_11_M	male	Spleen	mm10	scRNA-seq	SMAR-seq2
C17.B000971.3_39_F.1.1	3m	3_39_F	female	Spleen	mm10	scRNA-seq	SMAR-seq2
C17_B001263_S233	24m	24_58_M	male	Spleen	mm10	scRNA-seq	SMAR-seq2
C17_B001265_S53_L002	24m	24_59_M	male	Spleen	mm10	scRNA-seq	SMAR-seq2
C17.B001750.3_38_F.1.1	3m	3_38_F	female	Spleen	mm10	scRNA-seq	SMAR-seq2
C17_B002452_B009020_S65	18m	18_47_F	female	Spleen	mm10	scRNA-seq	SMAR-seq2
C17_B002709_B009018_S65	18m	18_53_M	male	Spleen	mm10	scRNA-seq	SMAR-seq2
C17.MAA000559.3_8_M.1.1	3m	3_8_M	male	Spleen	mm10	scRNA-seq	SMAR-seq2
C17.MAA000779.3_11_M.1.1	3m	3_11_M	male	Spleen	mm10	scRNA-seq	SMAR-seq2
C18.B000971.3_39_F.1.1	3m	3_39_F	female	Spleen	mm10	scRNA-seq	SMAR-seq2
C18_B001263_S234	24m	24_58_M	male	Spleen	mm10	scRNA-seq	SMAR-seq2
C18_B001265_S54_L002	24m	24_59_M	male	Spleen	mm10	scRNA-seq	SMAR-seq2
C18.B001750.3_38_F.1.1	3m	3_38_F	female	Spleen	mm10	scRNA-seq	SMAR-seq2
C18_B002452_B009020_S66	18m	18_47_F	female	Spleen	mm10	scRNA-seq	SMAR-seq2
C18_B002709_B009018_S66	18m	18_53_M	male	Spleen	mm10	scRNA-seq	SMAR-seq2
C18_D045342_B009019_S66	18m	18_45_M	male	Spleen	mm10	scRNA-seq	SMAR-seq2
C18.MAA000508.3_9_M.1.1	3m	3_9_M	male	Spleen	mm10	scRNA-seq	SMAR-seq2
C18.MAA000779.3_11_M.1.1	3m	3_11_M	male	Spleen	mm10	scRNA-seq	SMAR-seq2
C19_B000851_S67_L004	24m	24_61_M	male	Spleen	mm10	scRNA-seq	SMAR-seq2
C19.B000971.3_39_F.1.1	3m	3_39_F	female	Spleen	mm10	scRNA-seq	SMAR-seq2
C19_B001263_S235	24m	24_58_M	male	Spleen	mm10	scRNA-seq	SMAR-seq2
C19.B001750.3_38_F.1.1	3m	3_38_F	female	Spleen	mm10	scRNA-seq	SMAR-seq2
C19_B002452_B009020_S67	18m	18_47_F	female	Spleen	mm10	scRNA-seq	SMAR-seq2
C19_B002709_B009018_S67	18m	18_53_M	male	Spleen	mm10	scRNA-seq	SMAR-seq2
C19_D045342_B009019_S67	18m	18_45_M	male	Spleen	mm10	scRNA-seq	SMAR-seq2
C19.MAA000508.3_9_M.1.1	3m	3_9_M	male	Spleen	mm10	scRNA-seq	SMAR-seq2
C19.MAA000779.3_11_M.1.1	3m	3_11_M	male	Spleen	mm10	scRNA-seq	SMAR-seq2
C1.B000971.3_39_F.1.1	3m	3_39_F	female	Spleen	mm10	scRNA-seq	SMAR-seq2
C1_B001263_S217	24m	24_58_M	male	Spleen	mm10	scRNA-seq	SMAR-seq2
C1_B001265_S37_L002	24m	24_59_M	male	Spleen	mm10	scRNA-seq	SMAR-seq2
C1.B001750.3_38_F.1.1	3m	3_38_F	female	Spleen	mm10	scRNA-seq	SMAR-seq2
C1_B002452_B009020_S49	18m	18_47_F	female	Spleen	mm10	scRNA-seq	SMAR-seq2
C1_B002709_B009018_S49	18m	18_53_M	male	Spleen	mm10	scRNA-seq	SMAR-seq2
C1_D045342_B009019_S49	18m	18_45_M	male	Spleen	mm10	scRNA-seq	SMAR-seq2
C1.MAA000508.3_9_M.1.1	3m	3_9_M	male	Spleen	mm10	scRNA-seq	SMAR-seq2
C1.MAA000779.3_11_M.1.1	3m	3_11_M	male	Spleen	mm10	scRNA-seq	SMAR-seq2
C20_B000851_S68_L004	24m	24_61_M	male	Spleen	mm10	scRNA-seq	SMAR-seq2
C20.B000971.3_39_F.1.1	3m	3_39_F	female	Spleen	mm10	scRNA-seq	SMAR-seq2
C20_B001263_S236	24m	24_58_M	male	Spleen	mm10	scRNA-seq	SMAR-seq2
C20.B001750.3_38_F.1.1	3m	3_38_F	female	Spleen	mm10	scRNA-seq	SMAR-seq2
C20_B002452_B009020_S68	18m	18_47_F	female	Spleen	mm10	scRNA-seq	SMAR-seq2
C20_B002709_B009018_S68	18m	18_53_M	male	Spleen	mm10	scRNA-seq	SMAR-seq2
C20_D045342_B009019_S68	18m	18_45_M	male	Spleen	mm10	scRNA-seq	SMAR-seq2
C20.MAA000779.3_11_M.1.1	3m	3_11_M	male	Spleen	mm10	scRNA-seq	SMAR-seq2
C21_B000851_S69_L004	24m	24_61_M	male	Spleen	mm10	scRNA-seq	SMAR-seq2
C21.B000971.3_39_F.1.1	3m	3_39_F	female	Spleen	mm10	scRNA-seq	SMAR-seq2
C21_B001263_S237	24m	24_58_M	male	Spleen	mm10	scRNA-seq	SMAR-seq2
C21_B001265_S57_L002	24m	24_59_M	male	Spleen	mm10	scRNA-seq	SMAR-seq2
C21.B001750.3_38_F.1.1	3m	3_38_F	female	Spleen	mm10	scRNA-seq	SMAR-seq2
C21_B002452_B009020_S69	18m	18_47_F	female	Spleen	mm10	scRNA-seq	SMAR-seq2
C21_D045342_B009019_S69	18m	18_45_M	male	Spleen	mm10	scRNA-seq	SMAR-seq2
C21.MAA000779.3_11_M.1.1	3m	3_11_M	male	Spleen	mm10	scRNA-seq	SMAR-seq2
C22_B000851_S70_L004	24m	24_61_M	male	Spleen	mm10	scRNA-seq	SMAR-seq2
C22.B000971.3_39_F.1.1	3m	3_39_F	female	Spleen	mm10	scRNA-seq	SMAR-seq2
C22_B001263_S238	24m	24_58_M	male	Spleen	mm10	scRNA-seq	SMAR-seq2
C22.B001750.3_38_F.1.1	3m	3_38_F	female	Spleen	mm10	scRNA-seq	SMAR-seq2
C22_B002452_B009020_S70	18m	18_47_F	female	Spleen	mm10	scRNA-seq	SMAR-seq2
C22_B002709_B009018_S70	18m	18_53_M	male	Spleen	mm10	scRNA-seq	SMAR-seq2
C22_D045342_B009019_S70	18m	18_45_M	male	Spleen	mm10	scRNA-seq	SMAR-seq2
C22.MAA000508.3_9_M.1.1	3m	3_9_M	male	Spleen	mm10	scRNA-seq	SMAR-seq2
C22.MAA000779.3_11_M.1.1	3m	3_11_M	male	Spleen	mm10	scRNA-seq	SMAR-seq2
C2.B000971.3_39_F.1.1	3m	3_39_F	female	Spleen	mm10	scRNA-seq	SMAR-seq2
C2_B001263_S218	24m	24_58_M	male	Spleen	mm10	scRNA-seq	SMAR-seq2
C2_B001265_S38_L002	24m	24_59_M	male	Spleen	mm10	scRNA-seq	SMAR-seq2
C2.B001750.3_38_F.1.1	3m	3_38_F	female	Spleen	mm10	scRNA-seq	SMAR-seq2
C2_B002452_B009020_S50	18m	18_47_F	female	Spleen	mm10	scRNA-seq	SMAR-seq2
C2_B002709_B009018_S50	18m	18_53_M	male	Spleen	mm10	scRNA-seq	SMAR-seq2
C2_D045342_B009019_S50	18m	18_45_M	male	Spleen	mm10	scRNA-seq	SMAR-seq2
C2.MAA000508.3_9_M.1.1	3m	3_9_M	male	Spleen	mm10	scRNA-seq	SMAR-seq2
C2.MAA000779.3_11_M.1.1	3m	3_11_M	male	Spleen	mm10	scRNA-seq	SMAR-seq2
C3.B000971.3_39_F.1.1	3m	3_39_F	female	Spleen	mm10	scRNA-seq	SMAR-seq2
C3_B001263_S219	24m	24_58_M	male	Spleen	mm10	scRNA-seq	SMAR-seq2
C3_B001265_S39_L002	24m	24_59_M	male	Spleen	mm10	scRNA-seq	SMAR-seq2
C3.B001750.3_38_F.1.1	3m	3_38_F	female	Spleen	mm10	scRNA-seq	SMAR-seq2
C3_B002452_B009020_S51	18m	18_47_F	female	Spleen	mm10	scRNA-seq	SMAR-seq2
C3_B002709_B009018_S51	18m	18_53_M	male	Spleen	mm10	scRNA-seq	SMAR-seq2
C3_D045342_B009019_S51	18m	18_45_M	male	Spleen	mm10	scRNA-seq	SMAR-seq2
C3.MAA000508.3_9_M.1.1	3m	3_9_M	male	Spleen	mm10	scRNA-seq	SMAR-seq2
C3.MAA000779.3_11_M.1.1	3m	3_11_M	male	Spleen	mm10	scRNA-seq	SMAR-seq2
C4.B000971.3_39_F.1.1	3m	3_39_F	female	Spleen	mm10	scRNA-seq	SMAR-seq2
C4_B001263_S220	24m	24_58_M	male	Spleen	mm10	scRNA-seq	SMAR-seq2
C4_B001265_S40_L002	24m	24_59_M	male	Spleen	mm10	scRNA-seq	SMAR-seq2
C4.B001750.3_38_F.1.1	3m	3_38_F	female	Spleen	mm10	scRNA-seq	SMAR-seq2
C4_B002452_B009020_S52	18m	18_47_F	female	Spleen	mm10	scRNA-seq	SMAR-seq2
C4_B002709_B009018_S52	18m	18_53_M	male	Spleen	mm10	scRNA-seq	SMAR-seq2
C4_D045342_B009019_S52	18m	18_45_M	male	Spleen	mm10	scRNA-seq	SMAR-seq2
C4.MAA000508.3_9_M.1.1	3m	3_9_M	male	Spleen	mm10	scRNA-seq	SMAR-seq2
C4.MAA000779.3_11_M.1.1	3m	3_11_M	male	Spleen	mm10	scRNA-seq	SMAR-seq2
C5.B000971.3_39_F.1.1	3m	3_39_F	female	Spleen	mm10	scRNA-seq	SMAR-seq2
C5_B001263_S221	24m	24_58_M	male	Spleen	mm10	scRNA-seq	SMAR-seq2
C5_B001265_S41_L002	24m	24_59_M	male	Spleen	mm10	scRNA-seq	SMAR-seq2
C5.B001750.3_38_F.1.1	3m	3_38_F	female	Spleen	mm10	scRNA-seq	SMAR-seq2
C5_B002452_B009020_S53	18m	18_47_F	female	Spleen	mm10	scRNA-seq	SMAR-seq2
C5_B002709_B009018_S53	18m	18_53_M	male	Spleen	mm10	scRNA-seq	SMAR-seq2
C5_D045342_B009019_S53	18m	18_45_M	male	Spleen	mm10	scRNA-seq	SMAR-seq2
C5.MAA000508.3_9_M.1.1	3m	3_9_M	male	Spleen	mm10	scRNA-seq	SMAR-seq2
C5.MAA000779.3_11_M.1.1	3m	3_11_M	male	Spleen	mm10	scRNA-seq	SMAR-seq2
C6_B000851_S54_L004	24m	24_61_M	male	Spleen	mm10	scRNA-seq	SMAR-seq2
C6.B000971.3_39_F.1.1	3m	3_39_F	female	Spleen	mm10	scRNA-seq	SMAR-seq2
C6_B001263_S222	24m	24_58_M	male	Spleen	mm10	scRNA-seq	SMAR-seq2
C6_B001265_S42_L002	24m	24_59_M	male	Spleen	mm10	scRNA-seq	SMAR-seq2
C6.B001750.3_38_F.1.1	3m	3_38_F	female	Spleen	mm10	scRNA-seq	SMAR-seq2
C6_B002452_B009020_S54	18m	18_47_F	female	Spleen	mm10	scRNA-seq	SMAR-seq2
C6_B002709_B009018_S54	18m	18_53_M	male	Spleen	mm10	scRNA-seq	SMAR-seq2
C6_D045342_B009019_S54	18m	18_45_M	male	Spleen	mm10	scRNA-seq	SMAR-seq2
C6.MAA000508.3_9_M.1.1	3m	3_9_M	male	Spleen	mm10	scRNA-seq	SMAR-seq2
C6.MAA000779.3_11_M.1.1	3m	3_11_M	male	Spleen	mm10	scRNA-seq	SMAR-seq2
C7.B000971.3_39_F.1.1	3m	3_39_F	female	Spleen	mm10	scRNA-seq	SMAR-seq2
C7_B001263_S223	24m	24_58_M	male	Spleen	mm10	scRNA-seq	SMAR-seq2
C7_B001265_S43_L002	24m	24_59_M	male	Spleen	mm10	scRNA-seq	SMAR-seq2
C7.B001750.3_38_F.1.1	3m	3_38_F	female	Spleen	mm10	scRNA-seq	SMAR-seq2
C7_B002452_B009020_S55	18m	18_47_F	female	Spleen	mm10	scRNA-seq	SMAR-seq2
C7_B002709_B009018_S55	18m	18_53_M	male	Spleen	mm10	scRNA-seq	SMAR-seq2
C7_D045342_B009019_S55	18m	18_45_M	male	Spleen	mm10	scRNA-seq	SMAR-seq2
C7.MAA000779.3_11_M.1.1	3m	3_11_M	male	Spleen	mm10	scRNA-seq	SMAR-seq2
C8.B000971.3_39_F.1.1	3m	3_39_F	female	Spleen	mm10	scRNA-seq	SMAR-seq2
C8_B001263_S224	24m	24_58_M	male	Spleen	mm10	scRNA-seq	SMAR-seq2
C8_B001265_S44_L002	24m	24_59_M	male	Spleen	mm10	scRNA-seq	SMAR-seq2
C8.B001750.3_38_F.1.1	3m	3_38_F	female	Spleen	mm10	scRNA-seq	SMAR-seq2
C8_B002452_B009020_S56	18m	18_47_F	female	Spleen	mm10	scRNA-seq	SMAR-seq2
C8_B002709_B009018_S56	18m	18_53_M	male	Spleen	mm10	scRNA-seq	SMAR-seq2
C8_D045342_B009019_S56	18m	18_45_M	male	Spleen	mm10	scRNA-seq	SMAR-seq2
C8.MAA000508.3_9_M.1.1	3m	3_9_M	male	Spleen	mm10	scRNA-seq	SMAR-seq2
C8.MAA000779.3_11_M.1.1	3m	3_11_M	male	Spleen	mm10	scRNA-seq	SMAR-seq2
C9_B000851_S57_L004	24m	24_61_M	male	Spleen	mm10	scRNA-seq	SMAR-seq2
C9.B000971.3_39_F.1.1	3m	3_39_F	female	Spleen	mm10	scRNA-seq	SMAR-seq2
C9_B001263_S225	24m	24_58_M	male	Spleen	mm10	scRNA-seq	SMAR-seq2
C9_B001265_S45_L002	24m	24_59_M	male	Spleen	mm10	scRNA-seq	SMAR-seq2
C9.B001750.3_38_F.1.1	3m	3_38_F	female	Spleen	mm10	scRNA-seq	SMAR-seq2
C9_B002452_B009020_S57	18m	18_47_F	female	Spleen	mm10	scRNA-seq	SMAR-seq2
C9_B002709_B009018_S57	18m	18_53_M	male	Spleen	mm10	scRNA-seq	SMAR-seq2
C9_D045342_B009019_S57	18m	18_45_M	male	Spleen	mm10	scRNA-seq	SMAR-seq2
C9.MAA000508.3_9_M.1.1	3m	3_9_M	male	Spleen	mm10	scRNA-seq	SMAR-seq2
C9.MAA000779.3_11_M.1.1	3m	3_11_M	male	Spleen	mm10	scRNA-seq	SMAR-seq2
D10_B000851_S82_L004	24m	24_61_M	male	Spleen	mm10	scRNA-seq	SMAR-seq2
D10.B000971.3_39_F.1.1	3m	3_39_F	female	Spleen	mm10	scRNA-seq	SMAR-seq2
D10_B001263_S250	24m	24_58_M	male	Spleen	mm10	scRNA-seq	SMAR-seq2
D10.B001750.3_38_F.1.1	3m	3_38_F	female	Spleen	mm10	scRNA-seq	SMAR-seq2
D10_B002452_B009020_S82	18m	18_47_F	female	Spleen	mm10	scRNA-seq	SMAR-seq2
D10_B002709_B009018_S82	18m	18_53_M	male	Spleen	mm10	scRNA-seq	SMAR-seq2
D10_D045342_B009019_S82	18m	18_45_M	male	Spleen	mm10	scRNA-seq	SMAR-seq2
D10.MAA000508.3_9_M.1.1	3m	3_9_M	male	Spleen	mm10	scRNA-seq	SMAR-seq2
D10.MAA000779.3_11_M.1.1	3m	3_11_M	male	Spleen	mm10	scRNA-seq	SMAR-seq2
D11.B000971.3_39_F.1.1	3m	3_39_F	female	Spleen	mm10	scRNA-seq	SMAR-seq2
D11_B001263_S251	24m	24_58_M	male	Spleen	mm10	scRNA-seq	SMAR-seq2
D11_B002452_B009020_S83	18m	18_47_F	female	Spleen	mm10	scRNA-seq	SMAR-seq2
D11_B002709_B009018_S83	18m	18_53_M	male	Spleen	mm10	scRNA-seq	SMAR-seq2
D11_D045342_B009019_S83	18m	18_45_M	male	Spleen	mm10	scRNA-seq	SMAR-seq2
D11.MAA000779.3_11_M.1.1	3m	3_11_M	male	Spleen	mm10	scRNA-seq	SMAR-seq2
D12.B000971.3_39_F.1.1	3m	3_39_F	female	Spleen	mm10	scRNA-seq	SMAR-seq2
D12_B001263_S252	24m	24_58_M	male	Spleen	mm10	scRNA-seq	SMAR-seq2
D12.B001750.3_38_F.1.1	3m	3_38_F	female	Spleen	mm10	scRNA-seq	SMAR-seq2
D12_B002452_B009020_S84	18m	18_47_F	female	Spleen	mm10	scRNA-seq	SMAR-seq2
D12_B002709_B009018_S84	18m	18_53_M	male	Spleen	mm10	scRNA-seq	SMAR-seq2
D12_D045342_B009019_S84	18m	18_45_M	male	Spleen	mm10	scRNA-seq	SMAR-seq2
D12.MAA000779.3_11_M.1.1	3m	3_11_M	male	Spleen	mm10	scRNA-seq	SMAR-seq2
D13_B000851_S85_L004	24m	24_61_M	male	Spleen	mm10	scRNA-seq	SMAR-seq2
D13.B000971.3_39_F.1.1	3m	3_39_F	female	Spleen	mm10	scRNA-seq	SMAR-seq2
D13_B001263_S253	24m	24_58_M	male	Spleen	mm10	scRNA-seq	SMAR-seq2
D13.B001750.3_38_F.1.1	3m	3_38_F	female	Spleen	mm10	scRNA-seq	SMAR-seq2
D13_B002452_B009020_S85	18m	18_47_F	female	Spleen	mm10	scRNA-seq	SMAR-seq2
D13_B002709_B009018_S85	18m	18_53_M	male	Spleen	mm10	scRNA-seq	SMAR-seq2
D13_D045342_B009019_S85	18m	18_45_M	male	Spleen	mm10	scRNA-seq	SMAR-seq2
D13.MAA000779.3_11_M.1.1	3m	3_11_M	male	Spleen	mm10	scRNA-seq	SMAR-seq2
D14_B000851_S86_L004	24m	24_61_M	male	Spleen	mm10	scRNA-seq	SMAR-seq2
D14.B000971.3_39_F.1.1	3m	3_39_F	female	Spleen	mm10	scRNA-seq	SMAR-seq2
D14_B001263_S254	24m	24_58_M	male	Spleen	mm10	scRNA-seq	SMAR-seq2
D14_B002452_B009020_S86	18m	18_47_F	female	Spleen	mm10	scRNA-seq	SMAR-seq2
D14_B002709_B009018_S86	18m	18_53_M	male	Spleen	mm10	scRNA-seq	SMAR-seq2
D14_D045342_B009019_S86	18m	18_45_M	male	Spleen	mm10	scRNA-seq	SMAR-seq2
D14.MAA000779.3_11_M.1.1	3m	3_11_M	male	Spleen	mm10	scRNA-seq	SMAR-seq2
D15_B000851_S87_L004	24m	24_61_M	male	Spleen	mm10	scRNA-seq	SMAR-seq2
D15.B000971.3_39_F.1.1	3m	3_39_F	female	Spleen	mm10	scRNA-seq	SMAR-seq2
D15_B001263_S255	24m	24_58_M	male	Spleen	mm10	scRNA-seq	SMAR-seq2
D15_B002452_B009020_S87	18m	18_47_F	female	Spleen	mm10	scRNA-seq	SMAR-seq2
D15_B002709_B009018_S87	18m	18_53_M	male	Spleen	mm10	scRNA-seq	SMAR-seq2
D15_D045342_B009019_S87	18m	18_45_M	male	Spleen	mm10	scRNA-seq	SMAR-seq2
D15.MAA000779.3_11_M.1.1	3m	3_11_M	male	Spleen	mm10	scRNA-seq	SMAR-seq2
D16_B000851_S88_L004	24m	24_61_M	male	Spleen	mm10	scRNA-seq	SMAR-seq2
D16.B000971.3_39_F.1.1	3m	3_39_F	female	Spleen	mm10	scRNA-seq	SMAR-seq2
D16_B001263_S256	24m	24_58_M	male	Spleen	mm10	scRNA-seq	SMAR-seq2
D16.B001750.3_38_F.1.1	3m	3_38_F	female	Spleen	mm10	scRNA-seq	SMAR-seq2
D16_B002452_B009020_S88	18m	18_47_F	female	Spleen	mm10	scRNA-seq	SMAR-seq2
D16_B002709_B009018_S88	18m	18_53_M	male	Spleen	mm10	scRNA-seq	SMAR-seq2
D16_D045342_B009019_S88	18m	18_45_M	male	Spleen	mm10	scRNA-seq	SMAR-seq2
D16.MAA000508.3_9_M.1.1	3m	3_9_M	male	Spleen	mm10	scRNA-seq	SMAR-seq2
D16.MAA000779.3_11_M.1.1	3m	3_11_M	male	Spleen	mm10	scRNA-seq	SMAR-seq2
D17.B000971.3_39_F.1.1	3m	3_39_F	female	Spleen	mm10	scRNA-seq	SMAR-seq2
D17_B001263_S257	24m	24_58_M	male	Spleen	mm10	scRNA-seq	SMAR-seq2
D17_B001265_S77_L002	24m	24_59_M	male	Spleen	mm10	scRNA-seq	SMAR-seq2
D17.B001750.3_38_F.1.1	3m	3_38_F	female	Spleen	mm10	scRNA-seq	SMAR-seq2
D17_B002452_B009020_S89	18m	18_47_F	female	Spleen	mm10	scRNA-seq	SMAR-seq2
D17_B002709_B009018_S89	18m	18_53_M	male	Spleen	mm10	scRNA-seq	SMAR-seq2
D17_D045342_B009019_S89	18m	18_45_M	male	Spleen	mm10	scRNA-seq	SMAR-seq2
D17.MAA000779.3_11_M.1.1	3m	3_11_M	male	Spleen	mm10	scRNA-seq	SMAR-seq2
D18_B000851_S90_L004	24m	24_61_M	male	Spleen	mm10	scRNA-seq	SMAR-seq2
D18.B000971.3_39_F.1.1	3m	3_39_F	female	Spleen	mm10	scRNA-seq	SMAR-seq2
D18_B001263_S258	24m	24_58_M	male	Spleen	mm10	scRNA-seq	SMAR-seq2
D18_B001265_S78_L002	24m	24_59_M	male	Spleen	mm10	scRNA-seq	SMAR-seq2
D18.B001750.3_38_F.1.1	3m	3_38_F	female	Spleen	mm10	scRNA-seq	SMAR-seq2
D18_B002452_B009020_S90	18m	18_47_F	female	Spleen	mm10	scRNA-seq	SMAR-seq2
D18_B002709_B009018_S90	18m	18_53_M	male	Spleen	mm10	scRNA-seq	SMAR-seq2
D18_D045342_B009019_S90	18m	18_45_M	male	Spleen	mm10	scRNA-seq	SMAR-seq2
D18.MAA000508.3_9_M.1.1	3m	3_9_M	male	Spleen	mm10	scRNA-seq	SMAR-seq2
D18.MAA000779.3_11_M.1.1	3m	3_11_M	male	Spleen	mm10	scRNA-seq	SMAR-seq2
D19_B000851_S91_L004	24m	24_61_M	male	Spleen	mm10	scRNA-seq	SMAR-seq2
D19.B000971.3_39_F.1.1	3m	3_39_F	female	Spleen	mm10	scRNA-seq	SMAR-seq2
D19_B001263_S259	24m	24_58_M	male	Spleen	mm10	scRNA-seq	SMAR-seq2
D19_B001265_S79_L002	24m	24_59_M	male	Spleen	mm10	scRNA-seq	SMAR-seq2
D19.B001750.3_38_F.1.1	3m	3_38_F	female	Spleen	mm10	scRNA-seq	SMAR-seq2
D19_B002452_B009020_S91	18m	18_47_F	female	Spleen	mm10	scRNA-seq	SMAR-seq2
D19_B002709_B009018_S91	18m	18_53_M	male	Spleen	mm10	scRNA-seq	SMAR-seq2
D19_D045342_B009019_S91	18m	18_45_M	male	Spleen	mm10	scRNA-seq	SMAR-seq2
D19.MAA000508.3_9_M.1.1	3m	3_9_M	male	Spleen	mm10	scRNA-seq	SMAR-seq2
D1.B000971.3_39_F.1.1	3m	3_39_F	female	Spleen	mm10	scRNA-seq	SMAR-seq2
D1_B001263_S241	24m	24_58_M	male	Spleen	mm10	scRNA-seq	SMAR-seq2
D1_B001265_S61_L002	24m	24_59_M	male	Spleen	mm10	scRNA-seq	SMAR-seq2
D1.B001750.3_38_F.1.1	3m	3_38_F	female	Spleen	mm10	scRNA-seq	SMAR-seq2
D1_B002452_B009020_S73	18m	18_47_F	female	Spleen	mm10	scRNA-seq	SMAR-seq2
D1_B002709_B009018_S73	18m	18_53_M	male	Spleen	mm10	scRNA-seq	SMAR-seq2
D1_D045342_B009019_S73	18m	18_45_M	male	Spleen	mm10	scRNA-seq	SMAR-seq2
D1.MAA000508.3_9_M.1.1	3m	3_9_M	male	Spleen	mm10	scRNA-seq	SMAR-seq2
D20_B000851_S92_L004	24m	24_61_M	male	Spleen	mm10	scRNA-seq	SMAR-seq2
D20.B000971.3_39_F.1.1	3m	3_39_F	female	Spleen	mm10	scRNA-seq	SMAR-seq2
D20_B001263_S260	24m	24_58_M	male	Spleen	mm10	scRNA-seq	SMAR-seq2
D20.B001750.3_38_F.1.1	3m	3_38_F	female	Spleen	mm10	scRNA-seq	SMAR-seq2
D20_B002452_B009020_S92	18m	18_47_F	female	Spleen	mm10	scRNA-seq	SMAR-seq2
D20_B002709_B009018_S92	18m	18_53_M	male	Spleen	mm10	scRNA-seq	SMAR-seq2
D20_D045342_B009019_S92	18m	18_45_M	male	Spleen	mm10	scRNA-seq	SMAR-seq2
D20.MAA000508.3_9_M.1.1	3m	3_9_M	male	Spleen	mm10	scRNA-seq	SMAR-seq2
D21_B000851_S93_L004	24m	24_61_M	male	Spleen	mm10	scRNA-seq	SMAR-seq2
D21.B000971.3_39_F.1.1	3m	3_39_F	female	Spleen	mm10	scRNA-seq	SMAR-seq2
D21_B001263_S261	24m	24_58_M	male	Spleen	mm10	scRNA-seq	SMAR-seq2
D21_B001265_S81_L002	24m	24_59_M	male	Spleen	mm10	scRNA-seq	SMAR-seq2
D21.B001750.3_38_F.1.1	3m	3_38_F	female	Spleen	mm10	scRNA-seq	SMAR-seq2
D21_B002452_B009020_S93	18m	18_47_F	female	Spleen	mm10	scRNA-seq	SMAR-seq2
D21_B002709_B009018_S93	18m	18_53_M	male	Spleen	mm10	scRNA-seq	SMAR-seq2
D21_D045342_B009019_S93	18m	18_45_M	male	Spleen	mm10	scRNA-seq	SMAR-seq2
D21.MAA000508.3_9_M.1.1	3m	3_9_M	male	Spleen	mm10	scRNA-seq	SMAR-seq2
D21.MAA000779.3_11_M.1.1	3m	3_11_M	male	Spleen	mm10	scRNA-seq	SMAR-seq2
D22_B000851_S94_L004	24m	24_61_M	male	Spleen	mm10	scRNA-seq	SMAR-seq2
D22_B001263_S262	24m	24_58_M	male	Spleen	mm10	scRNA-seq	SMAR-seq2
D22.B001750.3_38_F.1.1	3m	3_38_F	female	Spleen	mm10	scRNA-seq	SMAR-seq2
D22_B002452_B009020_S94	18m	18_47_F	female	Spleen	mm10	scRNA-seq	SMAR-seq2
D22_B002709_B009018_S94	18m	18_53_M	male	Spleen	mm10	scRNA-seq	SMAR-seq2
D22_D045342_B009019_S94	18m	18_45_M	male	Spleen	mm10	scRNA-seq	SMAR-seq2
D22.MAA000508.3_9_M.1.1	3m	3_9_M	male	Spleen	mm10	scRNA-seq	SMAR-seq2
D22.MAA000779.3_11_M.1.1	3m	3_11_M	male	Spleen	mm10	scRNA-seq	SMAR-seq2
D2.B000971.3_39_F.1.1	3m	3_39_F	female	Spleen	mm10	scRNA-seq	SMAR-seq2
D2_B001263_S242	24m	24_58_M	male	Spleen	mm10	scRNA-seq	SMAR-seq2
D2_B001265_S62_L002	24m	24_59_M	male	Spleen	mm10	scRNA-seq	SMAR-seq2
D2.B001750.3_38_F.1.1	3m	3_38_F	female	Spleen	mm10	scRNA-seq	SMAR-seq2
D2_B002452_B009020_S74	18m	18_47_F	female	Spleen	mm10	scRNA-seq	SMAR-seq2
D2_B002709_B009018_S74	18m	18_53_M	male	Spleen	mm10	scRNA-seq	SMAR-seq2
D2_D045342_B009019_S74	18m	18_45_M	male	Spleen	mm10	scRNA-seq	SMAR-seq2
D2.MAA000508.3_9_M.1.1	3m	3_9_M	male	Spleen	mm10	scRNA-seq	SMAR-seq2
D2.MAA000779.3_11_M.1.1	3m	3_11_M	male	Spleen	mm10	scRNA-seq	SMAR-seq2
D3.B000971.3_39_F.1.1	3m	3_39_F	female	Spleen	mm10	scRNA-seq	SMAR-seq2
D3_B001263_S243	24m	24_58_M	male	Spleen	mm10	scRNA-seq	SMAR-seq2
D3_B001265_S63_L002	24m	24_59_M	male	Spleen	mm10	scRNA-seq	SMAR-seq2
D3.B001750.3_38_F.1.1	3m	3_38_F	female	Spleen	mm10	scRNA-seq	SMAR-seq2
D3_B002452_B009020_S75	18m	18_47_F	female	Spleen	mm10	scRNA-seq	SMAR-seq2
D3_B002709_B009018_S75	18m	18_53_M	male	Spleen	mm10	scRNA-seq	SMAR-seq2
D3_D045342_B009019_S75	18m	18_45_M	male	Spleen	mm10	scRNA-seq	SMAR-seq2
D3.MAA000508.3_9_M.1.1	3m	3_9_M	male	Spleen	mm10	scRNA-seq	SMAR-seq2
D3.MAA000779.3_11_M.1.1	3m	3_11_M	male	Spleen	mm10	scRNA-seq	SMAR-seq2
D4.B000971.3_39_F.1.1	3m	3_39_F	female	Spleen	mm10	scRNA-seq	SMAR-seq2
D4_B001263_S244	24m	24_58_M	male	Spleen	mm10	scRNA-seq	SMAR-seq2
D4_B001265_S64_L002	24m	24_59_M	male	Spleen	mm10	scRNA-seq	SMAR-seq2
D4.B001750.3_38_F.1.1	3m	3_38_F	female	Spleen	mm10	scRNA-seq	SMAR-seq2
D4_B002452_B009020_S76	18m	18_47_F	female	Spleen	mm10	scRNA-seq	SMAR-seq2
D4_B002709_B009018_S76	18m	18_53_M	male	Spleen	mm10	scRNA-seq	SMAR-seq2
D4_D045342_B009019_S76	18m	18_45_M	male	Spleen	mm10	scRNA-seq	SMAR-seq2
D4.MAA000508.3_9_M.1.1	3m	3_9_M	male	Spleen	mm10	scRNA-seq	SMAR-seq2
D4.MAA000779.3_11_M.1.1	3m	3_11_M	male	Spleen	mm10	scRNA-seq	SMAR-seq2
D5.B000971.3_39_F.1.1	3m	3_39_F	female	Spleen	mm10	scRNA-seq	SMAR-seq2
D5_B001263_S245	24m	24_58_M	male	Spleen	mm10	scRNA-seq	SMAR-seq2
D5_B001265_S65_L002	24m	24_59_M	male	Spleen	mm10	scRNA-seq	SMAR-seq2
D5.B001750.3_38_F.1.1	3m	3_38_F	female	Spleen	mm10	scRNA-seq	SMAR-seq2
D5_B002452_B009020_S77	18m	18_47_F	female	Spleen	mm10	scRNA-seq	SMAR-seq2
D5_B002709_B009018_S77	18m	18_53_M	male	Spleen	mm10	scRNA-seq	SMAR-seq2
D5_D045342_B009019_S77	18m	18_45_M	male	Spleen	mm10	scRNA-seq	SMAR-seq2
D5.MAA000508.3_9_M.1.1	3m	3_9_M	male	Spleen	mm10	scRNA-seq	SMAR-seq2
D5.MAA000779.3_11_M.1.1	3m	3_11_M	male	Spleen	mm10	scRNA-seq	SMAR-seq2
D6_B000851_S78_L004	24m	24_61_M	male	Spleen	mm10	scRNA-seq	SMAR-seq2
D6.B000971.3_39_F.1.1	3m	3_39_F	female	Spleen	mm10	scRNA-seq	SMAR-seq2
D6_B001263_S246	24m	24_58_M	male	Spleen	mm10	scRNA-seq	SMAR-seq2
D6_B001265_S66_L002	24m	24_59_M	male	Spleen	mm10	scRNA-seq	SMAR-seq2
D6.B001750.3_38_F.1.1	3m	3_38_F	female	Spleen	mm10	scRNA-seq	SMAR-seq2
D6_B002452_B009020_S78	18m	18_47_F	female	Spleen	mm10	scRNA-seq	SMAR-seq2
D6_B002709_B009018_S78	18m	18_53_M	male	Spleen	mm10	scRNA-seq	SMAR-seq2
D6.MAA000779.3_11_M.1.1	3m	3_11_M	male	Spleen	mm10	scRNA-seq	SMAR-seq2
D7_B000851_S79_L004	24m	24_61_M	male	Spleen	mm10	scRNA-seq	SMAR-seq2
D7.B000971.3_39_F.1.1	3m	3_39_F	female	Spleen	mm10	scRNA-seq	SMAR-seq2
D7_B001263_S247	24m	24_58_M	male	Spleen	mm10	scRNA-seq	SMAR-seq2
D7_B001265_S67_L002	24m	24_59_M	male	Spleen	mm10	scRNA-seq	SMAR-seq2
D7.B001750.3_38_F.1.1	3m	3_38_F	female	Spleen	mm10	scRNA-seq	SMAR-seq2
D7_B002452_B009020_S79	18m	18_47_F	female	Spleen	mm10	scRNA-seq	SMAR-seq2
D7_B002709_B009018_S79	18m	18_53_M	male	Spleen	mm10	scRNA-seq	SMAR-seq2
D7_D045342_B009019_S79	18m	18_45_M	male	Spleen	mm10	scRNA-seq	SMAR-seq2
D7.MAA000508.3_9_M.1.1	3m	3_9_M	male	Spleen	mm10	scRNA-seq	SMAR-seq2
D7.MAA000779.3_11_M.1.1	3m	3_11_M	male	Spleen	mm10	scRNA-seq	SMAR-seq2
D8_B000851_S80_L004	24m	24_61_M	male	Spleen	mm10	scRNA-seq	SMAR-seq2
D8.B000971.3_39_F.1.1	3m	3_39_F	female	Spleen	mm10	scRNA-seq	SMAR-seq2
D8_B001263_S248	24m	24_58_M	male	Spleen	mm10	scRNA-seq	SMAR-seq2
D8_B001265_S68_L002	24m	24_59_M	male	Spleen	mm10	scRNA-seq	SMAR-seq2
D8.B001750.3_38_F.1.1	3m	3_38_F	female	Spleen	mm10	scRNA-seq	SMAR-seq2
D8_B002452_B009020_S80	18m	18_47_F	female	Spleen	mm10	scRNA-seq	SMAR-seq2
D8_B002709_B009018_S80	18m	18_53_M	male	Spleen	mm10	scRNA-seq	SMAR-seq2
D8_D045342_B009019_S80	18m	18_45_M	male	Spleen	mm10	scRNA-seq	SMAR-seq2
D8.MAA000779.3_11_M.1.1	3m	3_11_M	male	Spleen	mm10	scRNA-seq	SMAR-seq2
D9.B000971.3_39_F.1.1	3m	3_39_F	female	Spleen	mm10	scRNA-seq	SMAR-seq2
D9_B001263_S249	24m	24_58_M	male	Spleen	mm10	scRNA-seq	SMAR-seq2
D9_B001265_S69_L002	24m	24_59_M	male	Spleen	mm10	scRNA-seq	SMAR-seq2
D9.B001750.3_38_F.1.1	3m	3_38_F	female	Spleen	mm10	scRNA-seq	SMAR-seq2
D9_B002452_B009020_S81	18m	18_47_F	female	Spleen	mm10	scRNA-seq	SMAR-seq2
D9_B002709_B009018_S81	18m	18_53_M	male	Spleen	mm10	scRNA-seq	SMAR-seq2
D9_D045342_B009019_S81	18m	18_45_M	male	Spleen	mm10	scRNA-seq	SMAR-seq2
D9.MAA000779.3_11_M.1.1	3m	3_11_M	male	Spleen	mm10	scRNA-seq	SMAR-seq2
E10_B000851_S106_L004	24m	24_61_M	male	Spleen	mm10	scRNA-seq	SMAR-seq2
E10.B000971.3_39_F.1.1	3m	3_39_F	female	Spleen	mm10	scRNA-seq	SMAR-seq2
E10_B001263_S274	24m	24_58_M	male	Spleen	mm10	scRNA-seq	SMAR-seq2
E10_B001265_S94_L002	24m	24_59_M	male	Spleen	mm10	scRNA-seq	SMAR-seq2
E10_B002452_B009020_S106	18m	18_47_F	female	Spleen	mm10	scRNA-seq	SMAR-seq2
E10_B002709_B009018_S106	18m	18_53_M	male	Spleen	mm10	scRNA-seq	SMAR-seq2
E10_D045342_B009019_S106	18m	18_45_M	male	Spleen	mm10	scRNA-seq	SMAR-seq2
E10.MAA000779.3_11_M.1.1	3m	3_11_M	male	Spleen	mm10	scRNA-seq	SMAR-seq2
E11_B000851_S107_L004	24m	24_61_M	male	Spleen	mm10	scRNA-seq	SMAR-seq2
E11.B000971.3_39_F.1.1	3m	3_39_F	female	Spleen	mm10	scRNA-seq	SMAR-seq2
E11_B001263_S275	24m	24_58_M	male	Spleen	mm10	scRNA-seq	SMAR-seq2
E11.B001750.3_38_F.1.1	3m	3_38_F	female	Spleen	mm10	scRNA-seq	SMAR-seq2
E11_B002452_B009020_S107	18m	18_47_F	female	Spleen	mm10	scRNA-seq	SMAR-seq2
E11_B002709_B009018_S107	18m	18_53_M	male	Spleen	mm10	scRNA-seq	SMAR-seq2
E11_D045342_B009019_S107	18m	18_45_M	male	Spleen	mm10	scRNA-seq	SMAR-seq2
E11.MAA000779.3_11_M.1.1	3m	3_11_M	male	Spleen	mm10	scRNA-seq	SMAR-seq2
E12_B000851_S108_L004	24m	24_61_M	male	Spleen	mm10	scRNA-seq	SMAR-seq2
E12.B000971.3_39_F.1.1	3m	3_39_F	female	Spleen	mm10	scRNA-seq	SMAR-seq2
E12_B001263_S276	24m	24_58_M	male	Spleen	mm10	scRNA-seq	SMAR-seq2
E12_B001265_S96_L002	24m	24_59_M	male	Spleen	mm10	scRNA-seq	SMAR-seq2
E12_B002452_B009020_S108	18m	18_47_F	female	Spleen	mm10	scRNA-seq	SMAR-seq2
E12_B002709_B009018_S108	18m	18_53_M	male	Spleen	mm10	scRNA-seq	SMAR-seq2
E12_D045342_B009019_S108	18m	18_45_M	male	Spleen	mm10	scRNA-seq	SMAR-seq2
E12.MAA000508.3_9_M.1.1	3m	3_9_M	male	Spleen	mm10	scRNA-seq	SMAR-seq2
E12.MAA000779.3_11_M.1.1	3m	3_11_M	male	Spleen	mm10	scRNA-seq	SMAR-seq2
E13_B000851_S109_L004	24m	24_61_M	male	Spleen	mm10	scRNA-seq	SMAR-seq2
E13.B000971.3_39_F.1.1	3m	3_39_F	female	Spleen	mm10	scRNA-seq	SMAR-seq2
E13_B001263_S277	24m	24_58_M	male	Spleen	mm10	scRNA-seq	SMAR-seq2
E13_B001265_S97_L002	24m	24_59_M	male	Spleen	mm10	scRNA-seq	SMAR-seq2
E13.B001750.3_38_F.1.1	3m	3_38_F	female	Spleen	mm10	scRNA-seq	SMAR-seq2
E13_B002452_B009020_S109	18m	18_47_F	female	Spleen	mm10	scRNA-seq	SMAR-seq2
E13_B002709_B009018_S109	18m	18_53_M	male	Spleen	mm10	scRNA-seq	SMAR-seq2
E13_D045342_B009019_S109	18m	18_45_M	male	Spleen	mm10	scRNA-seq	SMAR-seq2
E13.MAA000779.3_11_M.1.1	3m	3_11_M	male	Spleen	mm10	scRNA-seq	SMAR-seq2
E14_B000851_S110_L004	24m	24_61_M	male	Spleen	mm10	scRNA-seq	SMAR-seq2
E14.B000971.3_39_F.1.1	3m	3_39_F	female	Spleen	mm10	scRNA-seq	SMAR-seq2
E14_B001263_S278	24m	24_58_M	male	Spleen	mm10	scRNA-seq	SMAR-seq2
E14_B001265_S98_L002	24m	24_59_M	male	Spleen	mm10	scRNA-seq	SMAR-seq2
E14.B001750.3_38_F.1.1	3m	3_38_F	female	Spleen	mm10	scRNA-seq	SMAR-seq2
E14_B002452_B009020_S110	18m	18_47_F	female	Spleen	mm10	scRNA-seq	SMAR-seq2
E14_B002709_B009018_S110	18m	18_53_M	male	Spleen	mm10	scRNA-seq	SMAR-seq2
E14_D045342_B009019_S110	18m	18_45_M	male	Spleen	mm10	scRNA-seq	SMAR-seq2
E14.MAA000779.3_11_M.1.1	3m	3_11_M	male	Spleen	mm10	scRNA-seq	SMAR-seq2
E15.B000971.3_39_F.1.1	3m	3_39_F	female	Spleen	mm10	scRNA-seq	SMAR-seq2
E15_B001263_S279	24m	24_58_M	male	Spleen	mm10	scRNA-seq	SMAR-seq2
E15_B002452_B009020_S111	18m	18_47_F	female	Spleen	mm10	scRNA-seq	SMAR-seq2
E15_B002709_B009018_S111	18m	18_53_M	male	Spleen	mm10	scRNA-seq	SMAR-seq2
E15_D045342_B009019_S111	18m	18_45_M	male	Spleen	mm10	scRNA-seq	SMAR-seq2
E15.MAA000559.3_8_M.1.1	3m	3_8_M	male	Spleen	mm10	scRNA-seq	SMAR-seq2
E16_B000851_S112_L004	24m	24_61_M	male	Spleen	mm10	scRNA-seq	SMAR-seq2
E16.B000971.3_39_F.1.1	3m	3_39_F	female	Spleen	mm10	scRNA-seq	SMAR-seq2
E16_B001263_S280	24m	24_58_M	male	Spleen	mm10	scRNA-seq	SMAR-seq2
E16.B001750.3_38_F.1.1	3m	3_38_F	female	Spleen	mm10	scRNA-seq	SMAR-seq2
E16_B002452_B009020_S112	18m	18_47_F	female	Spleen	mm10	scRNA-seq	SMAR-seq2
E16_B002709_B009018_S112	18m	18_53_M	male	Spleen	mm10	scRNA-seq	SMAR-seq2
E16_D045342_B009019_S112	18m	18_45_M	male	Spleen	mm10	scRNA-seq	SMAR-seq2
E16.MAA000779.3_11_M.1.1	3m	3_11_M	male	Spleen	mm10	scRNA-seq	SMAR-seq2
E17_B001263_S281	24m	24_58_M	male	Spleen	mm10	scRNA-seq	SMAR-seq2
E17.B001750.3_38_F.1.1	3m	3_38_F	female	Spleen	mm10	scRNA-seq	SMAR-seq2
E17_B002452_B009020_S113	18m	18_47_F	female	Spleen	mm10	scRNA-seq	SMAR-seq2
E17_B002709_B009018_S113	18m	18_53_M	male	Spleen	mm10	scRNA-seq	SMAR-seq2
E17_D045342_B009019_S113	18m	18_45_M	male	Spleen	mm10	scRNA-seq	SMAR-seq2
E17.MAA000779.3_11_M.1.1	3m	3_11_M	male	Spleen	mm10	scRNA-seq	SMAR-seq2
E18.B000971.3_39_F.1.1	3m	3_39_F	female	Spleen	mm10	scRNA-seq	SMAR-seq2
E18_B001263_S282	24m	24_58_M	male	Spleen	mm10	scRNA-seq	SMAR-seq2
E18.B001750.3_38_F.1.1	3m	3_38_F	female	Spleen	mm10	scRNA-seq	SMAR-seq2
E18_B002452_B009020_S114	18m	18_47_F	female	Spleen	mm10	scRNA-seq	SMAR-seq2
E18_B002709_B009018_S114	18m	18_53_M	male	Spleen	mm10	scRNA-seq	SMAR-seq2
E18.MAA000779.3_11_M.1.1	3m	3_11_M	male	Spleen	mm10	scRNA-seq	SMAR-seq2
E19_B000851_S115_L004	24m	24_61_M	male	Spleen	mm10	scRNA-seq	SMAR-seq2
E19_B001263_S283	24m	24_58_M	male	Spleen	mm10	scRNA-seq	SMAR-seq2
E19.B001750.3_38_F.1.1	3m	3_38_F	female	Spleen	mm10	scRNA-seq	SMAR-seq2
E19_B002452_B009020_S115	18m	18_47_F	female	Spleen	mm10	scRNA-seq	SMAR-seq2
E19_B002709_B009018_S115	18m	18_53_M	male	Spleen	mm10	scRNA-seq	SMAR-seq2
E19_D045342_B009019_S115	18m	18_45_M	male	Spleen	mm10	scRNA-seq	SMAR-seq2
E19.MAA000779.3_11_M.1.1	3m	3_11_M	male	Spleen	mm10	scRNA-seq	SMAR-seq2
E1.B000971.3_39_F.1.1	3m	3_39_F	female	Spleen	mm10	scRNA-seq	SMAR-seq2
E1_B001263_S265	24m	24_58_M	male	Spleen	mm10	scRNA-seq	SMAR-seq2
E1_B001265_S85_L002	24m	24_59_M	male	Spleen	mm10	scRNA-seq	SMAR-seq2
E1.B001750.3_38_F.1.1	3m	3_38_F	female	Spleen	mm10	scRNA-seq	SMAR-seq2
E1_B002452_B009020_S97	18m	18_47_F	female	Spleen	mm10	scRNA-seq	SMAR-seq2
E1_B002709_B009018_S97	18m	18_53_M	male	Spleen	mm10	scRNA-seq	SMAR-seq2
E1_D045342_B009019_S97	18m	18_45_M	male	Spleen	mm10	scRNA-seq	SMAR-seq2
E1.MAA000508.3_9_M.1.1	3m	3_9_M	male	Spleen	mm10	scRNA-seq	SMAR-seq2
E1.MAA000779.3_11_M.1.1	3m	3_11_M	male	Spleen	mm10	scRNA-seq	SMAR-seq2
E20.B000971.3_39_F.1.1	3m	3_39_F	female	Spleen	mm10	scRNA-seq	SMAR-seq2
E20_B001263_S284	24m	24_58_M	male	Spleen	mm10	scRNA-seq	SMAR-seq2
E20.B001750.3_38_F.1.1	3m	3_38_F	female	Spleen	mm10	scRNA-seq	SMAR-seq2
E20_B002452_B009020_S116	18m	18_47_F	female	Spleen	mm10	scRNA-seq	SMAR-seq2
E20_B002709_B009018_S116	18m	18_53_M	male	Spleen	mm10	scRNA-seq	SMAR-seq2
E20_D045342_B009019_S116	18m	18_45_M	male	Spleen	mm10	scRNA-seq	SMAR-seq2
E21_B000851_S117_L004	24m	24_61_M	male	Spleen	mm10	scRNA-seq	SMAR-seq2
E21.B000971.3_39_F.1.1	3m	3_39_F	female	Spleen	mm10	scRNA-seq	SMAR-seq2
E21_B001263_S285	24m	24_58_M	male	Spleen	mm10	scRNA-seq	SMAR-seq2
E21_B001265_S105_L002	24m	24_59_M	male	Spleen	mm10	scRNA-seq	SMAR-seq2
E21.B001750.3_38_F.1.1	3m	3_38_F	female	Spleen	mm10	scRNA-seq	SMAR-seq2
E21_B002452_B009020_S117	18m	18_47_F	female	Spleen	mm10	scRNA-seq	SMAR-seq2
E21_B002709_B009018_S117	18m	18_53_M	male	Spleen	mm10	scRNA-seq	SMAR-seq2
E21_D045342_B009019_S117	18m	18_45_M	male	Spleen	mm10	scRNA-seq	SMAR-seq2
E21.MAA000779.3_11_M.1.1	3m	3_11_M	male	Spleen	mm10	scRNA-seq	SMAR-seq2
E22_B000851_S118_L004	24m	24_61_M	male	Spleen	mm10	scRNA-seq	SMAR-seq2
E22.B000971.3_39_F.1.1	3m	3_39_F	female	Spleen	mm10	scRNA-seq	SMAR-seq2
E22_B001263_S286	24m	24_58_M	male	Spleen	mm10	scRNA-seq	SMAR-seq2
E22_B002452_B009020_S118	18m	18_47_F	female	Spleen	mm10	scRNA-seq	SMAR-seq2
E22_B002709_B009018_S118	18m	18_53_M	male	Spleen	mm10	scRNA-seq	SMAR-seq2
E22_D045342_B009019_S118	18m	18_45_M	male	Spleen	mm10	scRNA-seq	SMAR-seq2
E22.MAA000508.3_9_M.1.1	3m	3_9_M	male	Spleen	mm10	scRNA-seq	SMAR-seq2
E22.MAA000779.3_11_M.1.1	3m	3_11_M	male	Spleen	mm10	scRNA-seq	SMAR-seq2
E2.B000971.3_39_F.1.1	3m	3_39_F	female	Spleen	mm10	scRNA-seq	SMAR-seq2
E2_B001263_S266	24m	24_58_M	male	Spleen	mm10	scRNA-seq	SMAR-seq2
E2_B001265_S86_L002	24m	24_59_M	male	Spleen	mm10	scRNA-seq	SMAR-seq2
E2.B001750.3_38_F.1.1	3m	3_38_F	female	Spleen	mm10	scRNA-seq	SMAR-seq2
E2_B002452_B009020_S98	18m	18_47_F	female	Spleen	mm10	scRNA-seq	SMAR-seq2
E2_B002709_B009018_S98	18m	18_53_M	male	Spleen	mm10	scRNA-seq	SMAR-seq2
E2_D045342_B009019_S98	18m	18_45_M	male	Spleen	mm10	scRNA-seq	SMAR-seq2
E2.MAA000508.3_9_M.1.1	3m	3_9_M	male	Spleen	mm10	scRNA-seq	SMAR-seq2
E2.MAA000779.3_11_M.1.1	3m	3_11_M	male	Spleen	mm10	scRNA-seq	SMAR-seq2
E3_B001263_S267	24m	24_58_M	male	Spleen	mm10	scRNA-seq	SMAR-seq2
E3_B001265_S87_L002	24m	24_59_M	male	Spleen	mm10	scRNA-seq	SMAR-seq2
E3.B001750.3_38_F.1.1	3m	3_38_F	female	Spleen	mm10	scRNA-seq	SMAR-seq2
E3_B002709_B009018_S99	18m	18_53_M	male	Spleen	mm10	scRNA-seq	SMAR-seq2
E3_D045342_B009019_S99	18m	18_45_M	male	Spleen	mm10	scRNA-seq	SMAR-seq2
E3.MAA000508.3_9_M.1.1	3m	3_9_M	male	Spleen	mm10	scRNA-seq	SMAR-seq2
E3.MAA000779.3_11_M.1.1	3m	3_11_M	male	Spleen	mm10	scRNA-seq	SMAR-seq2
E4.B000971.3_39_F.1.1	3m	3_39_F	female	Spleen	mm10	scRNA-seq	SMAR-seq2
E4_B001263_S268	24m	24_58_M	male	Spleen	mm10	scRNA-seq	SMAR-seq2
E4_B001265_S88_L002	24m	24_59_M	male	Spleen	mm10	scRNA-seq	SMAR-seq2
E4_B002452_B009020_S100	18m	18_47_F	female	Spleen	mm10	scRNA-seq	SMAR-seq2
E4_B002709_B009018_S100	18m	18_53_M	male	Spleen	mm10	scRNA-seq	SMAR-seq2
E4_D045342_B009019_S100	18m	18_45_M	male	Spleen	mm10	scRNA-seq	SMAR-seq2
E4.MAA000508.3_9_M.1.1	3m	3_9_M	male	Spleen	mm10	scRNA-seq	SMAR-seq2
E5.B000971.3_39_F.1.1	3m	3_39_F	female	Spleen	mm10	scRNA-seq	SMAR-seq2
E5_B001263_S269	24m	24_58_M	male	Spleen	mm10	scRNA-seq	SMAR-seq2
E5_B001265_S89_L002	24m	24_59_M	male	Spleen	mm10	scRNA-seq	SMAR-seq2
E5_B002452_B009020_S101	18m	18_47_F	female	Spleen	mm10	scRNA-seq	SMAR-seq2
E5_B002709_B009018_S101	18m	18_53_M	male	Spleen	mm10	scRNA-seq	SMAR-seq2
E5_D045342_B009019_S101	18m	18_45_M	male	Spleen	mm10	scRNA-seq	SMAR-seq2
E5.MAA000508.3_9_M.1.1	3m	3_9_M	male	Spleen	mm10	scRNA-seq	SMAR-seq2
E5.MAA000779.3_11_M.1.1	3m	3_11_M	male	Spleen	mm10	scRNA-seq	SMAR-seq2
E6.B000971.3_39_F.1.1	3m	3_39_F	female	Spleen	mm10	scRNA-seq	SMAR-seq2
E6_B001263_S270	24m	24_58_M	male	Spleen	mm10	scRNA-seq	SMAR-seq2
E6_B001265_S90_L002	24m	24_59_M	male	Spleen	mm10	scRNA-seq	SMAR-seq2
E6_B002452_B009020_S102	18m	18_47_F	female	Spleen	mm10	scRNA-seq	SMAR-seq2
E6_B002709_B009018_S102	18m	18_53_M	male	Spleen	mm10	scRNA-seq	SMAR-seq2
E6_D045342_B009019_S102	18m	18_45_M	male	Spleen	mm10	scRNA-seq	SMAR-seq2
E6.MAA000508.3_9_M.1.1	3m	3_9_M	male	Spleen	mm10	scRNA-seq	SMAR-seq2
E6.MAA000779.3_11_M.1.1	3m	3_11_M	male	Spleen	mm10	scRNA-seq	SMAR-seq2
E7_B000851_S103_L004	24m	24_61_M	male	Spleen	mm10	scRNA-seq	SMAR-seq2
E7.B000971.3_39_F.1.1	3m	3_39_F	female	Spleen	mm10	scRNA-seq	SMAR-seq2
E7_B001263_S271	24m	24_58_M	male	Spleen	mm10	scRNA-seq	SMAR-seq2
E7_B001265_S91_L002	24m	24_59_M	male	Spleen	mm10	scRNA-seq	SMAR-seq2
E7.B001750.3_38_F.1.1	3m	3_38_F	female	Spleen	mm10	scRNA-seq	SMAR-seq2
E7_B002452_B009020_S103	18m	18_47_F	female	Spleen	mm10	scRNA-seq	SMAR-seq2
E7_B002709_B009018_S103	18m	18_53_M	male	Spleen	mm10	scRNA-seq	SMAR-seq2
E7.MAA000779.3_11_M.1.1	3m	3_11_M	male	Spleen	mm10	scRNA-seq	SMAR-seq2
E8_B000851_S104_L004	24m	24_61_M	male	Spleen	mm10	scRNA-seq	SMAR-seq2
E8.B000971.3_39_F.1.1	3m	3_39_F	female	Spleen	mm10	scRNA-seq	SMAR-seq2
E8_B001263_S272	24m	24_58_M	male	Spleen	mm10	scRNA-seq	SMAR-seq2
E8.B001750.3_38_F.1.1	3m	3_38_F	female	Spleen	mm10	scRNA-seq	SMAR-seq2
E8_B002452_B009020_S104	18m	18_47_F	female	Spleen	mm10	scRNA-seq	SMAR-seq2
E8_B002709_B009018_S104	18m	18_53_M	male	Spleen	mm10	scRNA-seq	SMAR-seq2
E8_D045342_B009019_S104	18m	18_45_M	male	Spleen	mm10	scRNA-seq	SMAR-seq2
E8.MAA000508.3_9_M.1.1	3m	3_9_M	male	Spleen	mm10	scRNA-seq	SMAR-seq2
E8.MAA000779.3_11_M.1.1	3m	3_11_M	male	Spleen	mm10	scRNA-seq	SMAR-seq2
E9.B000971.3_39_F.1.1	3m	3_39_F	female	Spleen	mm10	scRNA-seq	SMAR-seq2
E9_B001263_S273	24m	24_58_M	male	Spleen	mm10	scRNA-seq	SMAR-seq2
E9.B001750.3_38_F.1.1	3m	3_38_F	female	Spleen	mm10	scRNA-seq	SMAR-seq2
E9_B002452_B009020_S105	18m	18_47_F	female	Spleen	mm10	scRNA-seq	SMAR-seq2
E9_B002709_B009018_S105	18m	18_53_M	male	Spleen	mm10	scRNA-seq	SMAR-seq2
E9_D045342_B009019_S105	18m	18_45_M	male	Spleen	mm10	scRNA-seq	SMAR-seq2
E9.MAA000779.3_11_M.1.1	3m	3_11_M	male	Spleen	mm10	scRNA-seq	SMAR-seq2
F10_B000851_S130_L004	24m	24_61_M	male	Spleen	mm10	scRNA-seq	SMAR-seq2
F10_B001263_S298	24m	24_58_M	male	Spleen	mm10	scRNA-seq	SMAR-seq2
F10.B001750.3_38_F.1.1	3m	3_38_F	female	Spleen	mm10	scRNA-seq	SMAR-seq2
F10_B002452_B009020_S130	18m	18_47_F	female	Spleen	mm10	scRNA-seq	SMAR-seq2
F10_B002709_B009018_S130	18m	18_53_M	male	Spleen	mm10	scRNA-seq	SMAR-seq2
F10_D045342_B009019_S130	18m	18_45_M	male	Spleen	mm10	scRNA-seq	SMAR-seq2
F11_B000851_S131_L004	24m	24_61_M	male	Spleen	mm10	scRNA-seq	SMAR-seq2
F11.B000971.3_39_F.1.1	3m	3_39_F	female	Spleen	mm10	scRNA-seq	SMAR-seq2
F11_B001263_S299	24m	24_58_M	male	Spleen	mm10	scRNA-seq	SMAR-seq2
F11.B001750.3_38_F.1.1	3m	3_38_F	female	Spleen	mm10	scRNA-seq	SMAR-seq2
F11_B002452_B009020_S131	18m	18_47_F	female	Spleen	mm10	scRNA-seq	SMAR-seq2
F11_B002709_B009018_S131	18m	18_53_M	male	Spleen	mm10	scRNA-seq	SMAR-seq2
F11_D045342_B009019_S131	18m	18_45_M	male	Spleen	mm10	scRNA-seq	SMAR-seq2
F11.MAA000779.3_11_M.1.1	3m	3_11_M	male	Spleen	mm10	scRNA-seq	SMAR-seq2
F12_B000851_S132_L004	24m	24_61_M	male	Spleen	mm10	scRNA-seq	SMAR-seq2
F12.B000971.3_39_F.1.1	3m	3_39_F	female	Spleen	mm10	scRNA-seq	SMAR-seq2
F12_B001263_S300	24m	24_58_M	male	Spleen	mm10	scRNA-seq	SMAR-seq2
F12_B001265_S120_L002	24m	24_59_M	male	Spleen	mm10	scRNA-seq	SMAR-seq2
F12.B001750.3_38_F.1.1	3m	3_38_F	female	Spleen	mm10	scRNA-seq	SMAR-seq2
F12_B002452_B009020_S132	18m	18_47_F	female	Spleen	mm10	scRNA-seq	SMAR-seq2
F12_B002709_B009018_S132	18m	18_53_M	male	Spleen	mm10	scRNA-seq	SMAR-seq2
F12_D045342_B009019_S132	18m	18_45_M	male	Spleen	mm10	scRNA-seq	SMAR-seq2
F12.MAA000508.3_9_M.1.1	3m	3_9_M	male	Spleen	mm10	scRNA-seq	SMAR-seq2
F12.MAA000779.3_11_M.1.1	3m	3_11_M	male	Spleen	mm10	scRNA-seq	SMAR-seq2
F13.B000971.3_39_F.1.1	3m	3_39_F	female	Spleen	mm10	scRNA-seq	SMAR-seq2
F13_B001263_S1	24m	24_58_M	male	Spleen	mm10	scRNA-seq	SMAR-seq2
F13_B002452_B009020_S133	18m	18_47_F	female	Spleen	mm10	scRNA-seq	SMAR-seq2
F13_B002709_B009018_S133	18m	18_53_M	male	Spleen	mm10	scRNA-seq	SMAR-seq2
F13_D045342_B009019_S133	18m	18_45_M	male	Spleen	mm10	scRNA-seq	SMAR-seq2
F13.MAA000779.3_11_M.1.1	3m	3_11_M	male	Spleen	mm10	scRNA-seq	SMAR-seq2
F14_B000851_S134_L004	24m	24_61_M	male	Spleen	mm10	scRNA-seq	SMAR-seq2
F14.B000971.3_39_F.1.1	3m	3_39_F	female	Spleen	mm10	scRNA-seq	SMAR-seq2
F14_B001263_S2	24m	24_58_M	male	Spleen	mm10	scRNA-seq	SMAR-seq2
F14_B001265_S122_L002	24m	24_59_M	male	Spleen	mm10	scRNA-seq	SMAR-seq2
F14_B002452_B009020_S134	18m	18_47_F	female	Spleen	mm10	scRNA-seq	SMAR-seq2
F14_B002709_B009018_S134	18m	18_53_M	male	Spleen	mm10	scRNA-seq	SMAR-seq2
F14_D045342_B009019_S134	18m	18_45_M	male	Spleen	mm10	scRNA-seq	SMAR-seq2
F14.MAA000779.3_11_M.1.1	3m	3_11_M	male	Spleen	mm10	scRNA-seq	SMAR-seq2
F15_B000851_S135_L004	24m	24_61_M	male	Spleen	mm10	scRNA-seq	SMAR-seq2
F15.B000971.3_39_F.1.1	3m	3_39_F	female	Spleen	mm10	scRNA-seq	SMAR-seq2
F15_B001263_S3	24m	24_58_M	male	Spleen	mm10	scRNA-seq	SMAR-seq2
F15.B001750.3_38_F.1.1	3m	3_38_F	female	Spleen	mm10	scRNA-seq	SMAR-seq2
F15_B002452_B009020_S135	18m	18_47_F	female	Spleen	mm10	scRNA-seq	SMAR-seq2
F15_B002709_B009018_S135	18m	18_53_M	male	Spleen	mm10	scRNA-seq	SMAR-seq2
F15_D045342_B009019_S135	18m	18_45_M	male	Spleen	mm10	scRNA-seq	SMAR-seq2
F15.MAA000779.3_11_M.1.1	3m	3_11_M	male	Spleen	mm10	scRNA-seq	SMAR-seq2
F16.B000971.3_39_F.1.1	3m	3_39_F	female	Spleen	mm10	scRNA-seq	SMAR-seq2
F16_B001263_S4	24m	24_58_M	male	Spleen	mm10	scRNA-seq	SMAR-seq2
F16_B001265_S124_L002	24m	24_59_M	male	Spleen	mm10	scRNA-seq	SMAR-seq2
F16.B001750.3_38_F.1.1	3m	3_38_F	female	Spleen	mm10	scRNA-seq	SMAR-seq2
F16_B002452_B009020_S136	18m	18_47_F	female	Spleen	mm10	scRNA-seq	SMAR-seq2
F16_B002709_B009018_S136	18m	18_53_M	male	Spleen	mm10	scRNA-seq	SMAR-seq2
F16_D045342_B009019_S136	18m	18_45_M	male	Spleen	mm10	scRNA-seq	SMAR-seq2
F16.MAA000779.3_11_M.1.1	3m	3_11_M	male	Spleen	mm10	scRNA-seq	SMAR-seq2
F17_B000851_S137_L004	24m	24_61_M	male	Spleen	mm10	scRNA-seq	SMAR-seq2
F17_B001263_S5	24m	24_58_M	male	Spleen	mm10	scRNA-seq	SMAR-seq2
F17_B001265_S125_L002	24m	24_59_M	male	Spleen	mm10	scRNA-seq	SMAR-seq2
F17.B001750.3_38_F.1.1	3m	3_38_F	female	Spleen	mm10	scRNA-seq	SMAR-seq2
F17_B002452_B009020_S137	18m	18_47_F	female	Spleen	mm10	scRNA-seq	SMAR-seq2
F17_B002709_B009018_S137	18m	18_53_M	male	Spleen	mm10	scRNA-seq	SMAR-seq2
F17_D045342_B009019_S137	18m	18_45_M	male	Spleen	mm10	scRNA-seq	SMAR-seq2
F17.MAA000779.3_11_M.1.1	3m	3_11_M	male	Spleen	mm10	scRNA-seq	SMAR-seq2
F18_B000851_S138_L004	24m	24_61_M	male	Spleen	mm10	scRNA-seq	SMAR-seq2
F18.B000971.3_39_F.1.1	3m	3_39_F	female	Spleen	mm10	scRNA-seq	SMAR-seq2
F18_B001263_S6	24m	24_58_M	male	Spleen	mm10	scRNA-seq	SMAR-seq2
F18_B001265_S126_L002	24m	24_59_M	male	Spleen	mm10	scRNA-seq	SMAR-seq2
F18_B002452_B009020_S138	18m	18_47_F	female	Spleen	mm10	scRNA-seq	SMAR-seq2
F18_B002709_B009018_S138	18m	18_53_M	male	Spleen	mm10	scRNA-seq	SMAR-seq2
F18_D045342_B009019_S138	18m	18_45_M	male	Spleen	mm10	scRNA-seq	SMAR-seq2
F18.MAA000779.3_11_M.1.1	3m	3_11_M	male	Spleen	mm10	scRNA-seq	SMAR-seq2
F19_B000851_S139_L004	24m	24_61_M	male	Spleen	mm10	scRNA-seq	SMAR-seq2
F19.B000971.3_39_F.1.1	3m	3_39_F	female	Spleen	mm10	scRNA-seq	SMAR-seq2
F19_B001263_S7	24m	24_58_M	male	Spleen	mm10	scRNA-seq	SMAR-seq2
F19.B001750.3_38_F.1.1	3m	3_38_F	female	Spleen	mm10	scRNA-seq	SMAR-seq2
F19_B002452_B009020_S139	18m	18_47_F	female	Spleen	mm10	scRNA-seq	SMAR-seq2
F19_B002709_B009018_S139	18m	18_53_M	male	Spleen	mm10	scRNA-seq	SMAR-seq2
F19_D045342_B009019_S139	18m	18_45_M	male	Spleen	mm10	scRNA-seq	SMAR-seq2
F1.B000971.3_39_F.1.1	3m	3_39_F	female	Spleen	mm10	scRNA-seq	SMAR-seq2
F1_B001263_S289	24m	24_58_M	male	Spleen	mm10	scRNA-seq	SMAR-seq2
F1_B001265_S109_L002	24m	24_59_M	male	Spleen	mm10	scRNA-seq	SMAR-seq2
F1.B001750.3_38_F.1.1	3m	3_38_F	female	Spleen	mm10	scRNA-seq	SMAR-seq2
F1_B002452_B009020_S121	18m	18_47_F	female	Spleen	mm10	scRNA-seq	SMAR-seq2
F1_B002709_B009018_S121	18m	18_53_M	male	Spleen	mm10	scRNA-seq	SMAR-seq2
F1_D045342_B009019_S121	18m	18_45_M	male	Spleen	mm10	scRNA-seq	SMAR-seq2
F1.MAA000508.3_9_M.1.1	3m	3_9_M	male	Spleen	mm10	scRNA-seq	SMAR-seq2
F1.MAA000779.3_11_M.1.1	3m	3_11_M	male	Spleen	mm10	scRNA-seq	SMAR-seq2
F20_B000851_S140_L004	24m	24_61_M	male	Spleen	mm10	scRNA-seq	SMAR-seq2
F20.B000971.3_39_F.1.1	3m	3_39_F	female	Spleen	mm10	scRNA-seq	SMAR-seq2
F20_B001263_S8	24m	24_58_M	male	Spleen	mm10	scRNA-seq	SMAR-seq2
F20.B001750.3_38_F.1.1	3m	3_38_F	female	Spleen	mm10	scRNA-seq	SMAR-seq2
F20_B002452_B009020_S140	18m	18_47_F	female	Spleen	mm10	scRNA-seq	SMAR-seq2
F20_B002709_B009018_S140	18m	18_53_M	male	Spleen	mm10	scRNA-seq	SMAR-seq2
F20_D045342_B009019_S140	18m	18_45_M	male	Spleen	mm10	scRNA-seq	SMAR-seq2
F20.MAA000779.3_11_M.1.1	3m	3_11_M	male	Spleen	mm10	scRNA-seq	SMAR-seq2
F21.B000971.3_39_F.1.1	3m	3_39_F	female	Spleen	mm10	scRNA-seq	SMAR-seq2
F21_B001263_S9	24m	24_58_M	male	Spleen	mm10	scRNA-seq	SMAR-seq2
F21.B001750.3_38_F.1.1	3m	3_38_F	female	Spleen	mm10	scRNA-seq	SMAR-seq2
F21_B002452_B009020_S141	18m	18_47_F	female	Spleen	mm10	scRNA-seq	SMAR-seq2
F21_B002709_B009018_S141	18m	18_53_M	male	Spleen	mm10	scRNA-seq	SMAR-seq2
F21_D045342_B009019_S141	18m	18_45_M	male	Spleen	mm10	scRNA-seq	SMAR-seq2
F21.MAA000508.3_9_M.1.1	3m	3_9_M	male	Spleen	mm10	scRNA-seq	SMAR-seq2
F21.MAA000779.3_11_M.1.1	3m	3_11_M	male	Spleen	mm10	scRNA-seq	SMAR-seq2
F22_B000851_S142_L004	24m	24_61_M	male	Spleen	mm10	scRNA-seq	SMAR-seq2
F22.B000971.3_39_F.1.1	3m	3_39_F	female	Spleen	mm10	scRNA-seq	SMAR-seq2
F22_B001263_S10	24m	24_58_M	male	Spleen	mm10	scRNA-seq	SMAR-seq2
F22_B001265_S130_L002	24m	24_59_M	male	Spleen	mm10	scRNA-seq	SMAR-seq2
F22.B001750.3_38_F.1.1	3m	3_38_F	female	Spleen	mm10	scRNA-seq	SMAR-seq2
F22_B002452_B009020_S142	18m	18_47_F	female	Spleen	mm10	scRNA-seq	SMAR-seq2
F22_B002709_B009018_S142	18m	18_53_M	male	Spleen	mm10	scRNA-seq	SMAR-seq2
F22_D045342_B009019_S142	18m	18_45_M	male	Spleen	mm10	scRNA-seq	SMAR-seq2
F22.MAA000779.3_11_M.1.1	3m	3_11_M	male	Spleen	mm10	scRNA-seq	SMAR-seq2
F2.B000971.3_39_F.1.1	3m	3_39_F	female	Spleen	mm10	scRNA-seq	SMAR-seq2
F2_B001263_S290	24m	24_58_M	male	Spleen	mm10	scRNA-seq	SMAR-seq2
F2_B001265_S110_L002	24m	24_59_M	male	Spleen	mm10	scRNA-seq	SMAR-seq2
F2.B001750.3_38_F.1.1	3m	3_38_F	female	Spleen	mm10	scRNA-seq	SMAR-seq2
F2_B002452_B009020_S122	18m	18_47_F	female	Spleen	mm10	scRNA-seq	SMAR-seq2
F2_B002709_B009018_S122	18m	18_53_M	male	Spleen	mm10	scRNA-seq	SMAR-seq2
F2_D045342_B009019_S122	18m	18_45_M	male	Spleen	mm10	scRNA-seq	SMAR-seq2
F2.MAA000508.3_9_M.1.1	3m	3_9_M	male	Spleen	mm10	scRNA-seq	SMAR-seq2
F2.MAA000779.3_11_M.1.1	3m	3_11_M	male	Spleen	mm10	scRNA-seq	SMAR-seq2
F3.B000971.3_39_F.1.1	3m	3_39_F	female	Spleen	mm10	scRNA-seq	SMAR-seq2
F3_B001263_S291	24m	24_58_M	male	Spleen	mm10	scRNA-seq	SMAR-seq2
F3_B001265_S111_L002	24m	24_59_M	male	Spleen	mm10	scRNA-seq	SMAR-seq2
F3.B001750.3_38_F.1.1	3m	3_38_F	female	Spleen	mm10	scRNA-seq	SMAR-seq2
F3_B002452_B009020_S123	18m	18_47_F	female	Spleen	mm10	scRNA-seq	SMAR-seq2
F3_B002709_B009018_S123	18m	18_53_M	male	Spleen	mm10	scRNA-seq	SMAR-seq2
F3_D045342_B009019_S123	18m	18_45_M	male	Spleen	mm10	scRNA-seq	SMAR-seq2
F3.MAA000508.3_9_M.1.1	3m	3_9_M	male	Spleen	mm10	scRNA-seq	SMAR-seq2
F3.MAA000559.3_8_M.1.1	3m	3_8_M	male	Spleen	mm10	scRNA-seq	SMAR-seq2
F3.MAA000779.3_11_M.1.1	3m	3_11_M	male	Spleen	mm10	scRNA-seq	SMAR-seq2
F4.B000971.3_39_F.1.1	3m	3_39_F	female	Spleen	mm10	scRNA-seq	SMAR-seq2
F4_B001263_S292	24m	24_58_M	male	Spleen	mm10	scRNA-seq	SMAR-seq2
F4.B001750.3_38_F.1.1	3m	3_38_F	female	Spleen	mm10	scRNA-seq	SMAR-seq2
F4_B002452_B009020_S124	18m	18_47_F	female	Spleen	mm10	scRNA-seq	SMAR-seq2
F4_B002709_B009018_S124	18m	18_53_M	male	Spleen	mm10	scRNA-seq	SMAR-seq2
F4_D045342_B009019_S124	18m	18_45_M	male	Spleen	mm10	scRNA-seq	SMAR-seq2
F4.MAA000508.3_9_M.1.1	3m	3_9_M	male	Spleen	mm10	scRNA-seq	SMAR-seq2
F4.MAA000779.3_11_M.1.1	3m	3_11_M	male	Spleen	mm10	scRNA-seq	SMAR-seq2
F5.B000971.3_39_F.1.1	3m	3_39_F	female	Spleen	mm10	scRNA-seq	SMAR-seq2
F5_B001263_S293	24m	24_58_M	male	Spleen	mm10	scRNA-seq	SMAR-seq2
F5_B001265_S113_L002	24m	24_59_M	male	Spleen	mm10	scRNA-seq	SMAR-seq2
F5.B001750.3_38_F.1.1	3m	3_38_F	female	Spleen	mm10	scRNA-seq	SMAR-seq2
F5_B002452_B009020_S125	18m	18_47_F	female	Spleen	mm10	scRNA-seq	SMAR-seq2
F5_B002709_B009018_S125	18m	18_53_M	male	Spleen	mm10	scRNA-seq	SMAR-seq2
F5_D045342_B009019_S125	18m	18_45_M	male	Spleen	mm10	scRNA-seq	SMAR-seq2
F5.MAA000779.3_11_M.1.1	3m	3_11_M	male	Spleen	mm10	scRNA-seq	SMAR-seq2
F6_B000851_S126_L004	24m	24_61_M	male	Spleen	mm10	scRNA-seq	SMAR-seq2
F6.B000971.3_39_F.1.1	3m	3_39_F	female	Spleen	mm10	scRNA-seq	SMAR-seq2
F6_B001263_S294	24m	24_58_M	male	Spleen	mm10	scRNA-seq	SMAR-seq2
F6_B001265_S114_L002	24m	24_59_M	male	Spleen	mm10	scRNA-seq	SMAR-seq2
F6.B001750.3_38_F.1.1	3m	3_38_F	female	Spleen	mm10	scRNA-seq	SMAR-seq2
F6_B002452_B009020_S126	18m	18_47_F	female	Spleen	mm10	scRNA-seq	SMAR-seq2
F6_B002709_B009018_S126	18m	18_53_M	male	Spleen	mm10	scRNA-seq	SMAR-seq2
F6_D045342_B009019_S126	18m	18_45_M	male	Spleen	mm10	scRNA-seq	SMAR-seq2
F7_B000851_S127_L004	24m	24_61_M	male	Spleen	mm10	scRNA-seq	SMAR-seq2
F7_B001263_S295	24m	24_58_M	male	Spleen	mm10	scRNA-seq	SMAR-seq2
F7_B001265_S115_L002	24m	24_59_M	male	Spleen	mm10	scRNA-seq	SMAR-seq2
F7.B001750.3_38_F.1.1	3m	3_38_F	female	Spleen	mm10	scRNA-seq	SMAR-seq2
F7_B002452_B009020_S127	18m	18_47_F	female	Spleen	mm10	scRNA-seq	SMAR-seq2
F7_B002709_B009018_S127	18m	18_53_M	male	Spleen	mm10	scRNA-seq	SMAR-seq2
F7_D045342_B009019_S127	18m	18_45_M	male	Spleen	mm10	scRNA-seq	SMAR-seq2
F7.MAA000508.3_9_M.1.1	3m	3_9_M	male	Spleen	mm10	scRNA-seq	SMAR-seq2
F7.MAA000779.3_11_M.1.1	3m	3_11_M	male	Spleen	mm10	scRNA-seq	SMAR-seq2
F8_B000851_S128_L004	24m	24_61_M	male	Spleen	mm10	scRNA-seq	SMAR-seq2
F8.B000971.3_39_F.1.1	3m	3_39_F	female	Spleen	mm10	scRNA-seq	SMAR-seq2
F8_B001263_S296	24m	24_58_M	male	Spleen	mm10	scRNA-seq	SMAR-seq2
F8.B001750.3_38_F.1.1	3m	3_38_F	female	Spleen	mm10	scRNA-seq	SMAR-seq2
F8_B002452_B009020_S128	18m	18_47_F	female	Spleen	mm10	scRNA-seq	SMAR-seq2
F8_B002709_B009018_S128	18m	18_53_M	male	Spleen	mm10	scRNA-seq	SMAR-seq2
F8_D045342_B009019_S128	18m	18_45_M	male	Spleen	mm10	scRNA-seq	SMAR-seq2
F8.MAA000779.3_11_M.1.1	3m	3_11_M	male	Spleen	mm10	scRNA-seq	SMAR-seq2
F9_B000851_S129_L004	24m	24_61_M	male	Spleen	mm10	scRNA-seq	SMAR-seq2
F9_B001263_S297	24m	24_58_M	male	Spleen	mm10	scRNA-seq	SMAR-seq2
F9_B001265_S117_L002	24m	24_59_M	male	Spleen	mm10	scRNA-seq	SMAR-seq2
F9.B001750.3_38_F.1.1	3m	3_38_F	female	Spleen	mm10	scRNA-seq	SMAR-seq2
F9_B002452_B009020_S129	18m	18_47_F	female	Spleen	mm10	scRNA-seq	SMAR-seq2
F9_B002709_B009018_S129	18m	18_53_M	male	Spleen	mm10	scRNA-seq	SMAR-seq2
F9_D045342_B009019_S129	18m	18_45_M	male	Spleen	mm10	scRNA-seq	SMAR-seq2
F9.MAA000779.3_11_M.1.1	3m	3_11_M	male	Spleen	mm10	scRNA-seq	SMAR-seq2
G10_B000851_S154_L004	24m	24_61_M	male	Spleen	mm10	scRNA-seq	SMAR-seq2
G10.B000971.3_39_F.1.1	3m	3_39_F	female	Spleen	mm10	scRNA-seq	SMAR-seq2
G10_B001263_S22	24m	24_58_M	male	Spleen	mm10	scRNA-seq	SMAR-seq2
G10_B001265_S142_L002	24m	24_59_M	male	Spleen	mm10	scRNA-seq	SMAR-seq2
G10.B001750.3_38_F.1.1	3m	3_38_F	female	Spleen	mm10	scRNA-seq	SMAR-seq2
G10_B002452_B009020_S154	18m	18_47_F	female	Spleen	mm10	scRNA-seq	SMAR-seq2
G10_B002709_B009018_S154	18m	18_53_M	male	Spleen	mm10	scRNA-seq	SMAR-seq2
G10_D045342_B009019_S154	18m	18_45_M	male	Spleen	mm10	scRNA-seq	SMAR-seq2
G10.MAA000779.3_11_M.1.1	3m	3_11_M	male	Spleen	mm10	scRNA-seq	SMAR-seq2
G11_B000851_S155_L004	24m	24_61_M	male	Spleen	mm10	scRNA-seq	SMAR-seq2
G11.B000971.3_39_F.1.1	3m	3_39_F	female	Spleen	mm10	scRNA-seq	SMAR-seq2
G11_B001263_S23	24m	24_58_M	male	Spleen	mm10	scRNA-seq	SMAR-seq2
G11.B001750.3_38_F.1.1	3m	3_38_F	female	Spleen	mm10	scRNA-seq	SMAR-seq2
G11_B002452_B009020_S155	18m	18_47_F	female	Spleen	mm10	scRNA-seq	SMAR-seq2
G11_B002709_B009018_S155	18m	18_53_M	male	Spleen	mm10	scRNA-seq	SMAR-seq2
G11_D045342_B009019_S155	18m	18_45_M	male	Spleen	mm10	scRNA-seq	SMAR-seq2
G11.MAA000779.3_11_M.1.1	3m	3_11_M	male	Spleen	mm10	scRNA-seq	SMAR-seq2
G12_B000851_S156_L004	24m	24_61_M	male	Spleen	mm10	scRNA-seq	SMAR-seq2
G12.B000971.3_39_F.1.1	3m	3_39_F	female	Spleen	mm10	scRNA-seq	SMAR-seq2
G12_B001263_S24	24m	24_58_M	male	Spleen	mm10	scRNA-seq	SMAR-seq2
G12.B001750.3_38_F.1.1	3m	3_38_F	female	Spleen	mm10	scRNA-seq	SMAR-seq2
G12_B002709_B009018_S156	18m	18_53_M	male	Spleen	mm10	scRNA-seq	SMAR-seq2
G12.MAA000779.3_11_M.1.1	3m	3_11_M	male	Spleen	mm10	scRNA-seq	SMAR-seq2
G13_B000851_S157_L004	24m	24_61_M	male	Spleen	mm10	scRNA-seq	SMAR-seq2
G13_B001263_S25	24m	24_58_M	male	Spleen	mm10	scRNA-seq	SMAR-seq2
G13.B001750.3_38_F.1.1	3m	3_38_F	female	Spleen	mm10	scRNA-seq	SMAR-seq2
G13_B002452_B009020_S157	18m	18_47_F	female	Spleen	mm10	scRNA-seq	SMAR-seq2
G13_B002709_B009018_S157	18m	18_53_M	male	Spleen	mm10	scRNA-seq	SMAR-seq2
G13_D045342_B009019_S157	18m	18_45_M	male	Spleen	mm10	scRNA-seq	SMAR-seq2
G13.MAA000779.3_11_M.1.1	3m	3_11_M	male	Spleen	mm10	scRNA-seq	SMAR-seq2
G14_B000851_S158_L004	24m	24_61_M	male	Spleen	mm10	scRNA-seq	SMAR-seq2
G14.B000971.3_39_F.1.1	3m	3_39_F	female	Spleen	mm10	scRNA-seq	SMAR-seq2
G14_B001263_S26	24m	24_58_M	male	Spleen	mm10	scRNA-seq	SMAR-seq2
G14.B001750.3_38_F.1.1	3m	3_38_F	female	Spleen	mm10	scRNA-seq	SMAR-seq2
G14_B002452_B009020_S158	18m	18_47_F	female	Spleen	mm10	scRNA-seq	SMAR-seq2
G14_B002709_B009018_S158	18m	18_53_M	male	Spleen	mm10	scRNA-seq	SMAR-seq2
G14_D045342_B009019_S158	18m	18_45_M	male	Spleen	mm10	scRNA-seq	SMAR-seq2
G14.MAA000779.3_11_M.1.1	3m	3_11_M	male	Spleen	mm10	scRNA-seq	SMAR-seq2
G15.B000971.3_39_F.1.1	3m	3_39_F	female	Spleen	mm10	scRNA-seq	SMAR-seq2
G15_B001263_S27	24m	24_58_M	male	Spleen	mm10	scRNA-seq	SMAR-seq2
G15_B001265_S147_L002	24m	24_59_M	male	Spleen	mm10	scRNA-seq	SMAR-seq2
G15.B001750.3_38_F.1.1	3m	3_38_F	female	Spleen	mm10	scRNA-seq	SMAR-seq2
G15_B002452_B009020_S159	18m	18_47_F	female	Spleen	mm10	scRNA-seq	SMAR-seq2
G15_B002709_B009018_S159	18m	18_53_M	male	Spleen	mm10	scRNA-seq	SMAR-seq2
G15_D045342_B009019_S159	18m	18_45_M	male	Spleen	mm10	scRNA-seq	SMAR-seq2
G15.MAA000779.3_11_M.1.1	3m	3_11_M	male	Spleen	mm10	scRNA-seq	SMAR-seq2
G16_B000851_S160_L004	24m	24_61_M	male	Spleen	mm10	scRNA-seq	SMAR-seq2
G16.B000971.3_39_F.1.1	3m	3_39_F	female	Spleen	mm10	scRNA-seq	SMAR-seq2
G16_B001263_S28	24m	24_58_M	male	Spleen	mm10	scRNA-seq	SMAR-seq2
G16_B001265_S148_L002	24m	24_59_M	male	Spleen	mm10	scRNA-seq	SMAR-seq2
G16.B001750.3_38_F.1.1	3m	3_38_F	female	Spleen	mm10	scRNA-seq	SMAR-seq2
G16_B002452_B009020_S160	18m	18_47_F	female	Spleen	mm10	scRNA-seq	SMAR-seq2
G16_B002709_B009018_S160	18m	18_53_M	male	Spleen	mm10	scRNA-seq	SMAR-seq2
G16_D045342_B009019_S160	18m	18_45_M	male	Spleen	mm10	scRNA-seq	SMAR-seq2
G16.MAA000779.3_11_M.1.1	3m	3_11_M	male	Spleen	mm10	scRNA-seq	SMAR-seq2
G17_B000851_S161_L004	24m	24_61_M	male	Spleen	mm10	scRNA-seq	SMAR-seq2
G17.B000971.3_39_F.1.1	3m	3_39_F	female	Spleen	mm10	scRNA-seq	SMAR-seq2
G17_B001263_S29	24m	24_58_M	male	Spleen	mm10	scRNA-seq	SMAR-seq2
G17.B001750.3_38_F.1.1	3m	3_38_F	female	Spleen	mm10	scRNA-seq	SMAR-seq2
G17_B002452_B009020_S161	18m	18_47_F	female	Spleen	mm10	scRNA-seq	SMAR-seq2
G17_B002709_B009018_S161	18m	18_53_M	male	Spleen	mm10	scRNA-seq	SMAR-seq2
G17_D045342_B009019_S161	18m	18_45_M	male	Spleen	mm10	scRNA-seq	SMAR-seq2
G17.MAA000779.3_11_M.1.1	3m	3_11_M	male	Spleen	mm10	scRNA-seq	SMAR-seq2
G18_B000851_S162_L004	24m	24_61_M	male	Spleen	mm10	scRNA-seq	SMAR-seq2
G18.B000971.3_39_F.1.1	3m	3_39_F	female	Spleen	mm10	scRNA-seq	SMAR-seq2
G18_B001263_S30	24m	24_58_M	male	Spleen	mm10	scRNA-seq	SMAR-seq2
G18_B001265_S150_L002	24m	24_59_M	male	Spleen	mm10	scRNA-seq	SMAR-seq2
G18.B001750.3_38_F.1.1	3m	3_38_F	female	Spleen	mm10	scRNA-seq	SMAR-seq2
G18_B002452_B009020_S162	18m	18_47_F	female	Spleen	mm10	scRNA-seq	SMAR-seq2
G18_B002709_B009018_S162	18m	18_53_M	male	Spleen	mm10	scRNA-seq	SMAR-seq2
G18_D045342_B009019_S162	18m	18_45_M	male	Spleen	mm10	scRNA-seq	SMAR-seq2
G18.MAA000508.3_9_M.1.1	3m	3_9_M	male	Spleen	mm10	scRNA-seq	SMAR-seq2
G18.MAA000779.3_11_M.1.1	3m	3_11_M	male	Spleen	mm10	scRNA-seq	SMAR-seq2
G19_B000851_S163_L004	24m	24_61_M	male	Spleen	mm10	scRNA-seq	SMAR-seq2
G19_B001263_S31	24m	24_58_M	male	Spleen	mm10	scRNA-seq	SMAR-seq2
G19.B001750.3_38_F.1.1	3m	3_38_F	female	Spleen	mm10	scRNA-seq	SMAR-seq2
G19_B002452_B009020_S163	18m	18_47_F	female	Spleen	mm10	scRNA-seq	SMAR-seq2
G19_B002709_B009018_S163	18m	18_53_M	male	Spleen	mm10	scRNA-seq	SMAR-seq2
G19_D045342_B009019_S163	18m	18_45_M	male	Spleen	mm10	scRNA-seq	SMAR-seq2
G19.MAA000779.3_11_M.1.1	3m	3_11_M	male	Spleen	mm10	scRNA-seq	SMAR-seq2
G1.B000971.3_39_F.1.1	3m	3_39_F	female	Spleen	mm10	scRNA-seq	SMAR-seq2
G1_B001263_S13	24m	24_58_M	male	Spleen	mm10	scRNA-seq	SMAR-seq2
G1_B001265_S133_L002	24m	24_59_M	male	Spleen	mm10	scRNA-seq	SMAR-seq2
G1.B001750.3_38_F.1.1	3m	3_38_F	female	Spleen	mm10	scRNA-seq	SMAR-seq2
G1_B002452_B009020_S145	18m	18_47_F	female	Spleen	mm10	scRNA-seq	SMAR-seq2
G1_B002709_B009018_S145	18m	18_53_M	male	Spleen	mm10	scRNA-seq	SMAR-seq2
G1_D045342_B009019_S145	18m	18_45_M	male	Spleen	mm10	scRNA-seq	SMAR-seq2
G1.MAA000508.3_9_M.1.1	3m	3_9_M	male	Spleen	mm10	scRNA-seq	SMAR-seq2
G1.MAA000779.3_11_M.1.1	3m	3_11_M	male	Spleen	mm10	scRNA-seq	SMAR-seq2
G20_B000851_S164_L004	24m	24_61_M	male	Spleen	mm10	scRNA-seq	SMAR-seq2
G20.B000971.3_39_F.1.1	3m	3_39_F	female	Spleen	mm10	scRNA-seq	SMAR-seq2
G20_B001263_S32	24m	24_58_M	male	Spleen	mm10	scRNA-seq	SMAR-seq2
G20_B001265_S152_L002	24m	24_59_M	male	Spleen	mm10	scRNA-seq	SMAR-seq2
G20.B001750.3_38_F.1.1	3m	3_38_F	female	Spleen	mm10	scRNA-seq	SMAR-seq2
G20_B002452_B009020_S164	18m	18_47_F	female	Spleen	mm10	scRNA-seq	SMAR-seq2
G20_B002709_B009018_S164	18m	18_53_M	male	Spleen	mm10	scRNA-seq	SMAR-seq2
G20_D045342_B009019_S164	18m	18_45_M	male	Spleen	mm10	scRNA-seq	SMAR-seq2
G20.MAA000779.3_11_M.1.1	3m	3_11_M	male	Spleen	mm10	scRNA-seq	SMAR-seq2
G21_B000851_S165_L004	24m	24_61_M	male	Spleen	mm10	scRNA-seq	SMAR-seq2
G21.B000971.3_39_F.1.1	3m	3_39_F	female	Spleen	mm10	scRNA-seq	SMAR-seq2
G21_B001263_S33	24m	24_58_M	male	Spleen	mm10	scRNA-seq	SMAR-seq2
G21_B002452_B009020_S165	18m	18_47_F	female	Spleen	mm10	scRNA-seq	SMAR-seq2
G21_B002709_B009018_S165	18m	18_53_M	male	Spleen	mm10	scRNA-seq	SMAR-seq2
G21_D045342_B009019_S165	18m	18_45_M	male	Spleen	mm10	scRNA-seq	SMAR-seq2
G21.MAA000779.3_11_M.1.1	3m	3_11_M	male	Spleen	mm10	scRNA-seq	SMAR-seq2
G22_B000851_S166_L004	24m	24_61_M	male	Spleen	mm10	scRNA-seq	SMAR-seq2
G22.B000971.3_39_F.1.1	3m	3_39_F	female	Spleen	mm10	scRNA-seq	SMAR-seq2
G22_B001263_S34	24m	24_58_M	male	Spleen	mm10	scRNA-seq	SMAR-seq2
G22.B001750.3_38_F.1.1	3m	3_38_F	female	Spleen	mm10	scRNA-seq	SMAR-seq2
G22_B002452_B009020_S166	18m	18_47_F	female	Spleen	mm10	scRNA-seq	SMAR-seq2
G22_B002709_B009018_S166	18m	18_53_M	male	Spleen	mm10	scRNA-seq	SMAR-seq2
G22_D045342_B009019_S166	18m	18_45_M	male	Spleen	mm10	scRNA-seq	SMAR-seq2
G22.MAA000779.3_11_M.1.1	3m	3_11_M	male	Spleen	mm10	scRNA-seq	SMAR-seq2
G2.B000971.3_39_F.1.1	3m	3_39_F	female	Spleen	mm10	scRNA-seq	SMAR-seq2
G2_B001263_S14	24m	24_58_M	male	Spleen	mm10	scRNA-seq	SMAR-seq2
G2_B001265_S134_L002	24m	24_59_M	male	Spleen	mm10	scRNA-seq	SMAR-seq2
G2.B001750.3_38_F.1.1	3m	3_38_F	female	Spleen	mm10	scRNA-seq	SMAR-seq2
G2_B002452_B009020_S146	18m	18_47_F	female	Spleen	mm10	scRNA-seq	SMAR-seq2
G2_B002709_B009018_S146	18m	18_53_M	male	Spleen	mm10	scRNA-seq	SMAR-seq2
G2_D045342_B009019_S146	18m	18_45_M	male	Spleen	mm10	scRNA-seq	SMAR-seq2
G2.MAA000508.3_9_M.1.1	3m	3_9_M	male	Spleen	mm10	scRNA-seq	SMAR-seq2
G2.MAA000779.3_11_M.1.1	3m	3_11_M	male	Spleen	mm10	scRNA-seq	SMAR-seq2
G3.B000971.3_39_F.1.1	3m	3_39_F	female	Spleen	mm10	scRNA-seq	SMAR-seq2
G3_B001263_S15	24m	24_58_M	male	Spleen	mm10	scRNA-seq	SMAR-seq2
G3_B001265_S135_L002	24m	24_59_M	male	Spleen	mm10	scRNA-seq	SMAR-seq2
G3.B001750.3_38_F.1.1	3m	3_38_F	female	Spleen	mm10	scRNA-seq	SMAR-seq2
G3_B002452_B009020_S147	18m	18_47_F	female	Spleen	mm10	scRNA-seq	SMAR-seq2
G3_B002709_B009018_S147	18m	18_53_M	male	Spleen	mm10	scRNA-seq	SMAR-seq2
G3_D045342_B009019_S147	18m	18_45_M	male	Spleen	mm10	scRNA-seq	SMAR-seq2
G3.MAA000508.3_9_M.1.1	3m	3_9_M	male	Spleen	mm10	scRNA-seq	SMAR-seq2
G3.MAA000779.3_11_M.1.1	3m	3_11_M	male	Spleen	mm10	scRNA-seq	SMAR-seq2
G4_B000851_S148_L004	24m	24_61_M	male	Spleen	mm10	scRNA-seq	SMAR-seq2
G4.B000971.3_39_F.1.1	3m	3_39_F	female	Spleen	mm10	scRNA-seq	SMAR-seq2
G4_B001263_S16	24m	24_58_M	male	Spleen	mm10	scRNA-seq	SMAR-seq2
G4_B001265_S136_L002	24m	24_59_M	male	Spleen	mm10	scRNA-seq	SMAR-seq2
G4.B001750.3_38_F.1.1	3m	3_38_F	female	Spleen	mm10	scRNA-seq	SMAR-seq2
G4_B002452_B009020_S148	18m	18_47_F	female	Spleen	mm10	scRNA-seq	SMAR-seq2
G4_B002709_B009018_S148	18m	18_53_M	male	Spleen	mm10	scRNA-seq	SMAR-seq2
G4_D045342_B009019_S148	18m	18_45_M	male	Spleen	mm10	scRNA-seq	SMAR-seq2
G4.MAA000508.3_9_M.1.1	3m	3_9_M	male	Spleen	mm10	scRNA-seq	SMAR-seq2
G4.MAA000779.3_11_M.1.1	3m	3_11_M	male	Spleen	mm10	scRNA-seq	SMAR-seq2
G5.B000971.3_39_F.1.1	3m	3_39_F	female	Spleen	mm10	scRNA-seq	SMAR-seq2
G5_B001263_S17	24m	24_58_M	male	Spleen	mm10	scRNA-seq	SMAR-seq2
G5_B001265_S137_L002	24m	24_59_M	male	Spleen	mm10	scRNA-seq	SMAR-seq2
G5_B002452_B009020_S149	18m	18_47_F	female	Spleen	mm10	scRNA-seq	SMAR-seq2
G5_B002709_B009018_S149	18m	18_53_M	male	Spleen	mm10	scRNA-seq	SMAR-seq2
G5_D045342_B009019_S149	18m	18_45_M	male	Spleen	mm10	scRNA-seq	SMAR-seq2
G5.MAA000779.3_11_M.1.1	3m	3_11_M	male	Spleen	mm10	scRNA-seq	SMAR-seq2
G6_B000851_S150_L004	24m	24_61_M	male	Spleen	mm10	scRNA-seq	SMAR-seq2
G6.B000971.3_39_F.1.1	3m	3_39_F	female	Spleen	mm10	scRNA-seq	SMAR-seq2
G6_B001263_S18	24m	24_58_M	male	Spleen	mm10	scRNA-seq	SMAR-seq2
G6_B001265_S138_L002	24m	24_59_M	male	Spleen	mm10	scRNA-seq	SMAR-seq2
G6.B001750.3_38_F.1.1	3m	3_38_F	female	Spleen	mm10	scRNA-seq	SMAR-seq2
G6_B002452_B009020_S150	18m	18_47_F	female	Spleen	mm10	scRNA-seq	SMAR-seq2
G6_B002709_B009018_S150	18m	18_53_M	male	Spleen	mm10	scRNA-seq	SMAR-seq2
G6_D045342_B009019_S150	18m	18_45_M	male	Spleen	mm10	scRNA-seq	SMAR-seq2
G6.MAA000779.3_11_M.1.1	3m	3_11_M	male	Spleen	mm10	scRNA-seq	SMAR-seq2
G7_B000851_S151_L004	24m	24_61_M	male	Spleen	mm10	scRNA-seq	SMAR-seq2
G7.B000971.3_39_F.1.1	3m	3_39_F	female	Spleen	mm10	scRNA-seq	SMAR-seq2
G7_B001263_S19	24m	24_58_M	male	Spleen	mm10	scRNA-seq	SMAR-seq2
G7_B001265_S139_L002	24m	24_59_M	male	Spleen	mm10	scRNA-seq	SMAR-seq2
G7.B001750.3_38_F.1.1	3m	3_38_F	female	Spleen	mm10	scRNA-seq	SMAR-seq2
G7_B002452_B009020_S151	18m	18_47_F	female	Spleen	mm10	scRNA-seq	SMAR-seq2
G7_B002709_B009018_S151	18m	18_53_M	male	Spleen	mm10	scRNA-seq	SMAR-seq2
G7_D045342_B009019_S151	18m	18_45_M	male	Spleen	mm10	scRNA-seq	SMAR-seq2
G7.MAA000779.3_11_M.1.1	3m	3_11_M	male	Spleen	mm10	scRNA-seq	SMAR-seq2
G8_B000851_S152_L004	24m	24_61_M	male	Spleen	mm10	scRNA-seq	SMAR-seq2
G8.B000971.3_39_F.1.1	3m	3_39_F	female	Spleen	mm10	scRNA-seq	SMAR-seq2
G8_B001263_S20	24m	24_58_M	male	Spleen	mm10	scRNA-seq	SMAR-seq2
G8_B001265_S140_L002	24m	24_59_M	male	Spleen	mm10	scRNA-seq	SMAR-seq2
G8.B001750.3_38_F.1.1	3m	3_38_F	female	Spleen	mm10	scRNA-seq	SMAR-seq2
G8_B002452_B009020_S152	18m	18_47_F	female	Spleen	mm10	scRNA-seq	SMAR-seq2
G8_B002709_B009018_S152	18m	18_53_M	male	Spleen	mm10	scRNA-seq	SMAR-seq2
G8_D045342_B009019_S152	18m	18_45_M	male	Spleen	mm10	scRNA-seq	SMAR-seq2
G8.MAA000779.3_11_M.1.1	3m	3_11_M	male	Spleen	mm10	scRNA-seq	SMAR-seq2
G9_B000851_S153_L004	24m	24_61_M	male	Spleen	mm10	scRNA-seq	SMAR-seq2
G9.B000971.3_39_F.1.1	3m	3_39_F	female	Spleen	mm10	scRNA-seq	SMAR-seq2
G9_B001263_S21	24m	24_58_M	male	Spleen	mm10	scRNA-seq	SMAR-seq2
G9_B001265_S141_L002	24m	24_59_M	male	Spleen	mm10	scRNA-seq	SMAR-seq2
G9.B001750.3_38_F.1.1	3m	3_38_F	female	Spleen	mm10	scRNA-seq	SMAR-seq2
G9_B002452_B009020_S153	18m	18_47_F	female	Spleen	mm10	scRNA-seq	SMAR-seq2
G9_B002709_B009018_S153	18m	18_53_M	male	Spleen	mm10	scRNA-seq	SMAR-seq2
G9_D045342_B009019_S153	18m	18_45_M	male	Spleen	mm10	scRNA-seq	SMAR-seq2
G9.MAA000779.3_11_M.1.1	3m	3_11_M	male	Spleen	mm10	scRNA-seq	SMAR-seq2
H10_B000851_S178_L004	24m	24_61_M	male	Spleen	mm10	scRNA-seq	SMAR-seq2
H10_B001263_S46	24m	24_58_M	male	Spleen	mm10	scRNA-seq	SMAR-seq2
H10_B001265_S166_L002	24m	24_59_M	male	Spleen	mm10	scRNA-seq	SMAR-seq2
H10.B001750.3_38_F.1.1	3m	3_38_F	female	Spleen	mm10	scRNA-seq	SMAR-seq2
H10_B002452_B009020_S178	18m	18_47_F	female	Spleen	mm10	scRNA-seq	SMAR-seq2
H10_B002709_B009018_S178	18m	18_53_M	male	Spleen	mm10	scRNA-seq	SMAR-seq2
H10_D045342_B009019_S178	18m	18_45_M	male	Spleen	mm10	scRNA-seq	SMAR-seq2
H10.MAA000508.3_9_M.1.1	3m	3_9_M	male	Spleen	mm10	scRNA-seq	SMAR-seq2
H10.MAA000779.3_11_M.1.1	3m	3_11_M	male	Spleen	mm10	scRNA-seq	SMAR-seq2
H11_B000851_S179_L004	24m	24_61_M	male	Spleen	mm10	scRNA-seq	SMAR-seq2
H11.B000971.3_39_F.1.1	3m	3_39_F	female	Spleen	mm10	scRNA-seq	SMAR-seq2
H11_B001263_S47	24m	24_58_M	male	Spleen	mm10	scRNA-seq	SMAR-seq2
H11_B001265_S167_L002	24m	24_59_M	male	Spleen	mm10	scRNA-seq	SMAR-seq2
H11.B001750.3_38_F.1.1	3m	3_38_F	female	Spleen	mm10	scRNA-seq	SMAR-seq2
H11_B002452_B009020_S179	18m	18_47_F	female	Spleen	mm10	scRNA-seq	SMAR-seq2
H11_B002709_B009018_S179	18m	18_53_M	male	Spleen	mm10	scRNA-seq	SMAR-seq2
H11_D045342_B009019_S179	18m	18_45_M	male	Spleen	mm10	scRNA-seq	SMAR-seq2
H11.MAA000779.3_11_M.1.1	3m	3_11_M	male	Spleen	mm10	scRNA-seq	SMAR-seq2
H12_B000851_S180_L004	24m	24_61_M	male	Spleen	mm10	scRNA-seq	SMAR-seq2
H12.B000971.3_39_F.1.1	3m	3_39_F	female	Spleen	mm10	scRNA-seq	SMAR-seq2
H12_B001263_S48	24m	24_58_M	male	Spleen	mm10	scRNA-seq	SMAR-seq2
H12_B001265_S168_L002	24m	24_59_M	male	Spleen	mm10	scRNA-seq	SMAR-seq2
H12.B001750.3_38_F.1.1	3m	3_38_F	female	Spleen	mm10	scRNA-seq	SMAR-seq2
H12_B002452_B009020_S180	18m	18_47_F	female	Spleen	mm10	scRNA-seq	SMAR-seq2
H12_B002709_B009018_S180	18m	18_53_M	male	Spleen	mm10	scRNA-seq	SMAR-seq2
H12_D045342_B009019_S180	18m	18_45_M	male	Spleen	mm10	scRNA-seq	SMAR-seq2
H12.MAA000779.3_11_M.1.1	3m	3_11_M	male	Spleen	mm10	scRNA-seq	SMAR-seq2
H13_B000851_S181_L004	24m	24_61_M	male	Spleen	mm10	scRNA-seq	SMAR-seq2
H13_B001263_S49	24m	24_58_M	male	Spleen	mm10	scRNA-seq	SMAR-seq2
H13.B001750.3_38_F.1.1	3m	3_38_F	female	Spleen	mm10	scRNA-seq	SMAR-seq2
H13_B002452_B009020_S181	18m	18_47_F	female	Spleen	mm10	scRNA-seq	SMAR-seq2
H13_B002709_B009018_S181	18m	18_53_M	male	Spleen	mm10	scRNA-seq	SMAR-seq2
H13_D045342_B009019_S181	18m	18_45_M	male	Spleen	mm10	scRNA-seq	SMAR-seq2
H13.MAA000779.3_11_M.1.1	3m	3_11_M	male	Spleen	mm10	scRNA-seq	SMAR-seq2
H14_B000851_S182_L004	24m	24_61_M	male	Spleen	mm10	scRNA-seq	SMAR-seq2
H14.B000971.3_39_F.1.1	3m	3_39_F	female	Spleen	mm10	scRNA-seq	SMAR-seq2
H14_B001263_S50	24m	24_58_M	male	Spleen	mm10	scRNA-seq	SMAR-seq2
H14.B001750.3_38_F.1.1	3m	3_38_F	female	Spleen	mm10	scRNA-seq	SMAR-seq2
H14_B002452_B009020_S182	18m	18_47_F	female	Spleen	mm10	scRNA-seq	SMAR-seq2
H14_B002709_B009018_S182	18m	18_53_M	male	Spleen	mm10	scRNA-seq	SMAR-seq2
H14_D045342_B009019_S182	18m	18_45_M	male	Spleen	mm10	scRNA-seq	SMAR-seq2
H14.MAA000779.3_11_M.1.1	3m	3_11_M	male	Spleen	mm10	scRNA-seq	SMAR-seq2
H15_B000851_S183_L004	24m	24_61_M	male	Spleen	mm10	scRNA-seq	SMAR-seq2
H15_B001263_S51	24m	24_58_M	male	Spleen	mm10	scRNA-seq	SMAR-seq2
H15_B001265_S171_L002	24m	24_59_M	male	Spleen	mm10	scRNA-seq	SMAR-seq2
H15.B001750.3_38_F.1.1	3m	3_38_F	female	Spleen	mm10	scRNA-seq	SMAR-seq2
H15_B002452_B009020_S183	18m	18_47_F	female	Spleen	mm10	scRNA-seq	SMAR-seq2
H15_B002709_B009018_S183	18m	18_53_M	male	Spleen	mm10	scRNA-seq	SMAR-seq2
H16.B000971.3_39_F.1.1	3m	3_39_F	female	Spleen	mm10	scRNA-seq	SMAR-seq2
H16_B001263_S52	24m	24_58_M	male	Spleen	mm10	scRNA-seq	SMAR-seq2
H16.B001750.3_38_F.1.1	3m	3_38_F	female	Spleen	mm10	scRNA-seq	SMAR-seq2
H16_B002452_B009020_S184	18m	18_47_F	female	Spleen	mm10	scRNA-seq	SMAR-seq2
H16_B002709_B009018_S184	18m	18_53_M	male	Spleen	mm10	scRNA-seq	SMAR-seq2
H16_D045342_B009019_S184	18m	18_45_M	male	Spleen	mm10	scRNA-seq	SMAR-seq2
H16.MAA000559.3_8_M.1.1	3m	3_8_M	male	Spleen	mm10	scRNA-seq	SMAR-seq2
H16.MAA000779.3_11_M.1.1	3m	3_11_M	male	Spleen	mm10	scRNA-seq	SMAR-seq2
H17_B000851_S185_L004	24m	24_61_M	male	Spleen	mm10	scRNA-seq	SMAR-seq2
H17.B000971.3_39_F.1.1	3m	3_39_F	female	Spleen	mm10	scRNA-seq	SMAR-seq2
H17_B001263_S53	24m	24_58_M	male	Spleen	mm10	scRNA-seq	SMAR-seq2
H17_B001265_S173_L002	24m	24_59_M	male	Spleen	mm10	scRNA-seq	SMAR-seq2
H17.B001750.3_38_F.1.1	3m	3_38_F	female	Spleen	mm10	scRNA-seq	SMAR-seq2
H17_B002452_B009020_S185	18m	18_47_F	female	Spleen	mm10	scRNA-seq	SMAR-seq2
H17_B002709_B009018_S185	18m	18_53_M	male	Spleen	mm10	scRNA-seq	SMAR-seq2
H17_D045342_B009019_S185	18m	18_45_M	male	Spleen	mm10	scRNA-seq	SMAR-seq2
H17.MAA000779.3_11_M.1.1	3m	3_11_M	male	Spleen	mm10	scRNA-seq	SMAR-seq2
H18_B000851_S186_L004	24m	24_61_M	male	Spleen	mm10	scRNA-seq	SMAR-seq2
H18.B000971.3_39_F.1.1	3m	3_39_F	female	Spleen	mm10	scRNA-seq	SMAR-seq2
H18_B001263_S54	24m	24_58_M	male	Spleen	mm10	scRNA-seq	SMAR-seq2
H18.B001750.3_38_F.1.1	3m	3_38_F	female	Spleen	mm10	scRNA-seq	SMAR-seq2
H18_B002452_B009020_S186	18m	18_47_F	female	Spleen	mm10	scRNA-seq	SMAR-seq2
H18_B002709_B009018_S186	18m	18_53_M	male	Spleen	mm10	scRNA-seq	SMAR-seq2
H18_D045342_B009019_S186	18m	18_45_M	male	Spleen	mm10	scRNA-seq	SMAR-seq2
H18.MAA000779.3_11_M.1.1	3m	3_11_M	male	Spleen	mm10	scRNA-seq	SMAR-seq2
H19_B000851_S187_L004	24m	24_61_M	male	Spleen	mm10	scRNA-seq	SMAR-seq2
H19_B001263_S55	24m	24_58_M	male	Spleen	mm10	scRNA-seq	SMAR-seq2
H19.B001750.3_38_F.1.1	3m	3_38_F	female	Spleen	mm10	scRNA-seq	SMAR-seq2
H19_B002452_B009020_S187	18m	18_47_F	female	Spleen	mm10	scRNA-seq	SMAR-seq2
H19_B002709_B009018_S187	18m	18_53_M	male	Spleen	mm10	scRNA-seq	SMAR-seq2
H19_D045342_B009019_S187	18m	18_45_M	male	Spleen	mm10	scRNA-seq	SMAR-seq2
H1.B000971.3_39_F.1.1	3m	3_39_F	female	Spleen	mm10	scRNA-seq	SMAR-seq2
H1_B001263_S37	24m	24_58_M	male	Spleen	mm10	scRNA-seq	SMAR-seq2
H1_B001265_S157_L002	24m	24_59_M	male	Spleen	mm10	scRNA-seq	SMAR-seq2
H1.B001750.3_38_F.1.1	3m	3_38_F	female	Spleen	mm10	scRNA-seq	SMAR-seq2
H1_B002452_B009020_S169	18m	18_47_F	female	Spleen	mm10	scRNA-seq	SMAR-seq2
H1_B002709_B009018_S169	18m	18_53_M	male	Spleen	mm10	scRNA-seq	SMAR-seq2
H1_D045342_B009019_S169	18m	18_45_M	male	Spleen	mm10	scRNA-seq	SMAR-seq2
H1.MAA000508.3_9_M.1.1	3m	3_9_M	male	Spleen	mm10	scRNA-seq	SMAR-seq2
H1.MAA000779.3_11_M.1.1	3m	3_11_M	male	Spleen	mm10	scRNA-seq	SMAR-seq2
H20_B000851_S188_L004	24m	24_61_M	male	Spleen	mm10	scRNA-seq	SMAR-seq2
H20.B000971.3_39_F.1.1	3m	3_39_F	female	Spleen	mm10	scRNA-seq	SMAR-seq2
H20_B001263_S56	24m	24_58_M	male	Spleen	mm10	scRNA-seq	SMAR-seq2
H20.B001750.3_38_F.1.1	3m	3_38_F	female	Spleen	mm10	scRNA-seq	SMAR-seq2
H20_B002452_B009020_S188	18m	18_47_F	female	Spleen	mm10	scRNA-seq	SMAR-seq2
H20_B002709_B009018_S188	18m	18_53_M	male	Spleen	mm10	scRNA-seq	SMAR-seq2
H20_D045342_B009019_S188	18m	18_45_M	male	Spleen	mm10	scRNA-seq	SMAR-seq2
H20.MAA000779.3_11_M.1.1	3m	3_11_M	male	Spleen	mm10	scRNA-seq	SMAR-seq2
H21_B000851_S189_L004	24m	24_61_M	male	Spleen	mm10	scRNA-seq	SMAR-seq2
H21.B000971.3_39_F.1.1	3m	3_39_F	female	Spleen	mm10	scRNA-seq	SMAR-seq2
H21_B001263_S57	24m	24_58_M	male	Spleen	mm10	scRNA-seq	SMAR-seq2
H21_B002452_B009020_S189	18m	18_47_F	female	Spleen	mm10	scRNA-seq	SMAR-seq2
H21_B002709_B009018_S189	18m	18_53_M	male	Spleen	mm10	scRNA-seq	SMAR-seq2
H21_D045342_B009019_S189	18m	18_45_M	male	Spleen	mm10	scRNA-seq	SMAR-seq2
H21.MAA000508.3_9_M.1.1	3m	3_9_M	male	Spleen	mm10	scRNA-seq	SMAR-seq2
H21.MAA000779.3_11_M.1.1	3m	3_11_M	male	Spleen	mm10	scRNA-seq	SMAR-seq2
H22_B000851_S190_L004	24m	24_61_M	male	Spleen	mm10	scRNA-seq	SMAR-seq2
H22.B000971.3_39_F.1.1	3m	3_39_F	female	Spleen	mm10	scRNA-seq	SMAR-seq2
H22_B001263_S58	24m	24_58_M	male	Spleen	mm10	scRNA-seq	SMAR-seq2
H22_B001265_S178_L002	24m	24_59_M	male	Spleen	mm10	scRNA-seq	SMAR-seq2
H22.B001750.3_38_F.1.1	3m	3_38_F	female	Spleen	mm10	scRNA-seq	SMAR-seq2
H22_B002452_B009020_S190	18m	18_47_F	female	Spleen	mm10	scRNA-seq	SMAR-seq2
H22_B002709_B009018_S190	18m	18_53_M	male	Spleen	mm10	scRNA-seq	SMAR-seq2
H22_D045342_B009019_S190	18m	18_45_M	male	Spleen	mm10	scRNA-seq	SMAR-seq2
H22.MAA000779.3_11_M.1.1	3m	3_11_M	male	Spleen	mm10	scRNA-seq	SMAR-seq2
H2.B000971.3_39_F.1.1	3m	3_39_F	female	Spleen	mm10	scRNA-seq	SMAR-seq2
H2_B001263_S38	24m	24_58_M	male	Spleen	mm10	scRNA-seq	SMAR-seq2
H2_B001265_S158_L002	24m	24_59_M	male	Spleen	mm10	scRNA-seq	SMAR-seq2
H2.B001750.3_38_F.1.1	3m	3_38_F	female	Spleen	mm10	scRNA-seq	SMAR-seq2
H2_B002452_B009020_S170	18m	18_47_F	female	Spleen	mm10	scRNA-seq	SMAR-seq2
H2_B002709_B009018_S170	18m	18_53_M	male	Spleen	mm10	scRNA-seq	SMAR-seq2
H2_D045342_B009019_S170	18m	18_45_M	male	Spleen	mm10	scRNA-seq	SMAR-seq2
H2.MAA000779.3_11_M.1.1	3m	3_11_M	male	Spleen	mm10	scRNA-seq	SMAR-seq2
H3.B000971.3_39_F.1.1	3m	3_39_F	female	Spleen	mm10	scRNA-seq	SMAR-seq2
H3_B001263_S39	24m	24_58_M	male	Spleen	mm10	scRNA-seq	SMAR-seq2
H3_B001265_S159_L002	24m	24_59_M	male	Spleen	mm10	scRNA-seq	SMAR-seq2
H3.B001750.3_38_F.1.1	3m	3_38_F	female	Spleen	mm10	scRNA-seq	SMAR-seq2
H3_B002452_B009020_S171	18m	18_47_F	female	Spleen	mm10	scRNA-seq	SMAR-seq2
H3_B002709_B009018_S171	18m	18_53_M	male	Spleen	mm10	scRNA-seq	SMAR-seq2
H3_D045342_B009019_S171	18m	18_45_M	male	Spleen	mm10	scRNA-seq	SMAR-seq2
H3.MAA000508.3_9_M.1.1	3m	3_9_M	male	Spleen	mm10	scRNA-seq	SMAR-seq2
H3.MAA000779.3_11_M.1.1	3m	3_11_M	male	Spleen	mm10	scRNA-seq	SMAR-seq2
H4.B000971.3_39_F.1.1	3m	3_39_F	female	Spleen	mm10	scRNA-seq	SMAR-seq2
H4_B001263_S40	24m	24_58_M	male	Spleen	mm10	scRNA-seq	SMAR-seq2
H4_B001265_S160_L002	24m	24_59_M	male	Spleen	mm10	scRNA-seq	SMAR-seq2
H4_B002452_B009020_S172	18m	18_47_F	female	Spleen	mm10	scRNA-seq	SMAR-seq2
H4_B002709_B009018_S172	18m	18_53_M	male	Spleen	mm10	scRNA-seq	SMAR-seq2
H4_D045342_B009019_S172	18m	18_45_M	male	Spleen	mm10	scRNA-seq	SMAR-seq2
H4.MAA000779.3_11_M.1.1	3m	3_11_M	male	Spleen	mm10	scRNA-seq	SMAR-seq2
H5.B000971.3_39_F.1.1	3m	3_39_F	female	Spleen	mm10	scRNA-seq	SMAR-seq2
H5_B001263_S41	24m	24_58_M	male	Spleen	mm10	scRNA-seq	SMAR-seq2
H5_B001265_S161_L002	24m	24_59_M	male	Spleen	mm10	scRNA-seq	SMAR-seq2
H5_B002452_B009020_S173	18m	18_47_F	female	Spleen	mm10	scRNA-seq	SMAR-seq2
H5_B002709_B009018_S173	18m	18_53_M	male	Spleen	mm10	scRNA-seq	SMAR-seq2
H5_D045342_B009019_S173	18m	18_45_M	male	Spleen	mm10	scRNA-seq	SMAR-seq2
H5.MAA000779.3_11_M.1.1	3m	3_11_M	male	Spleen	mm10	scRNA-seq	SMAR-seq2
H6_B000851_S174_L004	24m	24_61_M	male	Spleen	mm10	scRNA-seq	SMAR-seq2
H6.B000971.3_39_F.1.1	3m	3_39_F	female	Spleen	mm10	scRNA-seq	SMAR-seq2
H6_B001263_S42	24m	24_58_M	male	Spleen	mm10	scRNA-seq	SMAR-seq2
H6_B001265_S162_L002	24m	24_59_M	male	Spleen	mm10	scRNA-seq	SMAR-seq2
H6.B001750.3_38_F.1.1	3m	3_38_F	female	Spleen	mm10	scRNA-seq	SMAR-seq2
H6_B002452_B009020_S174	18m	18_47_F	female	Spleen	mm10	scRNA-seq	SMAR-seq2
H6_B002709_B009018_S174	18m	18_53_M	male	Spleen	mm10	scRNA-seq	SMAR-seq2
H6_D045342_B009019_S174	18m	18_45_M	male	Spleen	mm10	scRNA-seq	SMAR-seq2
H6.MAA000779.3_11_M.1.1	3m	3_11_M	male	Spleen	mm10	scRNA-seq	SMAR-seq2
H7.B000971.3_39_F.1.1	3m	3_39_F	female	Spleen	mm10	scRNA-seq	SMAR-seq2
H7_B001263_S43	24m	24_58_M	male	Spleen	mm10	scRNA-seq	SMAR-seq2
H7_B001265_S163_L002	24m	24_59_M	male	Spleen	mm10	scRNA-seq	SMAR-seq2
H7.B001750.3_38_F.1.1	3m	3_38_F	female	Spleen	mm10	scRNA-seq	SMAR-seq2
H7_B002452_B009020_S175	18m	18_47_F	female	Spleen	mm10	scRNA-seq	SMAR-seq2
H7_B002709_B009018_S175	18m	18_53_M	male	Spleen	mm10	scRNA-seq	SMAR-seq2
H7_D045342_B009019_S175	18m	18_45_M	male	Spleen	mm10	scRNA-seq	SMAR-seq2
H7.MAA000779.3_11_M.1.1	3m	3_11_M	male	Spleen	mm10	scRNA-seq	SMAR-seq2
H8_B000851_S176_L004	24m	24_61_M	male	Spleen	mm10	scRNA-seq	SMAR-seq2
H8.B000971.3_39_F.1.1	3m	3_39_F	female	Spleen	mm10	scRNA-seq	SMAR-seq2
H8_B001263_S44	24m	24_58_M	male	Spleen	mm10	scRNA-seq	SMAR-seq2
H8_B001265_S164_L002	24m	24_59_M	male	Spleen	mm10	scRNA-seq	SMAR-seq2
H8.B001750.3_38_F.1.1	3m	3_38_F	female	Spleen	mm10	scRNA-seq	SMAR-seq2
H8_B002452_B009020_S176	18m	18_47_F	female	Spleen	mm10	scRNA-seq	SMAR-seq2
H8_B002709_B009018_S176	18m	18_53_M	male	Spleen	mm10	scRNA-seq	SMAR-seq2
H8_D045342_B009019_S176	18m	18_45_M	male	Spleen	mm10	scRNA-seq	SMAR-seq2
H8.MAA000779.3_11_M.1.1	3m	3_11_M	male	Spleen	mm10	scRNA-seq	SMAR-seq2
H9_B000851_S177_L004	24m	24_61_M	male	Spleen	mm10	scRNA-seq	SMAR-seq2
H9.B000971.3_39_F.1.1	3m	3_39_F	female	Spleen	mm10	scRNA-seq	SMAR-seq2
H9_B001263_S45	24m	24_58_M	male	Spleen	mm10	scRNA-seq	SMAR-seq2
H9.B001750.3_38_F.1.1	3m	3_38_F	female	Spleen	mm10	scRNA-seq	SMAR-seq2
H9_B002452_B009020_S177	18m	18_47_F	female	Spleen	mm10	scRNA-seq	SMAR-seq2
H9_B002709_B009018_S177	18m	18_53_M	male	Spleen	mm10	scRNA-seq	SMAR-seq2
H9_D045342_B009019_S177	18m	18_45_M	male	Spleen	mm10	scRNA-seq	SMAR-seq2
H9.MAA000779.3_11_M.1.1	3m	3_11_M	male	Spleen	mm10	scRNA-seq	SMAR-seq2
I10_B000851_S202_L004	24m	24_61_M	male	Spleen	mm10	scRNA-seq	SMAR-seq2
I10.B000971.3_39_F.1.1	3m	3_39_F	female	Spleen	mm10	scRNA-seq	SMAR-seq2
I10_B001263_S70	24m	24_58_M	male	Spleen	mm10	scRNA-seq	SMAR-seq2
I10_B001265_S190_L002	24m	24_59_M	male	Spleen	mm10	scRNA-seq	SMAR-seq2
I10_B002452_B009020_S202	18m	18_47_F	female	Spleen	mm10	scRNA-seq	SMAR-seq2
I10_B002709_B009018_S202	18m	18_53_M	male	Spleen	mm10	scRNA-seq	SMAR-seq2
I10_D045342_B009019_S202	18m	18_45_M	male	Spleen	mm10	scRNA-seq	SMAR-seq2
I10.MAA000508.3_9_M.1.1	3m	3_9_M	male	Spleen	mm10	scRNA-seq	SMAR-seq2
I10.MAA000779.3_11_M.1.1	3m	3_11_M	male	Spleen	mm10	scRNA-seq	SMAR-seq2
I11_B000851_S203_L004	24m	24_61_M	male	Spleen	mm10	scRNA-seq	SMAR-seq2
I11.B000971.3_39_F.1.1	3m	3_39_F	female	Spleen	mm10	scRNA-seq	SMAR-seq2
I11_B001263_S71	24m	24_58_M	male	Spleen	mm10	scRNA-seq	SMAR-seq2
I11.B001750.3_38_F.1.1	3m	3_38_F	female	Spleen	mm10	scRNA-seq	SMAR-seq2
I11_B002452_B009020_S203	18m	18_47_F	female	Spleen	mm10	scRNA-seq	SMAR-seq2
I11_B002709_B009018_S203	18m	18_53_M	male	Spleen	mm10	scRNA-seq	SMAR-seq2
I11_D045342_B009019_S203	18m	18_45_M	male	Spleen	mm10	scRNA-seq	SMAR-seq2
I11.MAA000779.3_11_M.1.1	3m	3_11_M	male	Spleen	mm10	scRNA-seq	SMAR-seq2
I12_B000851_S204_L004	24m	24_61_M	male	Spleen	mm10	scRNA-seq	SMAR-seq2
I12_B001263_S72	24m	24_58_M	male	Spleen	mm10	scRNA-seq	SMAR-seq2
I12_B001265_S192_L002	24m	24_59_M	male	Spleen	mm10	scRNA-seq	SMAR-seq2
I12.B001750.3_38_F.1.1	3m	3_38_F	female	Spleen	mm10	scRNA-seq	SMAR-seq2
I12_B002452_B009020_S204	18m	18_47_F	female	Spleen	mm10	scRNA-seq	SMAR-seq2
I12_B002709_B009018_S204	18m	18_53_M	male	Spleen	mm10	scRNA-seq	SMAR-seq2
I12_D045342_B009019_S204	18m	18_45_M	male	Spleen	mm10	scRNA-seq	SMAR-seq2
I12.MAA000508.3_9_M.1.1	3m	3_9_M	male	Spleen	mm10	scRNA-seq	SMAR-seq2
I12.MAA000779.3_11_M.1.1	3m	3_11_M	male	Spleen	mm10	scRNA-seq	SMAR-seq2
I13_B000851_S205_L004	24m	24_61_M	male	Spleen	mm10	scRNA-seq	SMAR-seq2
I13.B000971.3_39_F.1.1	3m	3_39_F	female	Spleen	mm10	scRNA-seq	SMAR-seq2
I13.B001750.3_38_F.1.1	3m	3_38_F	female	Spleen	mm10	scRNA-seq	SMAR-seq2
I13_B002452_B009020_S205	18m	18_47_F	female	Spleen	mm10	scRNA-seq	SMAR-seq2
I13_B002709_B009018_S205	18m	18_53_M	male	Spleen	mm10	scRNA-seq	SMAR-seq2
I13_D045342_B009019_S205	18m	18_45_M	male	Spleen	mm10	scRNA-seq	SMAR-seq2
I13.MAA000779.3_11_M.1.1	3m	3_11_M	male	Spleen	mm10	scRNA-seq	SMAR-seq2
I14.B000971.3_39_F.1.1	3m	3_39_F	female	Spleen	mm10	scRNA-seq	SMAR-seq2
I14_B001263_S74	24m	24_58_M	male	Spleen	mm10	scRNA-seq	SMAR-seq2
I14_B002452_B009020_S206	18m	18_47_F	female	Spleen	mm10	scRNA-seq	SMAR-seq2
I14_B002709_B009018_S206	18m	18_53_M	male	Spleen	mm10	scRNA-seq	SMAR-seq2
I14_D045342_B009019_S206	18m	18_45_M	male	Spleen	mm10	scRNA-seq	SMAR-seq2
I15_B000851_S207_L004	24m	24_61_M	male	Spleen	mm10	scRNA-seq	SMAR-seq2
I15.B000971.3_39_F.1.1	3m	3_39_F	female	Spleen	mm10	scRNA-seq	SMAR-seq2
I15_B001263_S75	24m	24_58_M	male	Spleen	mm10	scRNA-seq	SMAR-seq2
I15_B001265_S195_L002	24m	24_59_M	male	Spleen	mm10	scRNA-seq	SMAR-seq2
I15.B001750.3_38_F.1.1	3m	3_38_F	female	Spleen	mm10	scRNA-seq	SMAR-seq2
I15_B002452_B009020_S207	18m	18_47_F	female	Spleen	mm10	scRNA-seq	SMAR-seq2
I15_B002709_B009018_S207	18m	18_53_M	male	Spleen	mm10	scRNA-seq	SMAR-seq2
I15_D045342_B009019_S207	18m	18_45_M	male	Spleen	mm10	scRNA-seq	SMAR-seq2
I15.MAA000779.3_11_M.1.1	3m	3_11_M	male	Spleen	mm10	scRNA-seq	SMAR-seq2
I16_B000851_S208_L004	24m	24_61_M	male	Spleen	mm10	scRNA-seq	SMAR-seq2
I16.B000971.3_39_F.1.1	3m	3_39_F	female	Spleen	mm10	scRNA-seq	SMAR-seq2
I16_B001263_S76	24m	24_58_M	male	Spleen	mm10	scRNA-seq	SMAR-seq2
I16.B001750.3_38_F.1.1	3m	3_38_F	female	Spleen	mm10	scRNA-seq	SMAR-seq2
I16_B002452_B009020_S208	18m	18_47_F	female	Spleen	mm10	scRNA-seq	SMAR-seq2
I16_B002709_B009018_S208	18m	18_53_M	male	Spleen	mm10	scRNA-seq	SMAR-seq2
I16_D045342_B009019_S208	18m	18_45_M	male	Spleen	mm10	scRNA-seq	SMAR-seq2
I16.MAA000779.3_11_M.1.1	3m	3_11_M	male	Spleen	mm10	scRNA-seq	SMAR-seq2
I17_B000851_S209_L004	24m	24_61_M	male	Spleen	mm10	scRNA-seq	SMAR-seq2
I17_B001263_S77	24m	24_58_M	male	Spleen	mm10	scRNA-seq	SMAR-seq2
I17_B001265_S197_L002	24m	24_59_M	male	Spleen	mm10	scRNA-seq	SMAR-seq2
I17.B001750.3_38_F.1.1	3m	3_38_F	female	Spleen	mm10	scRNA-seq	SMAR-seq2
I17_B002452_B009020_S209	18m	18_47_F	female	Spleen	mm10	scRNA-seq	SMAR-seq2
I17_B002709_B009018_S209	18m	18_53_M	male	Spleen	mm10	scRNA-seq	SMAR-seq2
I17_D045342_B009019_S209	18m	18_45_M	male	Spleen	mm10	scRNA-seq	SMAR-seq2
I18_B000851_S210_L004	24m	24_61_M	male	Spleen	mm10	scRNA-seq	SMAR-seq2
I18.B000971.3_39_F.1.1	3m	3_39_F	female	Spleen	mm10	scRNA-seq	SMAR-seq2
I18_B001263_S78	24m	24_58_M	male	Spleen	mm10	scRNA-seq	SMAR-seq2
I18.B001750.3_38_F.1.1	3m	3_38_F	female	Spleen	mm10	scRNA-seq	SMAR-seq2
I18_B002452_B009020_S210	18m	18_47_F	female	Spleen	mm10	scRNA-seq	SMAR-seq2
I18_B002709_B009018_S210	18m	18_53_M	male	Spleen	mm10	scRNA-seq	SMAR-seq2
I18_D045342_B009019_S210	18m	18_45_M	male	Spleen	mm10	scRNA-seq	SMAR-seq2
I18.MAA000508.3_9_M.1.1	3m	3_9_M	male	Spleen	mm10	scRNA-seq	SMAR-seq2
I18.MAA000779.3_11_M.1.1	3m	3_11_M	male	Spleen	mm10	scRNA-seq	SMAR-seq2
I19_B000851_S211_L004	24m	24_61_M	male	Spleen	mm10	scRNA-seq	SMAR-seq2
I19_B001263_S79	24m	24_58_M	male	Spleen	mm10	scRNA-seq	SMAR-seq2
I19.B001750.3_38_F.1.1	3m	3_38_F	female	Spleen	mm10	scRNA-seq	SMAR-seq2
I19_B002452_B009020_S211	18m	18_47_F	female	Spleen	mm10	scRNA-seq	SMAR-seq2
I19_B002709_B009018_S211	18m	18_53_M	male	Spleen	mm10	scRNA-seq	SMAR-seq2
I19_D045342_B009019_S211	18m	18_45_M	male	Spleen	mm10	scRNA-seq	SMAR-seq2
I19.MAA000779.3_11_M.1.1	3m	3_11_M	male	Spleen	mm10	scRNA-seq	SMAR-seq2
I1.B000971.3_39_F.1.1	3m	3_39_F	female	Spleen	mm10	scRNA-seq	SMAR-seq2
I1_B001263_S61	24m	24_58_M	male	Spleen	mm10	scRNA-seq	SMAR-seq2
I1_B001265_S181_L002	24m	24_59_M	male	Spleen	mm10	scRNA-seq	SMAR-seq2
I1.B001750.3_38_F.1.1	3m	3_38_F	female	Spleen	mm10	scRNA-seq	SMAR-seq2
I1_B002452_B009020_S193	18m	18_47_F	female	Spleen	mm10	scRNA-seq	SMAR-seq2
I1_B002709_B009018_S193	18m	18_53_M	male	Spleen	mm10	scRNA-seq	SMAR-seq2
I1_D045342_B009019_S193	18m	18_45_M	male	Spleen	mm10	scRNA-seq	SMAR-seq2
I1.MAA000508.3_9_M.1.1	3m	3_9_M	male	Spleen	mm10	scRNA-seq	SMAR-seq2
I1.MAA000779.3_11_M.1.1	3m	3_11_M	male	Spleen	mm10	scRNA-seq	SMAR-seq2
I20_B000851_S212_L004	24m	24_61_M	male	Spleen	mm10	scRNA-seq	SMAR-seq2
I20.B000971.3_39_F.1.1	3m	3_39_F	female	Spleen	mm10	scRNA-seq	SMAR-seq2
I20_B001263_S80	24m	24_58_M	male	Spleen	mm10	scRNA-seq	SMAR-seq2
I20_B001265_S200_L002	24m	24_59_M	male	Spleen	mm10	scRNA-seq	SMAR-seq2
I20.B001750.3_38_F.1.1	3m	3_38_F	female	Spleen	mm10	scRNA-seq	SMAR-seq2
I20_B002452_B009020_S212	18m	18_47_F	female	Spleen	mm10	scRNA-seq	SMAR-seq2
I20_B002709_B009018_S212	18m	18_53_M	male	Spleen	mm10	scRNA-seq	SMAR-seq2
I20_D045342_B009019_S212	18m	18_45_M	male	Spleen	mm10	scRNA-seq	SMAR-seq2
I20.MAA000508.3_9_M.1.1	3m	3_9_M	male	Spleen	mm10	scRNA-seq	SMAR-seq2
I20.MAA000779.3_11_M.1.1	3m	3_11_M	male	Spleen	mm10	scRNA-seq	SMAR-seq2
I21.B000971.3_39_F.1.1	3m	3_39_F	female	Spleen	mm10	scRNA-seq	SMAR-seq2
I21_B001263_S81	24m	24_58_M	male	Spleen	mm10	scRNA-seq	SMAR-seq2
I21_B001265_S201_L002	24m	24_59_M	male	Spleen	mm10	scRNA-seq	SMAR-seq2
I21_B002452_B009020_S213	18m	18_47_F	female	Spleen	mm10	scRNA-seq	SMAR-seq2
I21_B002709_B009018_S213	18m	18_53_M	male	Spleen	mm10	scRNA-seq	SMAR-seq2
I21_D045342_B009019_S213	18m	18_45_M	male	Spleen	mm10	scRNA-seq	SMAR-seq2
I21.MAA000779.3_11_M.1.1	3m	3_11_M	male	Spleen	mm10	scRNA-seq	SMAR-seq2
I22_B000851_S214_L004	24m	24_61_M	male	Spleen	mm10	scRNA-seq	SMAR-seq2
I22.B000971.3_39_F.1.1	3m	3_39_F	female	Spleen	mm10	scRNA-seq	SMAR-seq2
I22_B001263_S82	24m	24_58_M	male	Spleen	mm10	scRNA-seq	SMAR-seq2
I22_B002452_B009020_S214	18m	18_47_F	female	Spleen	mm10	scRNA-seq	SMAR-seq2
I22_B002709_B009018_S214	18m	18_53_M	male	Spleen	mm10	scRNA-seq	SMAR-seq2
I22_D045342_B009019_S214	18m	18_45_M	male	Spleen	mm10	scRNA-seq	SMAR-seq2
I22.MAA000779.3_11_M.1.1	3m	3_11_M	male	Spleen	mm10	scRNA-seq	SMAR-seq2
I2.B000971.3_39_F.1.1	3m	3_39_F	female	Spleen	mm10	scRNA-seq	SMAR-seq2
I2_B001263_S62	24m	24_58_M	male	Spleen	mm10	scRNA-seq	SMAR-seq2
I2_B001265_S182_L002	24m	24_59_M	male	Spleen	mm10	scRNA-seq	SMAR-seq2
I2.B001750.3_38_F.1.1	3m	3_38_F	female	Spleen	mm10	scRNA-seq	SMAR-seq2
I2_B002452_B009020_S194	18m	18_47_F	female	Spleen	mm10	scRNA-seq	SMAR-seq2
I2_B002709_B009018_S194	18m	18_53_M	male	Spleen	mm10	scRNA-seq	SMAR-seq2
I2_D045342_B009019_S194	18m	18_45_M	male	Spleen	mm10	scRNA-seq	SMAR-seq2
I2.MAA000508.3_9_M.1.1	3m	3_9_M	male	Spleen	mm10	scRNA-seq	SMAR-seq2
I2.MAA000779.3_11_M.1.1	3m	3_11_M	male	Spleen	mm10	scRNA-seq	SMAR-seq2
I3.B000971.3_39_F.1.1	3m	3_39_F	female	Spleen	mm10	scRNA-seq	SMAR-seq2
I3_B001263_S63	24m	24_58_M	male	Spleen	mm10	scRNA-seq	SMAR-seq2
I3.B001750.3_38_F.1.1	3m	3_38_F	female	Spleen	mm10	scRNA-seq	SMAR-seq2
I3_B002452_B009020_S195	18m	18_47_F	female	Spleen	mm10	scRNA-seq	SMAR-seq2
I3_B002709_B009018_S195	18m	18_53_M	male	Spleen	mm10	scRNA-seq	SMAR-seq2
I3_D045342_B009019_S195	18m	18_45_M	male	Spleen	mm10	scRNA-seq	SMAR-seq2
I3.MAA000508.3_9_M.1.1	3m	3_9_M	male	Spleen	mm10	scRNA-seq	SMAR-seq2
I3.MAA000779.3_11_M.1.1	3m	3_11_M	male	Spleen	mm10	scRNA-seq	SMAR-seq2
I4_B000851_S196_L004	24m	24_61_M	male	Spleen	mm10	scRNA-seq	SMAR-seq2
I4.B000971.3_39_F.1.1	3m	3_39_F	female	Spleen	mm10	scRNA-seq	SMAR-seq2
I4_B001263_S64	24m	24_58_M	male	Spleen	mm10	scRNA-seq	SMAR-seq2
I4_B001265_S184_L002	24m	24_59_M	male	Spleen	mm10	scRNA-seq	SMAR-seq2
I4.B001750.3_38_F.1.1	3m	3_38_F	female	Spleen	mm10	scRNA-seq	SMAR-seq2
I4_B002452_B009020_S196	18m	18_47_F	female	Spleen	mm10	scRNA-seq	SMAR-seq2
I4_B002709_B009018_S196	18m	18_53_M	male	Spleen	mm10	scRNA-seq	SMAR-seq2
I4_D045342_B009019_S196	18m	18_45_M	male	Spleen	mm10	scRNA-seq	SMAR-seq2
I5_B000851_S197_L004	24m	24_61_M	male	Spleen	mm10	scRNA-seq	SMAR-seq2
I5.B000971.3_39_F.1.1	3m	3_39_F	female	Spleen	mm10	scRNA-seq	SMAR-seq2
I5_B001263_S65	24m	24_58_M	male	Spleen	mm10	scRNA-seq	SMAR-seq2
I5_B001265_S185_L002	24m	24_59_M	male	Spleen	mm10	scRNA-seq	SMAR-seq2
I5.B001750.3_38_F.1.1	3m	3_38_F	female	Spleen	mm10	scRNA-seq	SMAR-seq2
I5_B002452_B009020_S197	18m	18_47_F	female	Spleen	mm10	scRNA-seq	SMAR-seq2
I5_B002709_B009018_S197	18m	18_53_M	male	Spleen	mm10	scRNA-seq	SMAR-seq2
I5_D045342_B009019_S197	18m	18_45_M	male	Spleen	mm10	scRNA-seq	SMAR-seq2
I5.MAA000779.3_11_M.1.1	3m	3_11_M	male	Spleen	mm10	scRNA-seq	SMAR-seq2
I6_B000851_S198_L004	24m	24_61_M	male	Spleen	mm10	scRNA-seq	SMAR-seq2
I6.B000971.3_39_F.1.1	3m	3_39_F	female	Spleen	mm10	scRNA-seq	SMAR-seq2
I6_B001263_S66	24m	24_58_M	male	Spleen	mm10	scRNA-seq	SMAR-seq2
I6_B001265_S186_L002	24m	24_59_M	male	Spleen	mm10	scRNA-seq	SMAR-seq2
I6_B002452_B009020_S198	18m	18_47_F	female	Spleen	mm10	scRNA-seq	SMAR-seq2
I6_B002709_B009018_S198	18m	18_53_M	male	Spleen	mm10	scRNA-seq	SMAR-seq2
I6_D045342_B009019_S198	18m	18_45_M	male	Spleen	mm10	scRNA-seq	SMAR-seq2
I6.MAA000779.3_11_M.1.1	3m	3_11_M	male	Spleen	mm10	scRNA-seq	SMAR-seq2
I7_B000851_S199_L004	24m	24_61_M	male	Spleen	mm10	scRNA-seq	SMAR-seq2
I7.B000971.3_39_F.1.1	3m	3_39_F	female	Spleen	mm10	scRNA-seq	SMAR-seq2
I7_B001263_S67	24m	24_58_M	male	Spleen	mm10	scRNA-seq	SMAR-seq2
I7_B001265_S187_L002	24m	24_59_M	male	Spleen	mm10	scRNA-seq	SMAR-seq2
I7_B002452_B009020_S199	18m	18_47_F	female	Spleen	mm10	scRNA-seq	SMAR-seq2
I7_B002709_B009018_S199	18m	18_53_M	male	Spleen	mm10	scRNA-seq	SMAR-seq2
I7_D045342_B009019_S199	18m	18_45_M	male	Spleen	mm10	scRNA-seq	SMAR-seq2
I7.MAA000779.3_11_M.1.1	3m	3_11_M	male	Spleen	mm10	scRNA-seq	SMAR-seq2
I8.B000971.3_39_F.1.1	3m	3_39_F	female	Spleen	mm10	scRNA-seq	SMAR-seq2
I8_B001263_S68	24m	24_58_M	male	Spleen	mm10	scRNA-seq	SMAR-seq2
I8_B001265_S188_L002	24m	24_59_M	male	Spleen	mm10	scRNA-seq	SMAR-seq2
I8.B001750.3_38_F.1.1	3m	3_38_F	female	Spleen	mm10	scRNA-seq	SMAR-seq2
I8_B002452_B009020_S200	18m	18_47_F	female	Spleen	mm10	scRNA-seq	SMAR-seq2
I8_B002709_B009018_S200	18m	18_53_M	male	Spleen	mm10	scRNA-seq	SMAR-seq2
I8_D045342_B009019_S200	18m	18_45_M	male	Spleen	mm10	scRNA-seq	SMAR-seq2
I8.MAA000779.3_11_M.1.1	3m	3_11_M	male	Spleen	mm10	scRNA-seq	SMAR-seq2
I9_B000851_S201_L004	24m	24_61_M	male	Spleen	mm10	scRNA-seq	SMAR-seq2
I9.B000971.3_39_F.1.1	3m	3_39_F	female	Spleen	mm10	scRNA-seq	SMAR-seq2
I9_B001263_S69	24m	24_58_M	male	Spleen	mm10	scRNA-seq	SMAR-seq2
I9_B001265_S189_L002	24m	24_59_M	male	Spleen	mm10	scRNA-seq	SMAR-seq2
I9_B002452_B009020_S201	18m	18_47_F	female	Spleen	mm10	scRNA-seq	SMAR-seq2
I9_B002709_B009018_S201	18m	18_53_M	male	Spleen	mm10	scRNA-seq	SMAR-seq2
I9_D045342_B009019_S201	18m	18_45_M	male	Spleen	mm10	scRNA-seq	SMAR-seq2
I9.MAA000779.3_11_M.1.1	3m	3_11_M	male	Spleen	mm10	scRNA-seq	SMAR-seq2
J10_B000851_S226_L004	24m	24_61_M	male	Spleen	mm10	scRNA-seq	SMAR-seq2
J10.B000971.3_39_F.1.1	3m	3_39_F	female	Spleen	mm10	scRNA-seq	SMAR-seq2
J10_B001263_S94	24m	24_58_M	male	Spleen	mm10	scRNA-seq	SMAR-seq2
J10.B001750.3_38_F.1.1	3m	3_38_F	female	Spleen	mm10	scRNA-seq	SMAR-seq2
J10_B002452_B009020_S226	18m	18_47_F	female	Spleen	mm10	scRNA-seq	SMAR-seq2
J10_B002709_B009018_S226	18m	18_53_M	male	Spleen	mm10	scRNA-seq	SMAR-seq2
J10_D045342_B009019_S226	18m	18_45_M	male	Spleen	mm10	scRNA-seq	SMAR-seq2
J11.B000971.3_39_F.1.1	3m	3_39_F	female	Spleen	mm10	scRNA-seq	SMAR-seq2
J11_B001263_S95	24m	24_58_M	male	Spleen	mm10	scRNA-seq	SMAR-seq2
J11.B001750.3_38_F.1.1	3m	3_38_F	female	Spleen	mm10	scRNA-seq	SMAR-seq2
J11_B002452_B009020_S227	18m	18_47_F	female	Spleen	mm10	scRNA-seq	SMAR-seq2
J11_B002709_B009018_S227	18m	18_53_M	male	Spleen	mm10	scRNA-seq	SMAR-seq2
J12_B000851_S228_L004	24m	24_61_M	male	Spleen	mm10	scRNA-seq	SMAR-seq2
J12.B000971.3_39_F.1.1	3m	3_39_F	female	Spleen	mm10	scRNA-seq	SMAR-seq2
J12_B001263_S96	24m	24_58_M	male	Spleen	mm10	scRNA-seq	SMAR-seq2
J12.B001750.3_38_F.1.1	3m	3_38_F	female	Spleen	mm10	scRNA-seq	SMAR-seq2
J12_B002452_B009020_S228	18m	18_47_F	female	Spleen	mm10	scRNA-seq	SMAR-seq2
J12_B002709_B009018_S228	18m	18_53_M	male	Spleen	mm10	scRNA-seq	SMAR-seq2
J12.MAA000508.3_9_M.1.1	3m	3_9_M	male	Spleen	mm10	scRNA-seq	SMAR-seq2
J12.MAA000779.3_11_M.1.1	3m	3_11_M	male	Spleen	mm10	scRNA-seq	SMAR-seq2
J13_B000851_S229_L004	24m	24_61_M	male	Spleen	mm10	scRNA-seq	SMAR-seq2
J13.B000971.3_39_F.1.1	3m	3_39_F	female	Spleen	mm10	scRNA-seq	SMAR-seq2
J13_B001263_S97	24m	24_58_M	male	Spleen	mm10	scRNA-seq	SMAR-seq2
J13.B001750.3_38_F.1.1	3m	3_38_F	female	Spleen	mm10	scRNA-seq	SMAR-seq2
J13_B002452_B009020_S229	18m	18_47_F	female	Spleen	mm10	scRNA-seq	SMAR-seq2
J13_B002709_B009018_S229	18m	18_53_M	male	Spleen	mm10	scRNA-seq	SMAR-seq2
J13_D045342_B009019_S229	18m	18_45_M	male	Spleen	mm10	scRNA-seq	SMAR-seq2
J13.MAA000779.3_11_M.1.1	3m	3_11_M	male	Spleen	mm10	scRNA-seq	SMAR-seq2
J14.B000971.3_39_F.1.1	3m	3_39_F	female	Spleen	mm10	scRNA-seq	SMAR-seq2
J14_B001263_S98	24m	24_58_M	male	Spleen	mm10	scRNA-seq	SMAR-seq2
J14_B001265_S218_L002	24m	24_59_M	male	Spleen	mm10	scRNA-seq	SMAR-seq2
J14.B001750.3_38_F.1.1	3m	3_38_F	female	Spleen	mm10	scRNA-seq	SMAR-seq2
J14_B002452_B009020_S230	18m	18_47_F	female	Spleen	mm10	scRNA-seq	SMAR-seq2
J14_B002709_B009018_S230	18m	18_53_M	male	Spleen	mm10	scRNA-seq	SMAR-seq2
J14.MAA000508.3_9_M.1.1	3m	3_9_M	male	Spleen	mm10	scRNA-seq	SMAR-seq2
J14.MAA000779.3_11_M.1.1	3m	3_11_M	male	Spleen	mm10	scRNA-seq	SMAR-seq2
J15_B000851_S231_L004	24m	24_61_M	male	Spleen	mm10	scRNA-seq	SMAR-seq2
J15_B001263_S99	24m	24_58_M	male	Spleen	mm10	scRNA-seq	SMAR-seq2
J15.B001750.3_38_F.1.1	3m	3_38_F	female	Spleen	mm10	scRNA-seq	SMAR-seq2
J15_B002452_B009020_S231	18m	18_47_F	female	Spleen	mm10	scRNA-seq	SMAR-seq2
J15_B002709_B009018_S231	18m	18_53_M	male	Spleen	mm10	scRNA-seq	SMAR-seq2
J15.MAA000779.3_11_M.1.1	3m	3_11_M	male	Spleen	mm10	scRNA-seq	SMAR-seq2
J16.B000971.3_39_F.1.1	3m	3_39_F	female	Spleen	mm10	scRNA-seq	SMAR-seq2
J16_B001263_S100	24m	24_58_M	male	Spleen	mm10	scRNA-seq	SMAR-seq2
J16_B002452_B009020_S232	18m	18_47_F	female	Spleen	mm10	scRNA-seq	SMAR-seq2
J16_B002709_B009018_S232	18m	18_53_M	male	Spleen	mm10	scRNA-seq	SMAR-seq2
J16_D045342_B009019_S232	18m	18_45_M	male	Spleen	mm10	scRNA-seq	SMAR-seq2
J16.MAA000779.3_11_M.1.1	3m	3_11_M	male	Spleen	mm10	scRNA-seq	SMAR-seq2
J17_B001263_S101	24m	24_58_M	male	Spleen	mm10	scRNA-seq	SMAR-seq2
J17_B002452_B009020_S233	18m	18_47_F	female	Spleen	mm10	scRNA-seq	SMAR-seq2
J17_B002709_B009018_S233	18m	18_53_M	male	Spleen	mm10	scRNA-seq	SMAR-seq2
J17_D045342_B009019_S233	18m	18_45_M	male	Spleen	mm10	scRNA-seq	SMAR-seq2
J17.MAA000779.3_11_M.1.1	3m	3_11_M	male	Spleen	mm10	scRNA-seq	SMAR-seq2
J18_B000851_S234_L004	24m	24_61_M	male	Spleen	mm10	scRNA-seq	SMAR-seq2
J18.B000971.3_39_F.1.1	3m	3_39_F	female	Spleen	mm10	scRNA-seq	SMAR-seq2
J18_B001263_S102	24m	24_58_M	male	Spleen	mm10	scRNA-seq	SMAR-seq2
J18.B001750.3_38_F.1.1	3m	3_38_F	female	Spleen	mm10	scRNA-seq	SMAR-seq2
J18_B002452_B009020_S234	18m	18_47_F	female	Spleen	mm10	scRNA-seq	SMAR-seq2
J18_B002709_B009018_S234	18m	18_53_M	male	Spleen	mm10	scRNA-seq	SMAR-seq2
J18_D045342_B009019_S234	18m	18_45_M	male	Spleen	mm10	scRNA-seq	SMAR-seq2
J18.MAA000779.3_11_M.1.1	3m	3_11_M	male	Spleen	mm10	scRNA-seq	SMAR-seq2
J19_B000851_S235_L004	24m	24_61_M	male	Spleen	mm10	scRNA-seq	SMAR-seq2
J19_B001263_S103	24m	24_58_M	male	Spleen	mm10	scRNA-seq	SMAR-seq2
J19_B001265_S223_L002	24m	24_59_M	male	Spleen	mm10	scRNA-seq	SMAR-seq2
J19.B001750.3_38_F.1.1	3m	3_38_F	female	Spleen	mm10	scRNA-seq	SMAR-seq2
J19_B002452_B009020_S235	18m	18_47_F	female	Spleen	mm10	scRNA-seq	SMAR-seq2
J19_B002709_B009018_S235	18m	18_53_M	male	Spleen	mm10	scRNA-seq	SMAR-seq2
J19_D045342_B009019_S235	18m	18_45_M	male	Spleen	mm10	scRNA-seq	SMAR-seq2
J1.B000971.3_39_F.1.1	3m	3_39_F	female	Spleen	mm10	scRNA-seq	SMAR-seq2
J1_B001263_S85	24m	24_58_M	male	Spleen	mm10	scRNA-seq	SMAR-seq2
J1_B001265_S205_L002	24m	24_59_M	male	Spleen	mm10	scRNA-seq	SMAR-seq2
J1.B001750.3_38_F.1.1	3m	3_38_F	female	Spleen	mm10	scRNA-seq	SMAR-seq2
J1_B002452_B009020_S217	18m	18_47_F	female	Spleen	mm10	scRNA-seq	SMAR-seq2
J1_B002709_B009018_S217	18m	18_53_M	male	Spleen	mm10	scRNA-seq	SMAR-seq2
J1_D045342_B009019_S217	18m	18_45_M	male	Spleen	mm10	scRNA-seq	SMAR-seq2
J1.MAA000508.3_9_M.1.1	3m	3_9_M	male	Spleen	mm10	scRNA-seq	SMAR-seq2
J1.MAA000779.3_11_M.1.1	3m	3_11_M	male	Spleen	mm10	scRNA-seq	SMAR-seq2
J20_B000851_S236_L004	24m	24_61_M	male	Spleen	mm10	scRNA-seq	SMAR-seq2
J20.B000971.3_39_F.1.1	3m	3_39_F	female	Spleen	mm10	scRNA-seq	SMAR-seq2
J20_B001263_S104	24m	24_58_M	male	Spleen	mm10	scRNA-seq	SMAR-seq2
J20_B001265_S224_L002	24m	24_59_M	male	Spleen	mm10	scRNA-seq	SMAR-seq2
J20.B001750.3_38_F.1.1	3m	3_38_F	female	Spleen	mm10	scRNA-seq	SMAR-seq2
J20_B002452_B009020_S236	18m	18_47_F	female	Spleen	mm10	scRNA-seq	SMAR-seq2
J20_B002709_B009018_S236	18m	18_53_M	male	Spleen	mm10	scRNA-seq	SMAR-seq2
J20_D045342_B009019_S236	18m	18_45_M	male	Spleen	mm10	scRNA-seq	SMAR-seq2
J20.MAA000508.3_9_M.1.1	3m	3_9_M	male	Spleen	mm10	scRNA-seq	SMAR-seq2
J20.MAA000779.3_11_M.1.1	3m	3_11_M	male	Spleen	mm10	scRNA-seq	SMAR-seq2
J21_B000851_S237_L004	24m	24_61_M	male	Spleen	mm10	scRNA-seq	SMAR-seq2
J21_B001263_S105	24m	24_58_M	male	Spleen	mm10	scRNA-seq	SMAR-seq2
J21_B002452_B009020_S237	18m	18_47_F	female	Spleen	mm10	scRNA-seq	SMAR-seq2
J21_B002709_B009018_S237	18m	18_53_M	male	Spleen	mm10	scRNA-seq	SMAR-seq2
J21_D045342_B009019_S237	18m	18_45_M	male	Spleen	mm10	scRNA-seq	SMAR-seq2
J21.MAA000779.3_11_M.1.1	3m	3_11_M	male	Spleen	mm10	scRNA-seq	SMAR-seq2
J22_B001263_S106	24m	24_58_M	male	Spleen	mm10	scRNA-seq	SMAR-seq2
J22.B001750.3_38_F.1.1	3m	3_38_F	female	Spleen	mm10	scRNA-seq	SMAR-seq2
J22_B002452_B009020_S238	18m	18_47_F	female	Spleen	mm10	scRNA-seq	SMAR-seq2
J22_B002709_B009018_S238	18m	18_53_M	male	Spleen	mm10	scRNA-seq	SMAR-seq2
J22_D045342_B009019_S238	18m	18_45_M	male	Spleen	mm10	scRNA-seq	SMAR-seq2
J22.MAA000508.3_9_M.1.1	3m	3_9_M	male	Spleen	mm10	scRNA-seq	SMAR-seq2
J22.MAA000779.3_11_M.1.1	3m	3_11_M	male	Spleen	mm10	scRNA-seq	SMAR-seq2
J2.B000971.3_39_F.1.1	3m	3_39_F	female	Spleen	mm10	scRNA-seq	SMAR-seq2
J2_B001263_S86	24m	24_58_M	male	Spleen	mm10	scRNA-seq	SMAR-seq2
J2_B001265_S206_L002	24m	24_59_M	male	Spleen	mm10	scRNA-seq	SMAR-seq2
J2.B001750.3_38_F.1.1	3m	3_38_F	female	Spleen	mm10	scRNA-seq	SMAR-seq2
J2_B002452_B009020_S218	18m	18_47_F	female	Spleen	mm10	scRNA-seq	SMAR-seq2
J2_B002709_B009018_S218	18m	18_53_M	male	Spleen	mm10	scRNA-seq	SMAR-seq2
J2_D045342_B009019_S218	18m	18_45_M	male	Spleen	mm10	scRNA-seq	SMAR-seq2
J2.MAA000508.3_9_M.1.1	3m	3_9_M	male	Spleen	mm10	scRNA-seq	SMAR-seq2
J2.MAA000779.3_11_M.1.1	3m	3_11_M	male	Spleen	mm10	scRNA-seq	SMAR-seq2
J3.B000971.3_39_F.1.1	3m	3_39_F	female	Spleen	mm10	scRNA-seq	SMAR-seq2
J3_B001263_S87	24m	24_58_M	male	Spleen	mm10	scRNA-seq	SMAR-seq2
J3_B001265_S207_L002	24m	24_59_M	male	Spleen	mm10	scRNA-seq	SMAR-seq2
J3.B001750.3_38_F.1.1	3m	3_38_F	female	Spleen	mm10	scRNA-seq	SMAR-seq2
J3_B002452_B009020_S219	18m	18_47_F	female	Spleen	mm10	scRNA-seq	SMAR-seq2
J3_B002709_B009018_S219	18m	18_53_M	male	Spleen	mm10	scRNA-seq	SMAR-seq2
J3_D045342_B009019_S219	18m	18_45_M	male	Spleen	mm10	scRNA-seq	SMAR-seq2
J3.MAA000508.3_9_M.1.1	3m	3_9_M	male	Spleen	mm10	scRNA-seq	SMAR-seq2
J3.MAA000779.3_11_M.1.1	3m	3_11_M	male	Spleen	mm10	scRNA-seq	SMAR-seq2
J4.B000971.3_39_F.1.1	3m	3_39_F	female	Spleen	mm10	scRNA-seq	SMAR-seq2
J4_B001263_S88	24m	24_58_M	male	Spleen	mm10	scRNA-seq	SMAR-seq2
J4_B001265_S208_L002	24m	24_59_M	male	Spleen	mm10	scRNA-seq	SMAR-seq2
J4.B001750.3_38_F.1.1	3m	3_38_F	female	Spleen	mm10	scRNA-seq	SMAR-seq2
J4_B002452_B009020_S220	18m	18_47_F	female	Spleen	mm10	scRNA-seq	SMAR-seq2
J4_B002709_B009018_S220	18m	18_53_M	male	Spleen	mm10	scRNA-seq	SMAR-seq2
J4_D045342_B009019_S220	18m	18_45_M	male	Spleen	mm10	scRNA-seq	SMAR-seq2
J4.MAA000508.3_9_M.1.1	3m	3_9_M	male	Spleen	mm10	scRNA-seq	SMAR-seq2
J4.MAA000779.3_11_M.1.1	3m	3_11_M	male	Spleen	mm10	scRNA-seq	SMAR-seq2
J5.B000971.3_39_F.1.1	3m	3_39_F	female	Spleen	mm10	scRNA-seq	SMAR-seq2
J5_B001263_S89	24m	24_58_M	male	Spleen	mm10	scRNA-seq	SMAR-seq2
J5_B001265_S209_L002	24m	24_59_M	male	Spleen	mm10	scRNA-seq	SMAR-seq2
J5_B002452_B009020_S221	18m	18_47_F	female	Spleen	mm10	scRNA-seq	SMAR-seq2
J5_B002709_B009018_S221	18m	18_53_M	male	Spleen	mm10	scRNA-seq	SMAR-seq2
J5_D045342_B009019_S221	18m	18_45_M	male	Spleen	mm10	scRNA-seq	SMAR-seq2
J5.MAA000508.3_9_M.1.1	3m	3_9_M	male	Spleen	mm10	scRNA-seq	SMAR-seq2
J5.MAA000779.3_11_M.1.1	3m	3_11_M	male	Spleen	mm10	scRNA-seq	SMAR-seq2
J6_B000851_S222_L004	24m	24_61_M	male	Spleen	mm10	scRNA-seq	SMAR-seq2
J6.B000971.3_39_F.1.1	3m	3_39_F	female	Spleen	mm10	scRNA-seq	SMAR-seq2
J6_B001263_S90	24m	24_58_M	male	Spleen	mm10	scRNA-seq	SMAR-seq2
J6_B001265_S210_L002	24m	24_59_M	male	Spleen	mm10	scRNA-seq	SMAR-seq2
J6.B001750.3_38_F.1.1	3m	3_38_F	female	Spleen	mm10	scRNA-seq	SMAR-seq2
J6_B002452_B009020_S222	18m	18_47_F	female	Spleen	mm10	scRNA-seq	SMAR-seq2
J6_B002709_B009018_S222	18m	18_53_M	male	Spleen	mm10	scRNA-seq	SMAR-seq2
J6_D045342_B009019_S222	18m	18_45_M	male	Spleen	mm10	scRNA-seq	SMAR-seq2
J6.MAA000779.3_11_M.1.1	3m	3_11_M	male	Spleen	mm10	scRNA-seq	SMAR-seq2
J7_B000851_S223_L004	24m	24_61_M	male	Spleen	mm10	scRNA-seq	SMAR-seq2
J7.B000971.3_39_F.1.1	3m	3_39_F	female	Spleen	mm10	scRNA-seq	SMAR-seq2
J7_B001263_S91	24m	24_58_M	male	Spleen	mm10	scRNA-seq	SMAR-seq2
J7_B001265_S211_L002	24m	24_59_M	male	Spleen	mm10	scRNA-seq	SMAR-seq2
J7.B001750.3_38_F.1.1	3m	3_38_F	female	Spleen	mm10	scRNA-seq	SMAR-seq2
J7_B002452_B009020_S223	18m	18_47_F	female	Spleen	mm10	scRNA-seq	SMAR-seq2
J7_B002709_B009018_S223	18m	18_53_M	male	Spleen	mm10	scRNA-seq	SMAR-seq2
J7_D045342_B009019_S223	18m	18_45_M	male	Spleen	mm10	scRNA-seq	SMAR-seq2
J8.B000971.3_39_F.1.1	3m	3_39_F	female	Spleen	mm10	scRNA-seq	SMAR-seq2
J8_B001263_S92	24m	24_58_M	male	Spleen	mm10	scRNA-seq	SMAR-seq2
J8_B001265_S212_L002	24m	24_59_M	male	Spleen	mm10	scRNA-seq	SMAR-seq2
J8.B001750.3_38_F.1.1	3m	3_38_F	female	Spleen	mm10	scRNA-seq	SMAR-seq2
J8_B002452_B009020_S224	18m	18_47_F	female	Spleen	mm10	scRNA-seq	SMAR-seq2
J8_B002709_B009018_S224	18m	18_53_M	male	Spleen	mm10	scRNA-seq	SMAR-seq2
J8_D045342_B009019_S224	18m	18_45_M	male	Spleen	mm10	scRNA-seq	SMAR-seq2
J8.MAA000779.3_11_M.1.1	3m	3_11_M	male	Spleen	mm10	scRNA-seq	SMAR-seq2
J9_B000851_S225_L004	24m	24_61_M	male	Spleen	mm10	scRNA-seq	SMAR-seq2
J9.B000971.3_39_F.1.1	3m	3_39_F	female	Spleen	mm10	scRNA-seq	SMAR-seq2
J9_B001263_S93	24m	24_58_M	male	Spleen	mm10	scRNA-seq	SMAR-seq2
J9.B001750.3_38_F.1.1	3m	3_38_F	female	Spleen	mm10	scRNA-seq	SMAR-seq2
J9_B002452_B009020_S225	18m	18_47_F	female	Spleen	mm10	scRNA-seq	SMAR-seq2
J9_D045342_B009019_S225	18m	18_45_M	male	Spleen	mm10	scRNA-seq	SMAR-seq2
K10_B000851_S250_L004	24m	24_61_M	male	Spleen	mm10	scRNA-seq	SMAR-seq2
K10.B001750.3_38_F.1.1	3m	3_38_F	female	Spleen	mm10	scRNA-seq	SMAR-seq2
K10_B002452_B009020_S250	18m	18_47_F	female	Spleen	mm10	scRNA-seq	SMAR-seq2
K10_B002709_B009018_S250	18m	18_53_M	male	Spleen	mm10	scRNA-seq	SMAR-seq2
K10_D045342_B009019_S250	18m	18_45_M	male	Spleen	mm10	scRNA-seq	SMAR-seq2
K10.MAA000779.3_11_M.1.1	3m	3_11_M	male	Spleen	mm10	scRNA-seq	SMAR-seq2
K11.B000971.3_39_F.1.1	3m	3_39_F	female	Spleen	mm10	scRNA-seq	SMAR-seq2
K11_B001263_S119	24m	24_58_M	male	Spleen	mm10	scRNA-seq	SMAR-seq2
K11_B001265_S239_L002	24m	24_59_M	male	Spleen	mm10	scRNA-seq	SMAR-seq2
K11.B001750.3_38_F.1.1	3m	3_38_F	female	Spleen	mm10	scRNA-seq	SMAR-seq2
K11_B002452_B009020_S251	18m	18_47_F	female	Spleen	mm10	scRNA-seq	SMAR-seq2
K11_B002709_B009018_S251	18m	18_53_M	male	Spleen	mm10	scRNA-seq	SMAR-seq2
K11_D045342_B009019_S251	18m	18_45_M	male	Spleen	mm10	scRNA-seq	SMAR-seq2
K11.MAA000779.3_11_M.1.1	3m	3_11_M	male	Spleen	mm10	scRNA-seq	SMAR-seq2
K12_B000851_S252_L004	24m	24_61_M	male	Spleen	mm10	scRNA-seq	SMAR-seq2
K12.B000971.3_39_F.1.1	3m	3_39_F	female	Spleen	mm10	scRNA-seq	SMAR-seq2
K12_B001263_S120	24m	24_58_M	male	Spleen	mm10	scRNA-seq	SMAR-seq2
K12_B001265_S240_L002	24m	24_59_M	male	Spleen	mm10	scRNA-seq	SMAR-seq2
K12.B001750.3_38_F.1.1	3m	3_38_F	female	Spleen	mm10	scRNA-seq	SMAR-seq2
K12_B002452_B009020_S252	18m	18_47_F	female	Spleen	mm10	scRNA-seq	SMAR-seq2
K12_B002709_B009018_S252	18m	18_53_M	male	Spleen	mm10	scRNA-seq	SMAR-seq2
K12.MAA000779.3_11_M.1.1	3m	3_11_M	male	Spleen	mm10	scRNA-seq	SMAR-seq2
K13.B000971.3_39_F.1.1	3m	3_39_F	female	Spleen	mm10	scRNA-seq	SMAR-seq2
K13_B001263_S121	24m	24_58_M	male	Spleen	mm10	scRNA-seq	SMAR-seq2
K13_B001265_S241_L002	24m	24_59_M	male	Spleen	mm10	scRNA-seq	SMAR-seq2
K13.B001750.3_38_F.1.1	3m	3_38_F	female	Spleen	mm10	scRNA-seq	SMAR-seq2
K13_B002452_B009020_S253	18m	18_47_F	female	Spleen	mm10	scRNA-seq	SMAR-seq2
K13_B002709_B009018_S253	18m	18_53_M	male	Spleen	mm10	scRNA-seq	SMAR-seq2
K13_D045342_B009019_S253	18m	18_45_M	male	Spleen	mm10	scRNA-seq	SMAR-seq2
K13.MAA000779.3_11_M.1.1	3m	3_11_M	male	Spleen	mm10	scRNA-seq	SMAR-seq2
K14_B000851_S254_L004	24m	24_61_M	male	Spleen	mm10	scRNA-seq	SMAR-seq2
K14.B000971.3_39_F.1.1	3m	3_39_F	female	Spleen	mm10	scRNA-seq	SMAR-seq2
K14_B001263_S122	24m	24_58_M	male	Spleen	mm10	scRNA-seq	SMAR-seq2
K14_B001265_S242_L002	24m	24_59_M	male	Spleen	mm10	scRNA-seq	SMAR-seq2
K14.B001750.3_38_F.1.1	3m	3_38_F	female	Spleen	mm10	scRNA-seq	SMAR-seq2
K14_B002452_B009020_S254	18m	18_47_F	female	Spleen	mm10	scRNA-seq	SMAR-seq2
K14_B002709_B009018_S254	18m	18_53_M	male	Spleen	mm10	scRNA-seq	SMAR-seq2
K14_D045342_B009019_S254	18m	18_45_M	male	Spleen	mm10	scRNA-seq	SMAR-seq2
K14.MAA000779.3_11_M.1.1	3m	3_11_M	male	Spleen	mm10	scRNA-seq	SMAR-seq2
K15_B000851_S255_L004	24m	24_61_M	male	Spleen	mm10	scRNA-seq	SMAR-seq2
K15.B000971.3_39_F.1.1	3m	3_39_F	female	Spleen	mm10	scRNA-seq	SMAR-seq2
K15_B001263_S123	24m	24_58_M	male	Spleen	mm10	scRNA-seq	SMAR-seq2
K15_B001265_S243_L002	24m	24_59_M	male	Spleen	mm10	scRNA-seq	SMAR-seq2
K15.B001750.3_38_F.1.1	3m	3_38_F	female	Spleen	mm10	scRNA-seq	SMAR-seq2
K15_B002452_B009020_S255	18m	18_47_F	female	Spleen	mm10	scRNA-seq	SMAR-seq2
K15_B002709_B009018_S255	18m	18_53_M	male	Spleen	mm10	scRNA-seq	SMAR-seq2
K15_D045342_B009019_S255	18m	18_45_M	male	Spleen	mm10	scRNA-seq	SMAR-seq2
K15.MAA000779.3_11_M.1.1	3m	3_11_M	male	Spleen	mm10	scRNA-seq	SMAR-seq2
K16.B000971.3_39_F.1.1	3m	3_39_F	female	Spleen	mm10	scRNA-seq	SMAR-seq2
K16_B001263_S124	24m	24_58_M	male	Spleen	mm10	scRNA-seq	SMAR-seq2
K16.B001750.3_38_F.1.1	3m	3_38_F	female	Spleen	mm10	scRNA-seq	SMAR-seq2
K16_B002452_B009020_S256	18m	18_47_F	female	Spleen	mm10	scRNA-seq	SMAR-seq2
K16_B002709_B009018_S256	18m	18_53_M	male	Spleen	mm10	scRNA-seq	SMAR-seq2
K16_D045342_B009019_S256	18m	18_45_M	male	Spleen	mm10	scRNA-seq	SMAR-seq2
K16.MAA000779.3_11_M.1.1	3m	3_11_M	male	Spleen	mm10	scRNA-seq	SMAR-seq2
K17_B000851_S257_L004	24m	24_61_M	male	Spleen	mm10	scRNA-seq	SMAR-seq2
K17_B001263_S125	24m	24_58_M	male	Spleen	mm10	scRNA-seq	SMAR-seq2
K17_B002452_B009020_S257	18m	18_47_F	female	Spleen	mm10	scRNA-seq	SMAR-seq2
K17_B002709_B009018_S257	18m	18_53_M	male	Spleen	mm10	scRNA-seq	SMAR-seq2
K17_D045342_B009019_S257	18m	18_45_M	male	Spleen	mm10	scRNA-seq	SMAR-seq2
K17.MAA000779.3_11_M.1.1	3m	3_11_M	male	Spleen	mm10	scRNA-seq	SMAR-seq2
K18_B000851_S258_L004	24m	24_61_M	male	Spleen	mm10	scRNA-seq	SMAR-seq2
K18.B000971.3_39_F.1.1	3m	3_39_F	female	Spleen	mm10	scRNA-seq	SMAR-seq2
K18_B001263_S126	24m	24_58_M	male	Spleen	mm10	scRNA-seq	SMAR-seq2
K18_B001265_S246_L002	24m	24_59_M	male	Spleen	mm10	scRNA-seq	SMAR-seq2
K18.B001750.3_38_F.1.1	3m	3_38_F	female	Spleen	mm10	scRNA-seq	SMAR-seq2
K18_B002452_B009020_S258	18m	18_47_F	female	Spleen	mm10	scRNA-seq	SMAR-seq2
K18_B002709_B009018_S258	18m	18_53_M	male	Spleen	mm10	scRNA-seq	SMAR-seq2
K18_D045342_B009019_S258	18m	18_45_M	male	Spleen	mm10	scRNA-seq	SMAR-seq2
K18.MAA000779.3_11_M.1.1	3m	3_11_M	male	Spleen	mm10	scRNA-seq	SMAR-seq2
K19_B000851_S259_L004	24m	24_61_M	male	Spleen	mm10	scRNA-seq	SMAR-seq2
K19_B001263_S127	24m	24_58_M	male	Spleen	mm10	scRNA-seq	SMAR-seq2
K19.B001750.3_38_F.1.1	3m	3_38_F	female	Spleen	mm10	scRNA-seq	SMAR-seq2
K19_B002452_B009020_S259	18m	18_47_F	female	Spleen	mm10	scRNA-seq	SMAR-seq2
K19_B002709_B009018_S259	18m	18_53_M	male	Spleen	mm10	scRNA-seq	SMAR-seq2
K19_D045342_B009019_S259	18m	18_45_M	male	Spleen	mm10	scRNA-seq	SMAR-seq2
K19.MAA000508.3_9_M.1.1	3m	3_9_M	male	Spleen	mm10	scRNA-seq	SMAR-seq2
K19.MAA000779.3_11_M.1.1	3m	3_11_M	male	Spleen	mm10	scRNA-seq	SMAR-seq2
K1.B000971.3_39_F.1.1	3m	3_39_F	female	Spleen	mm10	scRNA-seq	SMAR-seq2
K1_B001263_S109	24m	24_58_M	male	Spleen	mm10	scRNA-seq	SMAR-seq2
K1_B001265_S229_L002	24m	24_59_M	male	Spleen	mm10	scRNA-seq	SMAR-seq2
K1.B001750.3_38_F.1.1	3m	3_38_F	female	Spleen	mm10	scRNA-seq	SMAR-seq2
K1_B002452_B009020_S241	18m	18_47_F	female	Spleen	mm10	scRNA-seq	SMAR-seq2
K1_B002709_B009018_S241	18m	18_53_M	male	Spleen	mm10	scRNA-seq	SMAR-seq2
K1_D045342_B009019_S241	18m	18_45_M	male	Spleen	mm10	scRNA-seq	SMAR-seq2
K1.MAA000779.3_11_M.1.1	3m	3_11_M	male	Spleen	mm10	scRNA-seq	SMAR-seq2
K20_B000851_S260_L004	24m	24_61_M	male	Spleen	mm10	scRNA-seq	SMAR-seq2
K20_B001263_S128	24m	24_58_M	male	Spleen	mm10	scRNA-seq	SMAR-seq2
K20.B001750.3_38_F.1.1	3m	3_38_F	female	Spleen	mm10	scRNA-seq	SMAR-seq2
K20_B002452_B009020_S260	18m	18_47_F	female	Spleen	mm10	scRNA-seq	SMAR-seq2
K20_B002709_B009018_S260	18m	18_53_M	male	Spleen	mm10	scRNA-seq	SMAR-seq2
K20_D045342_B009019_S260	18m	18_45_M	male	Spleen	mm10	scRNA-seq	SMAR-seq2
K20.MAA000779.3_11_M.1.1	3m	3_11_M	male	Spleen	mm10	scRNA-seq	SMAR-seq2
K21_B000851_S261_L004	24m	24_61_M	male	Spleen	mm10	scRNA-seq	SMAR-seq2
K21.B000971.3_39_F.1.1	3m	3_39_F	female	Spleen	mm10	scRNA-seq	SMAR-seq2
K21_B001263_S129	24m	24_58_M	male	Spleen	mm10	scRNA-seq	SMAR-seq2
K21_B001265_S249_L002	24m	24_59_M	male	Spleen	mm10	scRNA-seq	SMAR-seq2
K21_B002452_B009020_S261	18m	18_47_F	female	Spleen	mm10	scRNA-seq	SMAR-seq2
K21_B002709_B009018_S261	18m	18_53_M	male	Spleen	mm10	scRNA-seq	SMAR-seq2
K21_D045342_B009019_S261	18m	18_45_M	male	Spleen	mm10	scRNA-seq	SMAR-seq2
K21.MAA000508.3_9_M.1.1	3m	3_9_M	male	Spleen	mm10	scRNA-seq	SMAR-seq2
K21.MAA000779.3_11_M.1.1	3m	3_11_M	male	Spleen	mm10	scRNA-seq	SMAR-seq2
K22_B000851_S262_L004	24m	24_61_M	male	Spleen	mm10	scRNA-seq	SMAR-seq2
K22_B001263_S130	24m	24_58_M	male	Spleen	mm10	scRNA-seq	SMAR-seq2
K22.B001750.3_38_F.1.1	3m	3_38_F	female	Spleen	mm10	scRNA-seq	SMAR-seq2
K22_B002452_B009020_S262	18m	18_47_F	female	Spleen	mm10	scRNA-seq	SMAR-seq2
K22_B002709_B009018_S262	18m	18_53_M	male	Spleen	mm10	scRNA-seq	SMAR-seq2
K22_D045342_B009019_S262	18m	18_45_M	male	Spleen	mm10	scRNA-seq	SMAR-seq2
K22.MAA000508.3_9_M.1.1	3m	3_9_M	male	Spleen	mm10	scRNA-seq	SMAR-seq2
K22.MAA000779.3_11_M.1.1	3m	3_11_M	male	Spleen	mm10	scRNA-seq	SMAR-seq2
K2.B000971.3_39_F.1.1	3m	3_39_F	female	Spleen	mm10	scRNA-seq	SMAR-seq2
K2_B001263_S110	24m	24_58_M	male	Spleen	mm10	scRNA-seq	SMAR-seq2
K2_B001265_S230_L002	24m	24_59_M	male	Spleen	mm10	scRNA-seq	SMAR-seq2
K2.B001750.3_38_F.1.1	3m	3_38_F	female	Spleen	mm10	scRNA-seq	SMAR-seq2
K2_B002452_B009020_S242	18m	18_47_F	female	Spleen	mm10	scRNA-seq	SMAR-seq2
K2_B002709_B009018_S242	18m	18_53_M	male	Spleen	mm10	scRNA-seq	SMAR-seq2
K2_D045342_B009019_S242	18m	18_45_M	male	Spleen	mm10	scRNA-seq	SMAR-seq2
K2.MAA000508.3_9_M.1.1	3m	3_9_M	male	Spleen	mm10	scRNA-seq	SMAR-seq2
K2.MAA000779.3_11_M.1.1	3m	3_11_M	male	Spleen	mm10	scRNA-seq	SMAR-seq2
K3.B000971.3_39_F.1.1	3m	3_39_F	female	Spleen	mm10	scRNA-seq	SMAR-seq2
K3_B001263_S111	24m	24_58_M	male	Spleen	mm10	scRNA-seq	SMAR-seq2
K3_B001265_S231_L002	24m	24_59_M	male	Spleen	mm10	scRNA-seq	SMAR-seq2
K3.B001750.3_38_F.1.1	3m	3_38_F	female	Spleen	mm10	scRNA-seq	SMAR-seq2
K3_B002452_B009020_S243	18m	18_47_F	female	Spleen	mm10	scRNA-seq	SMAR-seq2
K3_B002709_B009018_S243	18m	18_53_M	male	Spleen	mm10	scRNA-seq	SMAR-seq2
K3_D045342_B009019_S243	18m	18_45_M	male	Spleen	mm10	scRNA-seq	SMAR-seq2
K3.MAA000508.3_9_M.1.1	3m	3_9_M	male	Spleen	mm10	scRNA-seq	SMAR-seq2
K3.MAA000779.3_11_M.1.1	3m	3_11_M	male	Spleen	mm10	scRNA-seq	SMAR-seq2
K4.B000971.3_39_F.1.1	3m	3_39_F	female	Spleen	mm10	scRNA-seq	SMAR-seq2
K4_B001263_S112	24m	24_58_M	male	Spleen	mm10	scRNA-seq	SMAR-seq2
K4_B001265_S232_L002	24m	24_59_M	male	Spleen	mm10	scRNA-seq	SMAR-seq2
K4.B001750.3_38_F.1.1	3m	3_38_F	female	Spleen	mm10	scRNA-seq	SMAR-seq2
K4_B002452_B009020_S244	18m	18_47_F	female	Spleen	mm10	scRNA-seq	SMAR-seq2
K4_B002709_B009018_S244	18m	18_53_M	male	Spleen	mm10	scRNA-seq	SMAR-seq2
K4_D045342_B009019_S244	18m	18_45_M	male	Spleen	mm10	scRNA-seq	SMAR-seq2
K4.MAA000508.3_9_M.1.1	3m	3_9_M	male	Spleen	mm10	scRNA-seq	SMAR-seq2
K4.MAA000779.3_11_M.1.1	3m	3_11_M	male	Spleen	mm10	scRNA-seq	SMAR-seq2
K5.B000971.3_39_F.1.1	3m	3_39_F	female	Spleen	mm10	scRNA-seq	SMAR-seq2
K5_B001263_S113	24m	24_58_M	male	Spleen	mm10	scRNA-seq	SMAR-seq2
K5_B001265_S233_L002	24m	24_59_M	male	Spleen	mm10	scRNA-seq	SMAR-seq2
K5_B002452_B009020_S245	18m	18_47_F	female	Spleen	mm10	scRNA-seq	SMAR-seq2
K5_B002709_B009018_S245	18m	18_53_M	male	Spleen	mm10	scRNA-seq	SMAR-seq2
K5_D045342_B009019_S245	18m	18_45_M	male	Spleen	mm10	scRNA-seq	SMAR-seq2
K5.MAA000508.3_9_M.1.1	3m	3_9_M	male	Spleen	mm10	scRNA-seq	SMAR-seq2
K5.MAA000779.3_11_M.1.1	3m	3_11_M	male	Spleen	mm10	scRNA-seq	SMAR-seq2
K6_B000851_S246_L004	24m	24_61_M	male	Spleen	mm10	scRNA-seq	SMAR-seq2
K6.B000971.3_39_F.1.1	3m	3_39_F	female	Spleen	mm10	scRNA-seq	SMAR-seq2
K6_B001263_S114	24m	24_58_M	male	Spleen	mm10	scRNA-seq	SMAR-seq2
K6_B001265_S234_L002	24m	24_59_M	male	Spleen	mm10	scRNA-seq	SMAR-seq2
K6_B002452_B009020_S246	18m	18_47_F	female	Spleen	mm10	scRNA-seq	SMAR-seq2
K6_B002709_B009018_S246	18m	18_53_M	male	Spleen	mm10	scRNA-seq	SMAR-seq2
K6_D045342_B009019_S246	18m	18_45_M	male	Spleen	mm10	scRNA-seq	SMAR-seq2
K6.MAA000779.3_11_M.1.1	3m	3_11_M	male	Spleen	mm10	scRNA-seq	SMAR-seq2
K7_B000851_S247_L004	24m	24_61_M	male	Spleen	mm10	scRNA-seq	SMAR-seq2
K7.B000971.3_39_F.1.1	3m	3_39_F	female	Spleen	mm10	scRNA-seq	SMAR-seq2
K7_B001263_S115	24m	24_58_M	male	Spleen	mm10	scRNA-seq	SMAR-seq2
K7.B001750.3_38_F.1.1	3m	3_38_F	female	Spleen	mm10	scRNA-seq	SMAR-seq2
K7_B002452_B009020_S247	18m	18_47_F	female	Spleen	mm10	scRNA-seq	SMAR-seq2
K7_B002709_B009018_S247	18m	18_53_M	male	Spleen	mm10	scRNA-seq	SMAR-seq2
K7_D045342_B009019_S247	18m	18_45_M	male	Spleen	mm10	scRNA-seq	SMAR-seq2
K7.MAA000508.3_9_M.1.1	3m	3_9_M	male	Spleen	mm10	scRNA-seq	SMAR-seq2
K7.MAA000779.3_11_M.1.1	3m	3_11_M	male	Spleen	mm10	scRNA-seq	SMAR-seq2
K8_B000851_S248_L004	24m	24_61_M	male	Spleen	mm10	scRNA-seq	SMAR-seq2
K8.B000971.3_39_F.1.1	3m	3_39_F	female	Spleen	mm10	scRNA-seq	SMAR-seq2
K8_B001263_S116	24m	24_58_M	male	Spleen	mm10	scRNA-seq	SMAR-seq2
K8_B001265_S236_L002	24m	24_59_M	male	Spleen	mm10	scRNA-seq	SMAR-seq2
K8.B001750.3_38_F.1.1	3m	3_38_F	female	Spleen	mm10	scRNA-seq	SMAR-seq2
K8_B002452_B009020_S248	18m	18_47_F	female	Spleen	mm10	scRNA-seq	SMAR-seq2
K8_B002709_B009018_S248	18m	18_53_M	male	Spleen	mm10	scRNA-seq	SMAR-seq2
K8_D045342_B009019_S248	18m	18_45_M	male	Spleen	mm10	scRNA-seq	SMAR-seq2
K8.MAA000779.3_11_M.1.1	3m	3_11_M	male	Spleen	mm10	scRNA-seq	SMAR-seq2
K9_B000851_S249_L004	24m	24_61_M	male	Spleen	mm10	scRNA-seq	SMAR-seq2
K9.B000971.3_39_F.1.1	3m	3_39_F	female	Spleen	mm10	scRNA-seq	SMAR-seq2
K9_B001263_S117	24m	24_58_M	male	Spleen	mm10	scRNA-seq	SMAR-seq2
K9_B001265_S237_L002	24m	24_59_M	male	Spleen	mm10	scRNA-seq	SMAR-seq2
K9.B001750.3_38_F.1.1	3m	3_38_F	female	Spleen	mm10	scRNA-seq	SMAR-seq2
K9_B002452_B009020_S249	18m	18_47_F	female	Spleen	mm10	scRNA-seq	SMAR-seq2
K9_B002709_B009018_S249	18m	18_53_M	male	Spleen	mm10	scRNA-seq	SMAR-seq2
K9_D045342_B009019_S249	18m	18_45_M	male	Spleen	mm10	scRNA-seq	SMAR-seq2
K9.MAA000508.3_9_M.1.1	3m	3_9_M	male	Spleen	mm10	scRNA-seq	SMAR-seq2
K9.MAA000779.3_11_M.1.1	3m	3_11_M	male	Spleen	mm10	scRNA-seq	SMAR-seq2
L10_B000851_S274_L004	24m	24_61_M	male	Spleen	mm10	scRNA-seq	SMAR-seq2
L10.B000971.3_39_F.1.1	3m	3_39_F	female	Spleen	mm10	scRNA-seq	SMAR-seq2
L10_B001263_S142	24m	24_58_M	male	Spleen	mm10	scRNA-seq	SMAR-seq2
L10_B001265_S262_L002	24m	24_59_M	male	Spleen	mm10	scRNA-seq	SMAR-seq2
L10.B001750.3_38_F.1.1	3m	3_38_F	female	Spleen	mm10	scRNA-seq	SMAR-seq2
L10_B002452_B009020_S274	18m	18_47_F	female	Spleen	mm10	scRNA-seq	SMAR-seq2
L10_B002709_B009018_S274	18m	18_53_M	male	Spleen	mm10	scRNA-seq	SMAR-seq2
[truncated: 962 more rows]

## Sheet: TableS1D.Validation.Samples
Table S1D. Genomics samples used for validation in this study
Slide-tag samples used in Figure 1
GSE ID	GSM ID	Source	Treatment	Time	Replicate	Genome Version
GSE244355	GSM7814156	Brain	NA	E14	1	UCSC mm10
GRO-seq samples used in Figure 5
GSE ID	GSM ID	Source	Treatment	Time	Replicate	Genome Version
GSE60857	GSM1490114	CD14	notx	0	1	UCSC mm9
GSE60857	GSM1490115	CD14	notx	0	2	UCSC mm9
GSE60857	GSM1490116	CD14	LPS	20min	1	UCSC mm9
GSE60857	GSM1490117	CD14	LPS	20min	2	UCSC mm9
GSE60857	GSM1490118	CD14	LPS	60min	1	UCSC mm9
GSE60857	GSM1490119	CD14	LPS	60min	2	UCSC mm9
GSE60857	GSM1490120	CD14	LPS	180min	1	UCSC mm9
GSE60857	GSM1490121	CD14	LPS	180min	2	UCSC mm9
GSE48759	GSM1183922	macrophage	Notx	1h	5	UCSC mm9
GSE48759	GSM1183914	macrophage	Notx	1h	2	UCSC mm9
GSE48759	GSM1183906	macrophage	Notx	1h	1	UCSC mm9
GSE48759	GSM1183922	macrophage	Notx	1h	5	UCSC mm9
GSE48759	GSM1183910	macrophage	KLA	1h	1	UCSC mm9
GSE48759	GSM1183923	macrophage	KLA	1h	3	UCSC mm9
GSE48759	GSM1183926	macrophage	KLA	1h	5	UCSC mm9
GSE48759	GSM1183923	macrophage	KLA	1h	3	UCSC mm9
GSE48759	GSM1183926	macrophage	KLA	1h	5	UCSC mm9
TRAP-seq samples used in Figure 5
GSE ID	GSM ID	Species	Mouse strain	Sex	Cell line/Tissue	SampleGroup	Genome Version	Assay
GSE254396	GSM8041437	Mouse	LDLR-/- ApoB100/100	male	adipose	chow diet	mm10	TRAP-seq
GSE254396	GSM8041438	Mouse	LDLR-/- ApoB100/100	male	adipose	chow diet	mm10	TRAP-seq
GSE254396	GSM8041439	Mouse	LDLR-/- ApoB100/100	male	adipose	chow diet	mm10	TRAP-seq
GSE254396	GSM8041440	Mouse	LDLR-/- ApoB100/100	male	adipose	chow diet	mm10	TRAP-seq
GSE254396	GSM8041441	Mouse	LDLR-/- ApoB100/100	male	adipose	chow diet	mm10	TRAP-seq
GSE254396	GSM8041442	Mouse	LDLR-/- ApoB100/100	male	adipose	chow diet	mm10	TRAP-seq
GSE254396	GSM8041449	Mouse	LDLR-/- ApoB100/100	male	adipose	3 month high-fat diet	mm10	TRAP-seq
GSE254396	GSM8041450	Mouse	LDLR-/- ApoB100/100	male	adipose	3 month high-fat diet	mm10	TRAP-seq
GSE254396	GSM8041451	Mouse	LDLR-/- ApoB100/100	male	adipose	3 month high-fat diet	mm10	TRAP-seq
GSE254396	GSM8041452	Mouse	LDLR-/- ApoB100/100	male	adipose	3 month high-fat diet	mm10	TRAP-seq
GSE254396	GSM8041453	Mouse	LDLR-/- ApoB100/100	male	adipose	3 month high-fat diet	mm10	TRAP-seq
GSE254396	GSM8041454	Mouse	LDLR-/- ApoB100/100	male	adipose	3 month high-fat diet	mm10	TRAP-seq

## Sheet: TableS1E.mm10 miRNA coordinates
TableS1E. mm10 miRNA gene coordinates
chr	start	end	feature	score	strand	pre mature form	mature form	gene	gene type	miRNA type
chr7	3217835	3223842	mmu-mir-290_chr7_21376	.	+	mmu-mir-290	mmu-miR-290a-5p,mmu-miR-290a-3p,mmu-miR-291a-5p,mmu-miR-291a-3p,mmu-miR-292a-5p,mmu-miR-292a-3p,mmu-miR-291b-5p,mmu-miR-291b-3p,mmu-miR-293-5p,mmu-miR-293-3p,mmu-miR-294-5p,mmu-miR-294-3p,mmu-miR-295-5p,mmu-miR-295-3p	NA	NA	intergenic
chr7	3645545	3665669	mmu-mir-3572_chr7_21384	.	+	mmu-mir-3572	mmu-miR-3572-3p,mmu-miR-3572-5p	Cnot3	retained_intron	intergenic
chr6	3685678	3764713	mmu-mir-489_chr6_20635	.	-	mmu-mir-489	mmu-miR-653-5p,mmu-miR-653-3p,mmu-miR-489-3p,mmu-miR-489-5p	Calcr	protein_coding	intragenic
chr11	4135174	4148418	mmu-mir-3060_chr11_2945	.	+	mmu-mir-3060	mmu-miR-3060-5p,mmu-miR-3060-3p	Rnf215	protein_coding	intragenic
chr19	6261844	6269818	mmu-mir-192_chr19_12109	.	+	mmu-mir-192	mmu-miR-194-5p,mmu-miR-194-2-3p,mmu-miR-192-5p,mmu-miR-192-3p	Atg2a	protein_coding	intragenic
chr18	6419618	6516076	mmu-mir-1893_chr18_11626	.	-	mmu-mir-1893	mmu-miR-1893	Epc1	protein_coding	intragenic
chr7	6730605	6977053	mmu-mir-3099_chr7_21426	.	+	mmu-mir-3099	mmu-miR-3099-5p,mmu-miR-3099-3p	Usp29	retained_intron	intergenic
chr19	6814916	6840601	mmu-mir-5046_chr19_12534	.	-	mmu-mir-5046	mmu-miR-5046	Rps6ka4	protein_coding	intragenic
chr17	6885108	6948314	mmu-mir-692-1_chr17_10573	.	-	mmu-mir-692-1	mmu-miR-692	Rsph3b	protein_coding	intragenic
chrX	7153791	7319282	mmu-mir-188_chrX_27314	.	-	mmu-mir-188	mmu-miR-500-5p,mmu-miR-500-3p,mmu-miR-501-5p,mmu-miR-501-3p,mmu-miR-362-5p,mmu-miR-362-3p,mmu-miR-188-5p,mmu-miR-188-3p,mmu-miR-532-5p,mmu-miR-532-3p	Clcn5	protein_coding	intragenic
chr9	7764164	7806810	mmu-mir-5618_chr9_25156	.	+	mmu-mir-5618	mmu-miR-5618-5p,mmu-miR-5618-3p	Tmem123	protein_coding	intragenic
chrX	7789992	7841363	mmu-mir-1198_chrX_26806	.	+	mmu-mir-1198	mmu-miR-1198-5p,mmu-miR-1198-3p	Gripap1	protein_coding	intragenic
chr10	7792921	7874479	mmu-mir-5104_chr10_1483	.	+	mmu-mir-5104	mmu-miR-5104	Ppil4	protein_coding	intragenic
chr19	8883654	8888774	mmu-mir-5136_chr19_12570	.	-	mmu-mir-5136	mmu-miR-5136	NA	NA	intergenic
chr5	9266141	9527016	mmu-mir-879_chr5_18194	.	+	mmu-mir-879	mmu-miR-879-5p,mmu-miR-879-3p	9330182L06Rik	nonsense_mediated_decay	intergenic
chr2	10372447	10605344	mmu-mir-297a-2_chr2_12891	.	+	mmu-mir-297a-2	mmu-miR-466m-5p,mmu-miR-466m-3p,mmu-miR-466f-5p,mmu-miR-466f-3p,mmu-miR-669f-5p,mmu-miR-669f-3p,mmu-miR-669e-5p,mmu-miR-669e-3p,mmu-miR-669b-5p,mmu-miR-669b-3p,mmu-miR-669d-5p,mmu-miR-669d-3p,mmu-miR-669l-5p,mmu-miR-669l-3p,mmu-miR-669d-2-3p,mmu-miR-297a-5p,mmu-miR-466o-5p,mmu-miR-466o-3p,mmu-miR-467c-5p,mmu-miR-467c-3p,mmu-miR-466b-5p,mmu-miR-466b-3p,mmu-miR-669a-5p,mmu-miR-669a-3-3p,mmu-miR-669…	Sfmbt2	protein_coding	intragenic
chr18	10760804	10818704	mmu-mir-1b_chr18_11332	.	+	mmu-mir-1b	mmu-miR-1b-5p,mmu-miR-1b-3p	Mib1	protein_coding	intragenic
chr15	12118056	12274496	mmu-mir-1898_chr15_7958	.	+	mmu-mir-1898	mmu-miR-1898	Zfr	protein_coding	intragenic
chr18	12643779	12740321	mmu-mir-1948_chr18_11340	.	+	mmu-mir-1948	mmu-miR-1948-5p,mmu-miR-1948-3p	Ttc39c	nonsense_mediated_decay	intergenic
chr8	13166213	13200617	mmu-mir-1968_chr8_24575	.	-	mmu-mir-1968	mmu-miR-1968-5p,mmu-miR-1968-3p	Grtp1	nonsense_mediated_decay	intergenic
chr16	13448408	13480263	mmu-mir-193b_chr16_9052	.	+	mmu-mir-193b	mmu-miR-193b-5p,mmu-miR-193b-3p,mmu-miR-365-1-5p,mmu-miR-365-3p	NA	NA	intergenic
chr2	14229397	14345512	mmu-mir-511_chr2_12902	.	+	mmu-mir-511	mmu-miR-511-5p,mmu-miR-511-3p	Mrc1	protein_coding	intragenic
chr8	15892537	17535367	mmu-mir-3106_chr8_24590	.	-	mmu-mir-3106	mmu-miR-3106-5p,mmu-miR-3106-3p	Csmd1	protein_coding	intragenic
chr16	17111258	17125137	mmu-mir-130b_chr16_9448	.	-	mmu-mir-130b	mmu-miR-130b-5p,mmu-miR-130b-3p,mmu-miR-301b-5p,mmu-miR-301b-3p	2610318N02Rik	protein_coding	intragenic
chr12	17348457	17454689	mmu-mir-3066_chr12_4849	.	+	mmu-mir-3066	mmu-miR-3066-5p,mmu-miR-3066-3p	Nol10	protein_coding	intragenic
chr3	17789942	17847137	mmu-mir-124-2_chr3_15316	.	+	mmu-mir-124-2	mmu-miR-124-5p,mmu-miR-124-3p	Mir124-2hg	lncRNA	intergenic
chr17	17826072	17849264	mmu-let-7e_chr17_9872	.	+	mmu-let-7e	mmu-miR-99b-5p,mmu-miR-99b-3p,mmu-let-7e-5p,mmu-let-7e-3p,mmu-miR-125a-5p,mmu-miR-125a-3p	Spaca6	lncRNA	intergenic
chr16	18248733	18343910	mmu-mir-1306_chr16_9467	.	-	mmu-mir-1306	mmu-miR-1306-3p,mmu-miR-1306-5p,mmu-miR-185-5p,mmu-miR-185-3p	AC084822.2	NA	intergenic
chr16	18300825	18348059	mmu-mir-185_chr16_9468	.	-	mmu-mir-185	mmu-miR-185-5p,mmu-miR-185-3p	Tango2	nonsense_mediated_decay	intergenic
chr7	19076260	19094593	mmu-mir-3100_chr7_21528	.	+	mmu-mir-3100	mmu-miR-3100-5p,mmu-miR-3100-3p	Dmwd	protein_coding	intragenic
chrX	19137877	19237868	mmu-mir-221_chrX_27362	.	-	mmu-mir-221	mmu-miR-221-5p,mmu-miR-221-3p,mmu-miR-222-5p,mmu-miR-222-3p	Gm26652	lncRNA	intergenic
chr7	19176424	19212537	mmu-mir-330_chr7_21531	.	+	mmu-mir-330	mmu-miR-330-5p,mmu-miR-330-3p	Eml2	protein_coding	intragenic
chr7	19382016	19401675	mmu-mir-343_chr7_21537	.	+	mmu-mir-343	mmu-miR-343	Ercc2	protein_coding	intragenic
chr16	20590152	20606740	mmu-mir-1224_chr16_9114	.	+	mmu-mir-1224	mmu-miR-1224-5p,mmu-miR-1224-3p	Vwa5b2	protein_coding	intragenic
chr1	20670335	20683324	mmu-mir-133b_chr1_37	.	+	mmu-mir-133b	mmu-miR-206-5p,mmu-miR-206-3p,mmu-miR-133b-5p,mmu-miR-133b-3p	Gm28653	lncRNA	intergenic
chrX	20860429	20920918	mmu-mir-5617_chrX_27366	.	-	mmu-mir-5617	mmu-miR-5617-5p,mmu-miR-5617-3p	Syn1	protein_coding	intragenic
chr11	21313576	21370478	mmu-mir-1933_chr11_3950	.	-	mmu-mir-1933	mmu-miR-1933-5p,mmu-miR-1933-3p	Ugp2	protein_coding	intragenic
chr9	21603897	21615900	mmu-mir-1946b_chr9_25988	.	-	mmu-mir-1946b	mmu-miR-1946b	NA	NA	intergenic
chr19	22448210	22995410	mmu-mir-204_chr19_12250	.	+	mmu-mir-204	mmu-miR-204-5p,mmu-miR-204-3p	Trpm3	protein_coding	intragenic
chr2	22622297	22698706	ENSMUSG00000092811_ENSMUST00000175070_chr2_12925	.	+	ENSMUSG00000092811_ENSMUST00000175070	mmu-miR-3967	Gad2	protein_coding	intragenic
chr8	23132097	23150497	mmu-mir-486_chr8_23964	.	+	mmu-mir-486	mmu-miR-486a-5p,mmu-miR-486a-3p	Ank1	protein_coding	intragenic
chr8	23138785	23149585	mmu-mir-3107_chr8_24625	.	-	mmu-mir-3107	mmu-miR-486b-5p,mmu-miR-486b-3p	Gm15816	lncRNA	intergenic
chr19	23141653	23196998	mmu-mir-1192_chr19_12253	.	+	mmu-mir-1192	mmu-miR-1192	Klf9	protein_coding	intragenic
chr1	23256329	23359992	mmu-mir-30a_chr1_49	.	+	mmu-mir-30a	mmu-miR-30a-5p,mmu-miR-30a-3p,mmu-miR-30c-5p,mmu-miR-30c-2-3p	Gm27028	lncRNA	intergenic
chr17	23803224	23829235	mmu-mir-5125_chr17_9935	.	+	mmu-mir-5125	mmu-miR-5125	Srrm2	retained_intron	intergenic
chr17	24220852	24251347	mmu-mir-5134_chr17_10678	.	-	mmu-mir-5134	mmu-miR-5134-5p,mmu-miR-5134-3p,mmu-miR-6965-5p,mmu-miR-6965-3p	Ccnf	protein_coding	intragenic
chr16	24393489	24992580	mmu-mir-28_chr16_9143	.	+	mmu-mir-28	mmu-miR-28a-5p,mmu-miR-28a-3p	Lpp	retained_intron	intergenic
chr18	24418686	24467854	mmu-mir-187_chr18_11668	.	-	mmu-mir-187	mmu-miR-187-5p,mmu-miR-187-3p	NA	NA	intergenic
chr5	24586744	24602678	mmu-mir-671_chr5_18235	.	+	mmu-mir-671	mmu-miR-671-5p,mmu-miR-671-3p	Chpf2	protein_coding	intragenic
chr17	25240126	25256281	ENSMUSG00000093202_ENSMUST00000175461_chr17_10705	.	-	ENSMUSG00000093202_ENSMUST00000175461	mmu-miR-3547-5p,mmu-miR-3547-3p	Baiap3	retained_intron	intergenic
chr2	25428672	25455819	mmu-mir-3087_chr2_12960	.	+	mmu-mir-3087	mmu-miR-3087-5p,mmu-miR-3087-3p	Abca2	protein_coding	intragenic
chr14	25459249	25666743	mmu-mir-3075_chr14_6987	.	+	mmu-mir-3075	mmu-miR-3075-5p,mmu-miR-3075-3p	Zmiz1	retained_intron	intergenic
chr17	25823630	25832919	mmu-mir-3082_chr17_10717	.	-	mmu-mir-3082	mmu-miR-3082-5p,mmu-miR-3082-3p	Stub1	protein_coding	intragenic
chr2	26586635	26598752	mmu-mir-126_chr2_12982	.	+	mmu-mir-126	mmu-miR-126a-5p,mmu-miR-126a-3p	Egfl7	protein_coding	intragenic
chr7	27166773	27178876	mmu-mir-3101_chr7_22932	.	-	mmu-mir-3101	mmu-miR-3101-5p,mmu-miR-3101-3p	Egln2	protein_coding	intragenic
chr7	27195803	27211998	mmu-mir-1191_chr7_21643	.	+	mmu-mir-1191	mmu-miR-1191a	BC024978	protein_coding	intragenic
chr6	27275119	28135107	mmu-mir-592_chr6_20688	.	-	mmu-mir-592	mmu-miR-592-5p,mmu-miR-592-3p	Grm8	protein_coding	intragenic
chr3	27387891	27711269	mmu-mir-3092_chr3_15955	.	-	mmu-mir-3092	mmu-miR-3092-5p,mmu-miR-3092-3p	Fndc3b	protein_coding	intragenic
chr16	28160098	28753203	mmu-mir-690_chr16_9527	.	-	mmu-mir-690	mmu-miR-690	Fgf12	protein_coding	intragenic
chr3	28263298	28697869	mmu-mir-466q_chr3_15335	.	+	mmu-mir-466q	mmu-miR-466q	Tnik	nonsense_mediated_decay	intergenic
chr2	28700163	28815678	mmu-mir-3088_chr2_13005	.	+	mmu-mir-3088	mmu-miR-3088-5p,mmu-miR-3088-3p	Ak8	protein_coding	intragenic
chr7	28999048	29137588	mmu-mir-1963_chr7_22965	.	-	mmu-mir-1963	mmu-miR-1963	Ryr1	protein_coding	intragenic
chr3	29082562	29756284	mmu-mir-551b_chr3_15340	.	+	mmu-mir-551b	mmu-miR-551b-5p,mmu-miR-551b-3p,mmu-miR-21b	Egfem1	protein_coding	intragenic
chr19	29101414	29173913	mmu-mir-101b_chr19_12275	.	+	mmu-mir-101b	mmu-miR-101b-5p,mmu-miR-101b-3p	Rcl1	protein_coding	intragenic
chr17	29549790	29614789	ENSMUSG00000093320_ENSMUST00000175579_chr17_10160	.	+	ENSMUSG00000093320_ENSMUST00000175579	mmu-miR-7667-5p,mmu-miR-7667-3p	Tbc1d22b	protein_coding	intragenic
chr7	29768602	29783997	mmu-mir-1964_chr7_21694	.	+	mmu-mir-1964	mmu-miR-1964-5p,mmu-miR-1964-3p	Zfp84	protein_coding	intragenic
chr6	30152291	30174123	mmu-mir-182_chr6_20699	.	-	mmu-mir-182	mmu-miR-182-5p,mmu-miR-182-3p,mmu-miR-96-5p,mmu-miR-96-3p,mmu-miR-183-5p,mmu-miR-183-3p	NA	NA	intergenic
chr5	30155291	30199873	mmu-mir-1960_chr5_18262	.	+	mmu-mir-1960	mmu-miR-1960	Hadhb	protein_coding	intragenic
chr14	30549178	30582637	mmu-mir-3076_chr14_7016	.	+	mmu-mir-3076	mmu-miR-3076-5p,mmu-miR-3076-3p	Tkt	lncRNA	intergenic
chr5	30647962	30664932	mmu-mir-5625_chr5_18268	.	+	mmu-mir-5625	mmu-miR-5625-3p	Slc35f6	protein_coding	intragenic
chr2	30719227	30724668	mmu-mir-3089_chr2_13031	.	+	mmu-mir-3089	mmu-miR-3089-5p,mmu-miR-3089-3p	NA	NA	intergenic
chr6	31044589	31216247	mmu-mir-29a_chr6_20707	.	-	mmu-mir-29a	mmu-miR-29a-5p,mmu-miR-29a-3p,mmu-miR-29b-1-5p,mmu-miR-29b-3p	Gm27019	lncRNA	intergenic
chr2	32318251	32323542	ENSMUSG00000092765_ENSMUST00000175024_chr2_13052	.	+	ENSMUSG00000092765_ENSMUST00000175024	mmu-miR-199b-5p,mmu-miR-199b-3p	NA	NA	intergenic
chr2	32646648	32689845	mmu-mir-1954_chr2_13061	.	+	mmu-mir-1954	mmu-miR-1954	Eng	protein_coding	intragenic
chr16	33062518	33132676	ENSMUSG00000077844_ENSMUST00000101027_chr16_9184	.	+	ENSMUSG00000077844_ENSMUST00000101027	mmu-miR-1947-5p,mmu-miR-1947-3p	Lmln	protein_coding	intragenic
chr17	34024681	34028060	mmu-mir-219-1_chr17_10937	.	-	mmu-mir-219-1	mmu-miR-219a-5p,mmu-miR-219a-1-3p	Gm26940	lncRNA	intergenic
chr1	34408984	34433287	mmu-mir-5103_chr1_801	.	-	mmu-mir-5103	mmu-miR-5103	Gm37233	lncRNA	intergenic
chr3	34638334	34682619	mmu-mir-1897_chr3_15365	.	+	mmu-mir-1897	mmu-miR-1897-5p,mmu-miR-1897-3p	Sox2	protein_coding	intragenic
chr19	34777933	34877990	ENSMUSG00000077993_ENSMUST00000104800_chr19_12718	.	-	ENSMUSG00000077993_ENSMUST00000104800	mmu-miR-107-5p,mmu-miR-107-3p	Pank1	protein_coding	intragenic
chr14	34819824	35583379	mmu-mir-346_chr14_7060	.	+	mmu-mir-346	mmu-miR-346-5p,mmu-miR-346-3p	Grid1	protein_coding	intragenic
chr19	34922360	34988879	mmu-mir-1950_chr19_12302	.	+	mmu-mir-1950	mmu-miR-1950	Kif20b	protein_coding	intragenic
chr5	34949479	35056765	mmu-mir-3097_chr5_18318	.	+	mmu-mir-3097	mmu-miR-3097-5p,mmu-miR-3097-3p	Rgs12	protein_coding	intragenic
chr18	35553409	35592901	mmu-mir-1949_chr18_11407	.	+	mmu-mir-1949	mmu-miR-1949	Gm28285	NA	intergenic
chr4	35706647	36718963	mmu-mir-873_chr4_17348	.	-	mmu-mir-873	mmu-miR-876-5p,mmu-miR-876-3p,mmu-miR-873a-5p,mmu-miR-873a-3p	Lingo2	protein_coding	intragenic
chr11	35769858	35800497	mmu-mir-103-1_chr11_3055	.	+	mmu-mir-103-1	mmu-miR-103-1-5p,mmu-miR-103-3p	Pank3	protein_coding	intragenic
chr17	35916985	35937987	mmu-mir-1894_chr17_10267	.	+	mmu-mir-1894	mmu-miR-1894-5p,mmu-miR-1894-3p	Ppp1r10	retained_intron	intergenic
chr17	35947311	35969752	mmu-mir-877_chr17_10984	.	-	mmu-mir-877	mmu-miR-877-5p,mmu-miR-877-3p	Abcf1	protein_coding	intragenic
chr6	36388061	36536394	mmu-mir-490_chr6_19936	.	+	mmu-mir-490	mmu-miR-490-5p,mmu-miR-490-3p	Chrm2	protein_coding	intragenic
chr8	37522298	38661560	mmu-mir-383_chr8_24695	.	-	mmu-mir-383	mmu-miR-383-5p,mmu-miR-383-3p	Sgcz	nonsense_mediated_decay	intergenic
chr2	37569879	37703314	mmu-mir-5128_chr2_14425	.	-	mmu-mir-5128	mmu-miR-5128	Strbp	nonsense_mediated_decay	intergenic
chrX	38189792	38244723	mmu-mir-3110_chrX_26918	.	+	mmu-mir-3110	mmu-miR-3110-5p,mmu-miR-3110-3p	Zbtb33	protein_coding	intragenic
chr2	38823343	38895466	mmu-mir-181a-2_chr2_13110	.	+	mmu-mir-181a-2	mmu-miR-181a-5p,mmu-miR-181a-2-3p,mmu-miR-181b-5p,mmu-miR-181b-2-3p	Nr6a1os	lncRNA	intergenic
chr12	40175493	40223185	mmu-mir-1938_chr12_5373	.	-	mmu-mir-1938	mmu-miR-1938	Lsmem1	protein_coding	intragenic
chr4	40703266	40744185	mmu-mir-207_chr4_16598	.	+	mmu-mir-207	mmu-miR-207	Dnaja1	lncRNA	intergenic
chr4	40770490	40853795	ENSMUSG00000092865_ENSMUST00000175124_chr4_17359	.	-	ENSMUSG00000092865_ENSMUST00000175124	mmu-miR-5123	B4galt1	protein_coding	intragenic
chr13	40859940	40960895	mmu-mir-5124_chr13_5949	.	+	mmu-mir-5124	mmu-miR-5124a	Gcnt2	protein_coding	intragenic
chr4	40970971	41039099	mmu-mir-3094_chr4_16602	.	+	mmu-mir-3094	mmu-miR-3094-5p,mmu-miR-3094-3p	Nfx1	protein_coding	intragenic
chr9	41327075	41716994	mmu-let-7a-2_chr9_25368	.	+	mmu-let-7a-2; mmu-mir-125b-1	mmu-miR-100-5p,mmu-miR-100-3p,mmu-let-7a-5p,mmu-let-7a-2-3p,mmu-miR-125b-5p,mmu-miR-125b-1-3p	CT025619.1	NA	intergenic
chr19	42268287	42431785	mmu-mir-3085_chr19_12762	.	-	mmu-mir-3085	mmu-miR-3085-5p,mmu-miR-3085-3p	Crtac1	protein_coding	intragenic
chr16	42876341	43659879	mmu-mir-568_chr16_9228	.	+	mmu-mir-568	mmu-miR-568	Zbtb20	retained_intron	intergenic
chr11	43366598	43385150	mmu-mir-146a_chr11_4012	.	-	mmu-mir-146a	mmu-miR-146a-5p,mmu-miR-146a-3p	NA	NA	intergenic
chr4	44126165	44233271	mmu-mir-5106_chr4_17429	.	-	mmu-mir-5106	mmu-miR-5106	Rnf38	protein_coding	intragenic
chr10	44268481	44393522	mmu-mir-1929_chr10_1607	.	+	mmu-mir-1929	mmu-miR-1929-5p,mmu-miR-1929-3p	Atg5	protein_coding	intragenic
chr19	44294087	44331438	mmu-mir-5114_chr19_12364	.	+	mmu-mir-5114	mmu-miR-5114	Scd2	protein_coding	intragenic
chr16	44451499	44558841	mmu-mir-3081_chr16_9609	.	-	mmu-mir-3081	mmu-miR-3081-5p,mmu-miR-3081-3p	Boc	protein_coding	intragenic
chr4	44524749	44710694	mmu-mir-5120_chr4_17430	.	-	mmu-mir-5120	mmu-miR-5120	Pax5	protein_coding	intragenic
chr7	44849224	44856120	mmu-mir-707_chr7_21831	.	+	mmu-mir-707	mmu-miR-707	Akt1s1	protein_coding	intragenic
chr2	44975297	45117366	mmu-mir-5129_chr2_14437	.	-	mmu-mir-5129	mmu-miR-5129-5p,mmu-miR-5129-3p	Zeb2	protein_coding	intragenic
chr14	45569594	45658120	ENSMUSG00000092846_ENSMUST00000175105_chr14_7611	.	-	ENSMUSG00000092846_ENSMUST00000175105	mmu-miR-5131	Ddhd1	protein_coding	intragenic
chr17	46202842	46248120	mmu-mir-693_chr17_10353	.	+	mmu-mir-693	mmu-miR-693-5p,mmu-miR-693-3p	Xpo5	protein_coding	intragenic
chr19	46341094	46375252	mmu-mir-146b_chr19_12388	.	+	mmu-mir-146b	mmu-miR-146b-5p,mmu-miR-146b-3p	Mfsd13a	protein_coding	intragenic
chr6	47788903	47813361	mmu-mir-704_chr6_20780	.	-	mmu-mir-704	mmu-miR-704	Pdia4	protein_coding	intragenic
chr5	47983154	48317718	mmu-mir-218-1_chr5_18360	.	+	mmu-mir-218-1	mmu-miR-218-5p,mmu-miR-218-1-3p	Slit2	protein_coding	intragenic
chr4	48175652	48279571	mmu-mir-1958_chr4_17451	.	-	mmu-mir-1958	mmu-miR-1958	Erp44	protein_coding	intragenic
chr13	48527380	48546502	mmu-let-7a-1_chr13_6469	.	-	mmu-let-7a-1	mmu-let-7d-5p,mmu-let-7d-3p,mmu-let-7f-5p,mmu-let-7f-1-3p,mmu-let-7a-5p,mmu-let-7a-1-3p	6720427I07Rik	lncRNA	intergenic
chr11	50025345	50131395	mmu-mir-340_chr11_3111	.	+	mmu-mir-340	mmu-miR-340-5p,mmu-miR-340-3p	Rnf130	protein_coding	intragenic
chr11	50343586	50359720	mmu-mir-804_chr11_4043	.	-	mmu-mir-804	mmu-miR-804	NA	NA	intergenic
chr15	50635591	50890050	mmu-mir-1907_chr15_8510	.	-	mmu-mir-1907	mmu-miR-1907	Trps1	protein_coding	intragenic
chr6	51259251	51270975	mmu-mir-148a_chr6_20800	.	-	mmu-mir-148a	mmu-miR-148a-5p,mmu-miR-148a-3p	NA	NA	intergenic
chr11	52121977	52132602	mmu-mir-3061_chr11_3137	.	+	mmu-mir-3061	mmu-miR-3061-5p,mmu-miR-3061-3p	Ppp2ca	protein_coding	intragenic
chr6	52223153	52240877	mmu-mir-196b_chr6_20810	.	-	mmu-mir-196b	mmu-miR-196b-5p,mmu-miR-196b-3p	Hoxa9	protein_coding	intragenic
chrX	52272426	52613950	mmu-mir-717_chrX_27464	.	-	mmu-mir-717	mmu-miR-6384,mmu-miR-717	Gpc3	protein_coding	intragenic
chrX	52730390	52744590	mmu-mir-106a_chrX_27465	.	-	mmu-mir-106a	mmu-miR-363-5p,mmu-miR-363-3p,mmu-miR-92a-2-5p,mmu-miR-92a-3p,mmu-miR-19b-2-5p,mmu-miR-19b-3p,mmu-miR-20b-5p,mmu-miR-20b-3p,mmu-miR-18b-5p,mmu-miR-18b-3p,mmu-miR-106a-5p,mmu-miR-106a-3p	NA	NA	intergenic
chrX	53046773	53057190	mmu-mir-322_chrX_27466	.	-	mmu-mir-322	mmu-miR-450b-5p,mmu-miR-450b-3p,mmu-miR-450a-5p,mmu-miR-450a-1-3p,mmu-miR-450a-2-3p,mmu-miR-542-5p,mmu-miR-542-3p,mmu-miR-351-5p,mmu-miR-351-3p,mmu-miR-503-5p,mmu-miR-503-3p,mmu-miR-322-5p,mmu-miR-322-3p	Gm28730	lncRNA	intergenic
chrX	53046773	53057190	mmu-mir-450a-1_chrX_27466	.	-	mmu-mir-450a-1	mmu-miR-450b-5p,mmu-miR-450b-3p,mmu-miR-450a-5p,mmu-miR-450a-1-3p,mmu-miR-450a-2-3p,mmu-miR-542-5p,mmu-miR-542-3p,mmu-miR-351-5p,mmu-miR-351-3p,mmu-miR-503-5p,mmu-miR-503-3p,mmu-miR-322-5p,mmu-miR-322-3p	Gm28730	lncRNA	intergenic
chr15	53453810	53902436	mmu-mir-28c_chr15_8515	.	-	mmu-mir-28c	mmu-miR-28c	Samd12	protein_coding	intragenic
chr14	54605994	54618014	mmu-mir-686_chr14_7689	.	-	mmu-mir-686	mmu-miR-686	Psmb5	protein_coding	intragenic
chr12	54618983	54656508	mmu-mir-1892_chr12_5394	.	-	mmu-mir-1892	mmu-miR-1892	Sptssa	protein_coding	intragenic
chr9	54699558	54725844	mmu-mir-5710_chr9_25453	.	+	mmu-mir-5710	mmu-miR-5710	Dnaja4	protein_coding	intragenic
chr14	54941921	54966607	mmu-mir-208a_chr14_7699	.	-	mmu-mir-208a	mmu-miR-208a-5p,mmu-miR-208a-3p	Myh6	protein_coding	intragenic
chr14	54941921	54994549	mmu-mir-208b_chr14_7700	.	-	mmu-mir-208b	mmu-miR-208a-5p,mmu-miR-208a-3p,mmu-miR-208b-5p,mmu-miR-208b-3p	Myh6	protein_coding	intragenic
chr17	56241778	56255482	mmu-mir-7b_chr17_10409	.	+	mmu-mir-7b	mmu-miR-7b-5p,mmu-miR-7b-3p	NA	NA	intergenic
chrX	56570972	56597942	mmu-mir-5116_chrX_27479	.	-	mmu-mir-5116	mmu-miR-5116	Mmgt1	protein_coding	intragenic
chr4	56866923	56947429	mmu-mir-32_chr4_17476	.	-	mmu-mir-32	mmu-miR-32-5p,mmu-miR-32-3p	Tmem245	protein_coding	intragenic
chr19	57611070	58133343	mmu-mir-5623_chr19_12439	.	+	mmu-mir-5623	mmu-miR-5623-5p,mmu-miR-5623-3p	Atrnl1	protein_coding	intragenic
chr14	57798214	57820228	mmu-mir-3077_chr14_7212	.	+	mmu-mir-3077	mmu-miR-3077-5p,mmu-miR-3077-3p	Sap18	protein_coding	intragenic
chr13	58000228	58113440	mmu-mir-874_chr13_6561	.	-	mmu-mir-874	mmu-miR-874-5p,mmu-miR-874-3p	Klhl3	lncRNA	intergenic
chr13	58385226	58402485	mmu-mir-7a-1_chr13_6566	.	-	mmu-mir-7a-1	mmu-miR-7a-5p,mmu-miR-7a-1-3p	Hnrnpk	protein_coding	intragenic
chr4	58405855	58553206	mmu-mir-3095_chr4_17486	.	-	mmu-mir-3095	mmu-miR-3095-5p,mmu-miR-3095-3p	Lpar1	protein_coding	intragenic
chr19	58861674	58942847	mmu-mir-3086_chr19_12839	.	-	mmu-mir-3086	mmu-miR-3086-5p,mmu-miR-3086-3p	NA	NA	intergenic
chrX	59062145	59568078	mmu-mir-504_chrX_27485	.	-	mmu-mir-504	mmu-miR-504-5p,mmu-miR-504-3p	Fgf13	protein_coding	intragenic
chr14	60197180	60251388	mmu-mir-719_chr14_7755	.	-	mmu-mir-719	mmu-miR-719	Gm49336	protein_coding	intragenic
chrX	60213886	60404003	mmu-mir-505_chrX_27487	.	-	mmu-mir-505	mmu-miR-505-5p,mmu-miR-505-3p	Atp11c	protein_coding	intragenic
chr11	60728442	60739519	mmu-mir-5100_chr11_3220	.	+	mmu-mir-5100	mmu-miR-5100	Mief2	protein_coding	intragenic
chr19	60756471	60774607	mmu-mir-3084_chr19_12848	.	-	mmu-mir-3084	mmu-miR-3084-5p,mmu-miR-3084-3p	Eif3a	protein_coding	intragenic
chr18	60803848	60817392	mmu-mir-5107_chr18_11516	.	+	mmu-mir-5107	mmu-miR-5107-5p,mmu-miR-5107-3p	Cd74	retained_intron	intergenic
chr18	61278941	61400400	mmu-mir-378_chr18_11801	.	-	mmu-mir-378	mmu-miR-378a-5p,mmu-miR-378a-3p	Ppargc1b	protein_coding	intragenic
chr14	61601964	61682373	mmu-mir-15a_chr14_7762	.	-	mmu-mir-15a	mmu-miR-16-5p,mmu-miR-16-1-3p,mmu-miR-15a-5p,mmu-miR-15a-3p	Gm27010	lncRNA	intergenic
chr18	61642978	61665538	mmu-mir-143_chr18_11804	.	-	mmu-mir-143	mmu-miR-145a-5p,mmu-miR-145a-3p,mmu-miR-143-5p,mmu-miR-143-3p	Carmn	lncRNA	intergenic
chr7	61704519	62207332	ENSMUSG00000092646_ENSMUST00000174905_chr7_23188	.	-	ENSMUSG00000092646_ENSMUST00000174905	mmu-miR-344d-3-5p,mmu-miR-344d-3p,mmu-miR-344e-5p,mmu-miR-344e-3p,mmu-miR-344h-5p,mmu-miR-344h-3p,mmu-miR-344b-5p,mmu-miR-344b-3p,mmu-miR-344c-5p,mmu-miR-344c-3p,mmu-miR-344-5p,mmu-miR-344-3p,mmu-miR-344g-5p,mmu-miR-344g-3p,mmu-miR-344f-3p,mmu-miR-344f-5p,mmu-miR-344i	A230057D06Rik	lncRNA	intergenic
chr9	62042080	62122609	mmu-mir-5133_chr9_26259	.	-	mmu-mir-5133	mmu-miR-5133	Glce	protein_coding	intragenic
chr13	62967191	63326215	mmu-mir-23b_chr13_6072	.	+	mmu-mir-23b	mmu-miR-23b-5p,mmu-miR-23b-3p,mmu-miR-27b-5p,mmu-miR-27b-3p,mmu-miR-24-1-5p,mmu-miR-24-3p	2010111I01Rik	NA	intergenic
chr4	63215411	63334991	mmu-mir-455_chr4_16748	.	+	mmu-mir-455	mmu-miR-455-5p,mmu-miR-455-3p	Col27a1	retained_intron	intergenic
chr13	63285043	63431723	mmu-mir-3074-1_chr13_6604	.	-	mmu-mir-3074-1	mmu-miR-3074-5p,mmu-miR-3074-1-3p	Fancc	protein_coding	intragenic
chr14	63606064	63860301	mmu-mir-598_chr14_7241	.	+	mmu-mir-598	mmu-miR-598-5p,mmu-miR-598-3p	Xkr6	protein_coding	intragenic
chr7	64153835	64269775	mmu-mir-211_chr7_21922	.	+	mmu-mir-211	mmu-miR-211-5p,mmu-miR-211-3p	Trpm1	protein_coding	intragenic
chr14	64587297	64609756	mmu-mir-124-1_chr14_7248	.	+	mmu-mir-124-1	mmu-miR-124-5p,mmu-miR-124-3p,mmu-miR-3078-5p,mmu-miR-3078-3p	Mir124a-1hg	lncRNA	intergenic
chr5	64970115	65056250	mmu-mir-574_chr5_18390	.	+	mmu-mir-574	mmu-miR-574-5p,mmu-miR-574-3p	Fam114a1	protein_coding	intragenic
chr11	65660752	65788254	mmu-mir-744_chr11_4177	.	-	mmu-mir-744	mmu-miR-744-5p,mmu-miR-744-3p	Map2k4	protein_coding	intragenic
chr18	66045302	66291841	mmu-mir-694_chr18_11830	.	-	mmu-mir-694	mmu-miR-694	Ccbe1	retained_intron	intergenic
chr17	66637626	67354508	mmu-mir-5709_chr17_11216	.	-	mmu-mir-5709	mmu-miR-5709-5p,mmu-miR-5709-3p	Ptprm	protein_coding	intragenic
chr9	67179811	67634008	mmu-mir-190_chr9_26294	.	-	mmu-mir-190	mmu-miR-190a-5p,mmu-miR-190a-3p	Tln2	protein_coding	intragenic
chr15	68298949	68362513	mmu-mir-30b_chr15_8630	.	-	mmu-mir-30b	mmu-miR-30b-5p,mmu-miR-30b-3p,mmu-miR-30d-5p,mmu-miR-30d-3p	Gm20732	lncRNA	intergenic
chr11	68977648	69008460	mmu-mir-3062_chr11_4195	.	-	mmu-mir-3062	mmu-miR-3062-5p,mmu-miR-3062-3p	Pfas	protein_coding	intragenic
chr3	69004989	69048283	mmu-mir-15b_chr3_15488	.	+	mmu-mir-15b	mmu-miR-15b-5p,mmu-miR-15b-3p,mmu-miR-16-5p,mmu-miR-16-2-3p	Smc4	protein_coding	intragenic
chr9	69454092	69500731	mmu-mir-3109_chr9_25604	.	+	mmu-mir-3109	mmu-miR-3109-5p,mmu-miR-3109-3p	Anxa2	protein_coding	intragenic
chr11	69662282	69671382	mmu-mir-1934_chr11_3295	.	+	mmu-mir-1934	mmu-miR-1934-5p,mmu-miR-1934-3p	NA	NA	intergenic
chr12	69746763	69791274	mmu-mir-681_chr12_5433	.	-	mmu-mir-681	mmu-miR-681	Cdkl1	protein_coding	intragenic
chr11	69997453	70047522	mmu-mir-324_chr11_3306	.	+	mmu-mir-324	mmu-miR-324-5p,mmu-miR-324-3p	Phf23	protein_coding	intragenic
chr11	70221233	70238020	mmu-mir-195_chr11_3313	.	+	mmu-mir-195	mmu-miR-497a-5p,mmu-miR-497a-3p,mmu-miR-195a-5p,mmu-miR-195a-3p	NA	NA	intergenic
chr9	70400808	70421521	mmu-mir-5626_chr9_26429	.	-	mmu-mir-5626	mmu-miR-5626-5p,mmu-miR-5626-3p	Ccnb2	protein_coding	intragenic
chr14	70443418	70450030	mmu-mir-320_chr14_7285	.	+	mmu-mir-320	mmu-miR-320-5p,mmu-miR-320-3p	NA	NA	intergenic
chr17	70853547	70924964	mmu-mir-1195_chr17_11225	.	-	mmu-mir-1195	mmu-miR-1195	Gm26510	lncRNA	intergenic
chr8	70917528	70926163	mmu-mir-1969_chr8_24127	.	+	mmu-mir-1969	mmu-miR-1969	Map1s	protein_coding	intragenic
chrX	72250146	72274796	mmu-mir-224_chrX_27504	.	-	mmu-mir-224	mmu-miR-224-5p,mmu-miR-224-3p,mmu-miR-452-5p,mmu-miR-452-3p	Gabre	protein_coding	intragenic
chrX	72432681	72656186	mmu-mir-105_chrX_27506	.	-	mmu-mir-105	mmu-miR-767,mmu-miR-105	Gabra3	protein_coding	intragenic
chrX	72987359	73034078	mmu-mir-2137_chrX_27009	.	+	mmu-mir-2137	mmu-miR-2137	Zfp185	protein_coding	intragenic
chr14	73173820	73325674	mmu-mir-687_chr14_7827	.	-	mmu-mir-687	mmu-miR-687	Gm17233	lncRNA	intergenic
chr15	73184936	73423137	mmu-mir-151_chr15_8636	.	-	mmu-mir-151	mmu-miR-151-5p,mmu-miR-151-3p	Ptk2	protein_coding	intragenic
chr16	73891839	74411785	mmu-mir-691_chr16_9702	.	-	mmu-mir-691	mmu-miR-691	Robo2	protein_coding	intragenic
chrX	73997465	74085640	mmu-mir-718_chrX_27528	.	-	mmu-mir-718	mmu-miR-5132-5p,mmu-miR-5132-3p,mmu-miR-718	Irak1	protein_coding	intragenic
chrX	73997465	74085640	mmu-mir-5132_chrX_27528	.	-	mmu-mir-5132	mmu-miR-5132-5p,mmu-miR-5132-3p,mmu-miR-718	Irak1	protein_coding	intragenic
chr1	74391702	74403233	mmu-mir-26b_chr1_232	.	+	mmu-mir-26b	mmu-miR-26b-5p,mmu-miR-26b-3p	Ctdsp1	protein_coding	intragenic
chr13	74406391	74412401	mmu-mir-692-2_chr13_6125	.	+	mmu-mir-692-2	mmu-miR-692	Ftl1-ps1	protein_coding	intragenic
chr2	74705909	74757988	mmu-mir-10b_chr2_13217	.	+	mmu-mir-10b	mmu-miR-10b-5p,mmu-miR-10b-3p	Hoxd8	protein_coding	intragenic
chr11	75172580	75180843	mmu-mir-132_chr11_3374	.	+	mmu-mir-132	mmu-miR-212-5p,mmu-miR-212-3p,mmu-miR-132-5p,mmu-miR-132-3p	NA	NA	intergenic
chr11	75459393	75470899	mmu-mir-22_chr11_3378	.	+	mmu-mir-22	mmu-miR-22-5p,mmu-miR-22-3p	Tlcd2	lncRNA	intergenic
chr11	75531699	75588096	mmu-mir-3971_chr11_3383	.	+	mmu-mir-3971	mmu-miR-3971	Slc43a2	protein_coding	intragenic
chr13	75644864	75646245	mmu-mir-682_chr13_6128	.	+	mmu-mir-682	mmu-miR-682	NA	NA	intergenic
chr12	75818322	76123596	mmu-mir-5101_chr12_5012	.	+	mmu-mir-5101	mmu-miR-5101	Syne2	protein_coding	intragenic
chr15	76170972	76232580	mmu-mir-1942_chr15_8676	.	-	mmu-mir-1942	mmu-miR-1942	Plec	protein_coding	intragenic
chr10	76200679	76237837	mmu-mir-678_chr10_2537	.	-	mmu-mir-678	mmu-miR-678	Prmt2	protein_coding	intragenic
chr15	76287300	76294770	mmu-mir-3079_chr15_8679	.	-	mmu-mir-3079	mmu-miR-3079-5p,mmu-miR-3079-3p	NA	NA	intergenic
chr12	76525778	76533192	mmu-mir-5135_chr12_5463	.	-	mmu-mir-5135	mmu-miR-5135	NA	NA	intergenic
chr11	77044237	77078422	mmu-mir-423_chr11_4314	.	-	mmu-mir-423	mmu-miR-423-5p,mmu-miR-423-3p	Nsrp1	protein_coding	intragenic
chr5	77260318	77299972	mmu-mir-5098_chr5_18446	.	+	mmu-mir-5098	mmu-miR-5098	Rest	protein_coding	intragenic
chr16	77329863	77773427	mmu-let-7c-1_chr16_9302	.	+	mmu-let-7c-1	mmu-miR-99a-5p,mmu-miR-99a-3p,mmu-let-7c-5p,mmu-let-7c-1-3p,mmu-miR-125b-5p,mmu-miR-125b-2-3p	NA	NA	intergenic
chr10	77622300	77658298	mmu-mir-1930_chr10_1817	.	+	mmu-mir-1930	mmu-miR-1930-5p,mmu-miR-1930-3p	Ube2g2	protein_coding	intragenic
chr7	78882626	78892237	mmu-mir-7a-2_chr7_22146	.	+	mmu-mir-7a-2	mmu-miR-7a-5p,mmu-miR-7a-2-3p	NA	NA	intergenic
chr15	79348195	79403280	mmu-mir-1943_chr15_8773	.	-	mmu-mir-1943	mmu-miR-1943-5p,mmu-miR-1943-3p	Tmem184b	protein_coding	intragenic
chr7	79500024	79536042	mmu-mir-9-3_chr7_22152	.	+	mmu-mir-9-3	mmu-miR-9-5p,mmu-miR-9-3p	Mir9-3hg	lncRNA	intergenic
chr11	79711299	79753786	mmu-mir-193_chr11_3433	.	+	mmu-mir-193	mmu-miR-193a-5p,mmu-miR-193a-3p,mmu-miR-365-2-5p,mmu-miR-365-3p	NA	NA	intergenic
chr12	80315079	80436557	mmu-mir-1843_chr12_5480	.	-	mmu-mir-1843	mmu-miR-1843a-5p,mmu-miR-1843a-3p	Dcaf5	protein_coding	intragenic
chr15	80711318	80947993	mmu-mir-5113_chr15_8236	.	+	mmu-mir-5113	mmu-miR-5113	Tnrc6b	protein_coding	intragenic
chr10	80826685	80834367	mmu-mir-1982_chr10_1885	.	+	mmu-mir-1982	mmu-miR-1982-5p,mmu-miR-1982-3p	Oaz1	protein_coding	intragenic
chr12	81019348	81200561	mmu-mir-3067_chr12_5039	.	+	mmu-mir-3067	mmu-miR-3067-5p,mmu-miR-3067-3p	Smoc1	protein_coding	intragenic
chr10	81099483	81105856	mmu-mir-5615-1_chr10_2621	.	-	mmu-mir-5615-1	mmu-miR-5615-5p,mmu-miR-5615-3p	NA	NA	intergenic
chr10	81268196	81279129	mmu-mir-3057_chr10_1898	.	+	mmu-mir-3057	mmu-miR-3057-5p,mmu-miR-3057-3p	Apba3	lncRNA	intergenic
chr7	81523596	81544338	mmu-mir-1839_chr7_22173	.	+	mmu-mir-1839	mmu-miR-1839-5p,mmu-miR-1839-3p	2900076A07Rik	lncRNA	intergenic
chr15	82147382	82223869	mmu-mir-33_chr15_8254	.	+	mmu-mir-33	mmu-miR-33-5p,mmu-miR-33-3p	Srebf2	protein_coding	intragenic
chr15	82806823	82987857	mmu-mir-3080_chr15_8819	.	-	mmu-mir-3080	mmu-miR-3080-5p,mmu-miR-3080-3p	Tcf20	protein_coding	intragenic
chr13	83715338	83884194	mmu-mir-9-2_chr13_6147	.	+	mmu-mir-9-2	mmu-miR-9-5p,mmu-miR-9-3p	C130071C03Rik	lncRNA	intergenic
chr8	84004541	84012139	mmu-mir-1199_chr8_24854	.	-	mmu-mir-1199	mmu-miR-1199-5p,mmu-miR-1199-3p	2210011C24Rik	protein_coding	intragenic
chr8	84066862	84108050	mmu-mir-709_chr8_24203	.	+	mmu-mir-709	mmu-miR-709	Rfx1	protein_coding	intragenic
chr8	84200969	84218981	mmu-mir-23a_chr8_24206	.	+	mmu-mir-23a	mmu-miR-23a-5p,mmu-miR-23a-3p,mmu-miR-27a-5p,mmu-miR-27a-3p,mmu-miR-24-3p,mmu-miR-24-2-5p	Gm26532	lncRNA	intergenic
chr8	84203477	84211939	mmu-mir-3074-2_chr8_24860	.	-	mmu-mir-3074-2	mmu-miR-3074-5p,mmu-miR-3074-2-3p	Zswim4	protein_coding	intragenic
chr16	84703450	84716098	mmu-mir-155_chr16_9313	.	+	mmu-mir-155	mmu-miR-155-5p,mmu-miR-155-3p	Mir155hg	lncRNA	intergenic
chr2	84732969	84743761	mmu-mir-130a_chr2_14555	.	-	mmu-mir-130a	mmu-miR-130a-5p,mmu-miR-130a-3p	Gm19426	protein_coding	intragenic
chr15	84936539	84987971	mmu-mir-1249_chr15_8839	.	-	mmu-mir-1249	mmu-miR-1249-5p,mmu-miR-1249-3p	5031439G07Rik	protein_coding	intragenic
chr6	85333423	85374627	mmu-mir-705_chr6_20954	.	-	mmu-mir-705	mmu-miR-705	Rab11fip5	protein_coding	intragenic
chr15	85634821	85719890	mmu-let-7b_chr15_8283	.	+	mmu-let-7b	mmu-let-7c-5p,mmu-let-7c-2-3p,mmu-let-7b-5p,mmu-let-7b-3p	AC162302.1	NA	intergenic
chr11	85751018	85832296	mmu-mir-5110_chr11_4390	.	-	mmu-mir-5110	mmu-miR-5110	Bcas3os2	lncRNA	intergenic
chr11	86569528	86683821	mmu-mir-21_chr11_4396	.	-	mmu-mir-21	mmu-miR-21a-5p,mmu-miR-21a-3p	Vmp1	protein_coding	intragenic
chr11	87109260	87127074	mmu-mir-301a_chr11_3493	.	+	mmu-mir-301a	mmu-miR-301a-5p,mmu-miR-301a-3p	Ska2	protein_coding	intragenic
chr12	87421140	87443833	mmu-mir-3068_chr12_5529	.	-	mmu-mir-3068	mmu-miR-3068-5p,mmu-miR-3068-3p	Alkbh1	protein_coding	intragenic
chr11	87755576	87760540	mmu-mir-142_chr11_3501	.	+	mmu-mir-142	mmu-miR-142a-5p,mmu-miR-142a-3p	Mir142hg	lncRNA	intergenic
chr4	88094624	88440253	mmu-mir-491_chr4_16785	.	+	mmu-mir-491	mmu-miR-491-5p,mmu-miR-491-3p	Focad	retained_intron	intergenic
chr3	88200340	88233997	mmu-mir-3093_chr3_15542	.	+	mmu-mir-3093	mmu-miR-3093-5p,mmu-miR-3093-3p,mmu-miR-9-5p,mmu-miR-9-3p	Gm3764	lncRNA	intergenic
chr4	88898108	88938254	mmu-mir-31_chr4_17595	.	-	mmu-mir-31	mmu-miR-31-5p,mmu-miR-31-3p	NA	NA	intergenic
chr3	89227089	89227387	mmu-mir-92b_chr3_16153	.	-	mmu-mir-92b	mmu-miR-92b-5p,mmu-miR-92b-3p	NA	NA	intergenic
chr3	90052927	90071317	mmu-mir-190b_chr3_15577	.	+	mmu-mir-190b	mmu-miR-190b-5p,mmu-miR-190b-3p	4933434E20Rik	protein_coding	intragenic
chr10	92044932	92165170	mmu-mir-1251_chr10_2734	.	-	mmu-mir-1251	mmu-miR-135a-5p,mmu-miR-135a-2-3p,mmu-miR-1251-5p,mmu-miR-1251-3p	Rmst	lncRNA	intergenic
chr2	92184301	92374675	mmu-mir-1955_chr2_13365	.	+	mmu-mir-1955	mmu-miR-1955-5p,mmu-miR-1955-3p	Phf21a	protein_coding	intragenic
chr1	92831850	92873103	mmu-mir-149_chr1_340	.	+	mmu-mir-149	mmu-miR-149-5p,mmu-miR-149-3p	Gpc1	protein_coding	intragenic
chr10	93160796	93278497	mmu-mir-1931_chr10_2043	.	+	mmu-mir-1931	mmu-miR-1931	Cdk17	retained_intron	intergenic
chr13	93771723	93961385	mmu-mir-5624_chr13_6168	.	+	mmu-mir-5624	mmu-miR-5624-5p,mmu-miR-5624-3p	Arsb	protein_coding	intragenic
chr10	93949665	94035827	mmu-mir-331_chr10_2745	.	-	mmu-mir-331	mmu-miR-331-5p,mmu-miR-331-3p	Vezt	protein_coding	intragenic
chr2	94160636	94264758	mmu-mir-670_chr2_14744	.	-	ENSMUSG00000093033_ENSMUST00000175292	mmu-miR-129-5p,mmu-miR-129-2-3p,mmu-miR-670-5p,mmu-miR-670-3p	Mir670hg	lncRNA	intergenic
chr8	94214577	94329200	mmu-mir-138-2_chr8_24292	.	+	mmu-mir-138-2	mmu-miR-138-5p,mmu-miR-138-2-3p	Nup93	protein_coding	intragenic
chr4	94603526	94708335	mmu-mir-872_chr4_16812	.	+	mmu-mir-872	mmu-miR-872-5p,mmu-miR-872-3p	Ift74	protein_coding	intragenic
chr13	95325277	95359778	mmu-mir-1940_chr13_6174	.	+	mmu-mir-1940	mmu-miR-1940	Zbed3	protein_coding	intragenic
chr10	95536660	95564146	mmu-mir-3058_chr10_2754	.	-	mmu-mir-3058	mmu-miR-3058-5p,mmu-miR-3058-3p	Nudt4	protein_coding	intragenic
chr11	95940831	96005942	mmu-mir-3063_chr11_4457	.	-	mmu-mir-3063	mmu-miR-3063-5p,mmu-miR-3063-3p	Igf2bp1	protein_coding	intragenic
chr7	96210156	96911093	mmu-mir-708_chr7_22220	.	+	mmu-mir-708	mmu-miR-708-5p,mmu-miR-708-3p,mmu-miR-6394	Tenm4	protein_coding	intragenic
chrX	96239941	96248027	mmu-mir-223_chrX_27084	.	+	mmu-mir-223	mmu-miR-223-5p,mmu-miR-223-3p	F630028O10Rik	lncRNA	intergenic
chr11	96292472	96344692	mmu-mir-10a_chr11_3554	.	+	mmu-mir-10a	mmu-miR-10a-5p,mmu-miR-10a-3p	Hoxb6	protein_coding	intragenic
chr11	96849875	96865902	mmu-mir-152_chr11_3561	.	+	mmu-mir-152	mmu-miR-152-5p,mmu-miR-152-3p	Copz2	retained_intron	intergenic
chr11	98202783	98292999	mmu-mir-5119_chr11_3579	.	+	mmu-mir-5119	mmu-miR-5119	Cdk12	protein_coding	intragenic
chr7	99535475	99621698	mmu-mir-326_chr7_22243	.	+	mmu-mir-326	mmu-miR-326-5p,mmu-miR-326-3p	Arrb1	protein_coding	intragenic
chrX	99975591	100414542	mmu-mir-676_chrX_27093	.	+	mmu-mir-676	mmu-miR-676-5p,mmu-miR-676-3p	Eda	protein_coding	intragenic
chr7	100863447	100932161	mmu-mir-3102_chr7_23396	.	-	mmu-mir-3102	mmu-miR-3102-5p,mmu-miR-3102-5p.2-5p,mmu-miR-3102-3p.2-3p,mmu-miR-3102-3p	Arhgef17	protein_coding	intragenic
chr12	100908199	101028889	mmu-mir-1190_chr12_5662	.	-	mmu-mir-1190	mmu-miR-1190	Ccdc88c	protein_coding	intragenic
chr4	101326447	101355300	mmu-mir-101a_chr4_17714	.	-	mmu-mir-101a	mmu-miR-101a-5p,mmu-miR-101a-3p	E130102H24Rik	lncRNA	intergenic
chr7	101421697	101522865	mmu-mir-139_chr7_22262	.	+	mmu-mir-139	mmu-miR-139-5p,mmu-miR-139-3p	Pde2a	protein_coding	intragenic
chr10	101681640	102391469	mmu-mir-3059_chr10_2089	.	+	mmu-mir-3059	mmu-miR-3059-5p,mmu-miR-3059-3p	Mgat4c	retained_intron	intergenic
chr12	102553203	102704934	mmu-mir-1936_chr12_5669	.	-	mmu-mir-1936	mmu-miR-1936	Itpk1	protein_coding	intragenic
chr15	102966796	102993821	mmu-mir-196a-2_chr15_8407	.	+	mmu-mir-196a-2	mmu-miR-196a-5p,mmu-miR-196a-2-3p	Hoxc10	protein_coding	intragenic
chr14	102969422	102982637	mmu-mir-5130_chr14_7875	.	-	mmu-mir-5130	mmu-miR-5130	Kctd12	protein_coding	intragenic
chr15	102998234	103036852	mmu-mir-615_chr15_8410	.	+	mmu-mir-615	mmu-miR-615-5p,mmu-miR-615-3p	Hoxc6	lncRNA	intergenic
chr15	103272900	103301064	mmu-mir-148b_chr15_8412	.	+	mmu-mir-148b	mmu-miR-148b-5p,mmu-miR-148b-3p	Copz1	nonsense_mediated_decay	intergenic
chrX	103545518	103623748	mmu-mir-374_chrX_27618	.	-	mmu-mir-374	mmu-miR-421-5p,mmu-miR-421-3p,mmu-miR-374b-5p,mmu-miR-374b-3p	Ftx	lncRNA	intergenic
chr5	104046996	104071205	mmu-mir-5619_chr5_18540	.	+	mmu-mir-5619	mmu-miR-5619-5p,mmu-miR-5619-3p	Nudt9	protein_coding	intragenic
chrX	104071826	104201184	mmu-mir-672_chrX_27621	.	-	mmu-mir-672	mmu-miR-672-5p,mmu-miR-672-3p	Nexmif	protein_coding	intragenic
chr2	104411014	104494523	mmu-mir-1902_chr2_14763	.	-	mmu-mir-1902	mmu-miR-1902	Hipk3	protein_coding	intragenic
chr12	105020666	105031352	mmu-mir-3069_chr12_5694	.	-	mmu-mir-3069	mmu-miR-3069-5p,mmu-miR-3069-3p	Snhg10	lncRNA	intergenic
chrX	105182382	105391754	mmu-mir-325_chrX_27628	.	-	mmu-mir-325	mmu-miR-384-5p,mmu-miR-384-3p,mmu-miR-325-5p,mmu-miR-325-3p	5330434G04Rik	lncRNA	intergenic
chr8	105301254	105312334	mmu-mir-328_chr8_24965	.	-	mmu-mir-328	mmu-miR-328-5p,mmu-miR-328-3p	Lrrc29	nonsense_mediated_decay	intergenic
chr8	105594079	105636520	mmu-mir-1966_chr8_24355	.	+	mmu-mir-1966	mmu-miR-1966-5p,mmu-miR-1966-3p	Ripor1	protein_coding	intragenic
chr9	106148697	106164515	mmu-mir-135a-1_chr9_25750	.	+	mmu-mir-135a-1	mmu-miR-135a-5p,mmu-miR-135a-1-3p	D030055H07Rik	lncRNA	intergenic
chr9	106170928	106199338	mmu-let-7g_chr9_25751	.	+	mmu-let-7g	mmu-let-7g-5p,mmu-let-7g-3p	Wdr82	protein_coding	intragenic
chr11	106779538	106788493	ENSMUSG00000093133_ENSMUST00000175392_chr11_4649	.	-	ENSMUSG00000093133_ENSMUST00000175392	mmu-miR-3064-5p,mmu-miR-3064-3p	Ddx5	protein_coding	intragenic
chr8	107436393	107568440	mmu-mir-140_chr8_24387	.	+	mmu-mir-140	mmu-miR-140-5p,mmu-miR-140-3p	Wwp2	protein_coding	intragenic
chr12	108554970	108702442	mmu-mir-342_chr12_5214	.	+	mmu-mir-342	mmu-miR-342-5p,mmu-miR-342-3p	Evl	protein_coding	intragenic
chr9	108565611	108572774	mmu-mir-191_chr9_25799	.	+	mmu-mir-191	mmu-miR-191-5p,mmu-miR-191-3p,mmu-miR-425-5p,mmu-miR-425-3p	4833445I07Rik	lncRNA	intergenic
chr8	108703752	108961638	mmu-mir-3108_chr8_24388	.	+	mmu-mir-3108	mmu-miR-3108-5p,mmu-miR-3108-3p	Zfhx3	protein_coding	intragenic
chr12	108836028	108864394	mmu-mir-345_chr12_5216	.	+	mmu-mir-345	mmu-miR-345-5p,mmu-miR-345-3p	Slc25a47	lncRNA	intergenic
chr9	108936700	108991777	mmu-mir-711_chr9_25806	.	+	mmu-mir-711	mmu-miR-711	Uqcrc1	protein_coding	intragenic
chr4	109000685	109074099	mmu-mir-761_chr4_16884	.	+	mmu-mir-761	mmu-miR-761	Nrd1	protein_coding	intragenic
chr13	109116099	109955962	mmu-mir-1904_chr13_6226	.	+	mmu-mir-1904	mmu-miR-582-5p,mmu-miR-582-3p,mmu-miR-1904	Pde4d	protein_coding	intragenic
chr12	109589193	109600330	mmu-mir-3071_chr12_5709	.	-	mmu-mir-3071	mmu-miR-3071-5p,mmu-miR-3071-3p	Rtl1	protein_coding	intragenic
chr12	109593620	109661716	mmu-mir-434_chr12_5219	.	+	mmu-mir-434	mmu-miR-434-5p,mmu-miR-434-3p,mmu-miR-432,mmu-miR-136-5p,mmu-miR-136-3p,mmu-miR-341-5p,mmu-miR-341-3p,mmu-miR-1188-5p,mmu-miR-1188-3p,mmu-miR-370-5p,mmu-miR-370-3p	Gm26945	NA	intergenic
chr12	109700091	109754875	mmu-mir-379_chr12_5219	.	+	mmu-mir-379	mmu-miR-379-5p,mmu-miR-379-3p,mmu-miR-411-5p,mmu-miR-411-3p,mmu-miR-299a-5p,mmu-miR-299a-3p,mmu-miR-380-5p,mmu-miR-380-3p,mmu-miR-1197-5p,mmu-miR-1197-3p,mmu-miR-323-5p,mmu-miR-323-3p,mmu-miR-758-5p,mmu-miR-758-3p,mmu-miR-329-5p,mmu-miR-329-3p,mmu-miR-494-5p,mmu-miR-494-3p,mmu-miR-679-5p,mmu-miR-679-3p,mmu-miR-1193-5p,mmu-miR-1193-3p,mmu-miR-666-5p,mmu-miR-666-3p,mmu-miR-543-5p,mmu-miR-543-3p,mmu…	B830012L14Rik	lncRNA	intergenic
chr5	110879811	111289780	mmu-mir-701_chr5_18595	.	+	mmu-mir-701	mmu-miR-701-5p,mmu-miR-701-3p	Ttc28	protein_coding	intragenic
chr8	110997817	111031751	mmu-mir-3473d_chr8_25014	.	-	mmu-mir-3473d	mmu-miR-3473d	Ddx19b	protein_coding	intragenic
chr9	112048542	112234841	mmu-mir-128-2_chr9_26637	.	-	mmu-mir-128-2	mmu-miR-128-2-5p,mmu-miR-128-3p	Arpp21	protein_coding	intragenic
chr12	112106683	112127559	mmu-mir-3073_chr12_5242	.	+	mmu-mir-3073	mmu-miR-3073a-5p,mmu-miR-3073a-3p	Aspg	retained_intron	intergenic
chr12	112130686	112133065	mmu-mir-203_chr12_5243	.	+	mmu-mir-203	mmu-miR-203-5p,mmu-miR-203-3p	NA	NA	intergenic
chrX	113025304	113185511	mmu-mir-361_chrX_27646	.	-	mmu-mir-361	mmu-miR-361-5p,mmu-miR-361-3p	Chm	protein_coding	intragenic
chr13	113035379	113091195	mmu-mir-449a_chr13_6240	.	+	mmu-mir-449a	mmu-miR-449c-5p,mmu-miR-449c-3p,mmu-miR-449b,mmu-miR-449a-5p,mmu-miR-449a-3p	Cdc20b	protein_coding	intragenic
chr14	115042253	115060597	mmu-mir-17_chr14_7365	.	+	mmu-mir-17	mmu-miR-17-5p,mmu-miR-17-3p,mmu-miR-18a-5p,mmu-miR-18a-3p,mmu-miR-19a-5p,mmu-miR-19a-3p,mmu-miR-20a-5p,mmu-miR-20a-3p,mmu-miR-19b-3p,mmu-miR-19b-1-5p,mmu-miR-92a-1-5p,mmu-miR-92a-3p	Mir17hg	lncRNA	intergenic
chr2	115581693	115790369	mmu-mir-1951_chr2_13633	.	+	mmu-mir-1951	mmu-miR-1951	BC052040	protein_coding	intragenic
chr11	115765431	115806403	mmu-mir-5621_chr11_3789	.	+	mmu-mir-5621	mmu-miR-5621-5p,mmu-miR-5621-3p	Tmem94	protein_coding	intragenic
chr12	116485755	117296133	mmu-mir-153_chr12_5267	.	+	mmu-mir-153	mmu-miR-153-5p,mmu-miR-153-3p	Ptprn2	lncRNA	intergenic
chr11	117076787	117090360	ENSMUSG00000093083_ENSMUST00000175342_chr11_3810	.	+	ENSMUSG00000093083_ENSMUST00000175342	mmu-miR-6516-5p,mmu-miR-6516-3p	Snhg20	lncRNA	intergenic
chr2	117177959	117199594	mmu-mir-674_chr2_13637	.	+	mmu-mir-674	mmu-miR-674-5p,mmu-miR-674-3p	Spred1	protein_coding	intragenic
chr3	118431532	118554770	ENSMUSG00000093000_ENSMUST00000175259_chr3_15783	.	+	ENSMUSG00000093000_ENSMUST00000175259	mmu-miR-137-5p,mmu-miR-137-3p	Gm9916	lncRNA	intergenic
chr9	118926512	119052777	mmu-mir-26a-1_chr9_25859	.	+	mmu-mir-26a-1	mmu-miR-26a-5p,mmu-miR-26a-1-3p	Ctdspl	protein_coding	intragenic
chr4	119108803	119144832	mmu-mir-1957_chr4_16951	.	+	mmu-mir-1957	mmu-miR-1957a	Slc2a1	protein_coding	intragenic
chr11	119390098	119487478	mmu-mir-1932_chr11_3832	.	+	mmu-mir-1932	mmu-miR-1932	Rnf213	protein_coding	intragenic
chr6	119908860	120038629	mmu-mir-706_chr6_21124	.	-	mmu-mir-706	mmu-miR-706	Wnk1	retained_intron	intergenic
chr11	119943091	120016938	mmu-mir-3065_chr11_3839	.	+	mmu-mir-3065	mmu-miR-3065-5p,mmu-miR-3065-3p	Baiap2	protein_coding	intragenic
chr11	120002170	120086803	mmu-mir-338_chr11_4761	.	-	mmu-mir-338	mmu-miR-338-5p,mmu-miR-338-3p	Aatk	lncRNA	intergenic
chr10	120331257	120476231	mmu-mir-763_chr10_2830	.	-	mmu-mir-763	mmu-miR-763	Hmga2	protein_coding	intragenic
chr11	120338025	120348496	ENSMUSG00000093264_ENSMUST00000175523_chr11_4767	.	-	ENSMUSG00000093264_ENSMUST00000175523	mmu-miR-6935-5p,mmu-miR-6935-3p	Actg1	protein_coding	intragenic
chr4	120751278	120825669	mmu-mir-30c-1_chr4_17837	.	-	mmu-mir-30c-1	mmu-miR-30c-5p,mmu-miR-30c-1-3p,mmu-miR-30e-5p,mmu-miR-30e-3p	Nfyc	protein_coding	intragenic
chr3	122255958	122293790	mmu-mir-760_chr3_16398	.	-	mmu-mir-760	mmu-miR-760-5p,mmu-miR-760-3p	NA	NA	intergenic
chr9	122572501	122697570	mmu-mir-138-1_chr9_25890	.	+	mmu-mir-138-1	mmu-miR-138-5p,mmu-miR-138-1-3p	9530059O14Rik	lncRNA	intergenic
chr2	122637914	122644085	mmu-mir-147_chr2_13699	.	+	mmu-mir-147	mmu-miR-147-5p,mmu-miR-147-3p	AA467197	protein_coding	intragenic
chr10	122968950	122986106	mmu-let-7i_chr10_2841	.	-	mmu-let-7i	mmu-let-7i-5p,mmu-let-7i-3p	NA	NA	intergenic
chr8	124021495	124055179	mmu-mir-1967_chr8_24512	.	+	mmu-mir-1967	mmu-miR-1967	Urb2	nonsense_mediated_decay	intergenic
chr6	124712179	124733110	mmu-mir-141_chr6_21152	.	-	mmu-mir-141	mmu-miR-141-5p,mmu-miR-141-3p,mmu-miR-200c-5p,mmu-miR-200c-3p	Gm15884	lncRNA	intergenic
chr4	124714776	124732460	mmu-mir-697_chr4_16986	.	+	mmu-mir-697	mmu-miR-697	Sf3a3	protein_coding	intragenic
chr4	124741737	124801511	mmu-mir-698_chr4_16986	.	+	mmu-mir-698	mmu-miR-698-3p,mmu-miR-698-5p	Inpp5b	protein_coding	intragenic
chr6	125192189	125203172	mmu-mir-3098_chr6_20386	.	+	mmu-mir-3098	mmu-miR-3098-5p,mmu-miR-3098-3p	Mrpl51	lncRNA	intergenic
chr10	126978937	127030405	mmu-mir-26a-2_chr10_2188	.	+	mmu-mir-26a-2	mmu-miR-26a-5p,mmu-miR-26a-2-3p,mmu-miR-546	Ctdsp2	protein_coding	intragenic
chr7	127708237	127712735	mmu-mir-762_chr7_22489	.	+	mmu-mir-762	mmu-miR-762	NA	NA	intergenic
chr10	128083947	128091576	mmu-mir-677_chr10_2215	.	+	mmu-mir-677	mmu-miR-677-5p,mmu-miR-677-3p	Atp5b	protein_coding	intragenic
chr1	128103345	128243963	mmu-mir-128-1_chr1_416	.	+	mmu-mir-128-1	mmu-miR-128-1-5p,mmu-miR-128-3p	R3hdm1	protein_coding	intragenic
chr7	128266512	128298109	mmu-mir-3103_chr7_23705	.	-	mmu-mir-3103	mmu-miR-3103-5p,mmu-miR-3103-3p	BC017158	retained_intron	intergenic
chr8	128359073	128506117	mmu-mir-1903_chr8_24531	.	+	mmu-mir-1903	mmu-miR-1903	Nrp1	retained_intron	intergenic
chr2	131262494	131311166	mmu-mir-103-2_chr2_13760	.	+	mmu-mir-103-2	mmu-miR-103-3p,mmu-miR-103-2-5p	Pank2	lncRNA	intergenic
chr1	132190421	132260016	mmu-mir-135b_chr1_439	.	+	mmu-mir-135b	mmu-miR-135b-5p,mmu-miR-135b-3p	Lemd1	protein_coding	intragenic
chr4	133369771	133433260	mmu-mir-5122_chr4_17060	.	+	mmu-mir-5122	mmu-miR-5122	Slc9a1	protein_coding	intragenic
chr2	133552226	133572148	mmu-mir-3090_chr2_13774	.	+	mmu-mir-3090	mmu-miR-3090-5p,mmu-miR-3090-3p	Bmp2	protein_coding	intragenic
chrX	134059338	134096125	mmu-mir-3112_chrX_27176	.	+	mmu-mir-3112	mmu-miR-3112-5p,mmu-miR-3112-3p	Cstf2	protein_coding	intragenic
chr3	134223820	134240524	mmu-mir-1895_chr3_16441	.	-	mmu-mir-1895	mmu-miR-1895	Gm26691	lncRNA	intergenic
chr4	135367286	135433760	mmu-mir-700_chr4_17988	.	-	mmu-mir-700	mmu-miR-700-5p,mmu-miR-700-3p	Ncmap	protein_coding	intragenic
chr1	135434580	135464758	mmu-mir-1231_chr1_1180	.	-	mmu-mir-1231	mmu-miR-1231-5p,mmu-miR-1231-3p	Nav1	protein_coding	intragenic
chr7	135537823	135689886	mmu-mir-1962_chr7_22543	.	+	mmu-mir-1962	mmu-miR-1962	Ptpre	protein_coding	intragenic
chr5	136246557	136567263	mmu-mir-721_chr5_19646	.	-	mmu-mir-721	mmu-miR-721	Cux1	protein_coding	intragenic
chr5	136987594	137002558	mmu-mir-702_chr5_18832	.	+	mmu-mir-702	mmu-miR-702-3p,mmu-miR-702-5p	Plod3	protein_coding	intragenic
chr1	137898565	138000384	mmu-mir-181a-1_chr1_488	.	+	mmu-mir-181a-1	mmu-miR-181a-5p,mmu-miR-181a-1-3p,mmu-miR-181b-5p,mmu-miR-181b-1-3p	A430106G13Rik	lncRNA	intergenic
chr5	138160972	138171852	mmu-mir-106b_chr5_19672	.	-	mmu-mir-106b	mmu-miR-25-5p,mmu-miR-25-3p,mmu-miR-93-5p,mmu-miR-93-3p,mmu-miR-106b-5p,mmu-miR-106b-3p	Mcm7	protein_coding	intragenic
chr3	138526191	138559696	mmu-mir-1956_chr3_15854	.	+	mmu-mir-1956	mmu-miR-1956	Eif4e	protein_coding	intragenic
chr5	139351419	139460536	mmu-mir-339_chr5_19683	.	-	mmu-mir-339	mmu-miR-339-5p,mmu-miR-339-3p	3110082I17Rik	protein_coding	intragenic
chr4	139960220	139968026	mmu-mir-2139_chr4_18029	.	-	mmu-mir-2139	mmu-miR-2139	Klhdc7a	protein_coding	intragenic
chrX	140278440	140441718	mmu-mir-3475_chrX_27218	.	+	mmu-mir-3475	mmu-miR-3475-3p,mmu-miR-3475-5p	Frmpd3	protein_coding	intragenic
chr7	141215177	141221761	mmu-mir-210_chr7_23781	.	-	mmu-mir-210	mmu-miR-210-5p,mmu-miR-210-3p	NA	NA	intergenic
chr7	141949710	142024666	mmu-mir-3104_chr7_22609	.	+	mmu-mir-3104	mmu-miR-3104-5p,mmu-miR-3104-3p	Brsk2	protein_coding	intragenic
chr7	142575529	142578146	mmu-mir-675_chr7_23810	.	-	mmu-mir-675	mmu-miR-675-5p,mmu-miR-675-3p	H19	lncRNA	intergenic
chr7	142648305	142659489	mmu-mir-483_chr7_23811	.	-	mmu-mir-483	mmu-miR-483-5p,mmu-miR-483-3p	Igf2	protein_coding	intragenic
chrX	142681890	142948550	mmu-mir-652_chrX_27227	.	+	mmu-mir-652	mmu-miR-652-5p,mmu-miR-652-3p	Tmem164	protein_coding	intragenic
chrX	144688907	145122411	mmu-mir-3472_chrX_27233	.	+	mmu-mir-3472	mmu-miR-3472	Rtl4	protein_coding	intragenic
chr4	149518235	149567949	mmu-mir-5616_chr4_17206	.	+	mmu-mir-5616	mmu-miR-5616-5p,mmu-miR-5616-3p	Ctnnbip1	protein_coding	intragenic
chr4	150048200	150084441	mmu-mir-34a_chr4_17208	.	+	mmu-mir-34a	mmu-miR-34a-5p,mmu-miR-34a-3p	Gm13067	lncRNA	intergenic
chrX	151801171	151949471	mmu-let-7f-2_chrX_27247	.	+	mmu-let-7f-2	mmu-miR-3113-5p,mmu-miR-3113-3p,mmu-let-7f-5p,mmu-let-7f-2-3p,mmu-miR-98-5p,mmu-miR-98-3p	Huwe1	lncRNA	intergenic
chr2	151930923	151980179	mmu-mir-1953_chr2_15075	.	-	mmu-mir-1953	mmu-miR-1953	Gm14154	lncRNA	intergenic
chr2	152848029	152909868	mmu-mir-5622_chr2_13972	.	+	mmu-mir-5622	mmu-miR-5622-5p,mmu-miR-5622-3p	Tpx2	protein_coding	intragenic
chr2	155611212	155634307	mmu-mir-499_chr2_14009	.	+	mmu-mir-499	mmu-miR-499-5p,mmu-miR-499-3p	Myh7b	protein_coding	intragenic
chr4	156034840	156059817	mmu-mir-200a_chr4_18170	.	-	mmu-mir-200a	mmu-miR-429-5p,mmu-miR-429-3p,mmu-miR-200a-5p,mmu-miR-200a-3p,mmu-miR-200b-5p,mmu-miR-200b-3p	Ttll10	protein_coding	intragenic
chr3	157534396	157564215	mmu-mir-186_chr3_15901	.	+	mmu-mir-186	mmu-miR-186-5p,mmu-miR-186-3p	Zranb2	protein_coding	intragenic
chr1	158362551	158692042	mmu-mir-488_chr1_534	.	+	mmu-mir-488	mmu-miR-488-5p,mmu-miR-488-3p	Astn1	protein_coding	intragenic
chr2	158624921	158654828	mmu-mir-3474_chr2_14040	.	+	mmu-mir-3474	mmu-miR-3474	Actr5	retained_intron	intergenic
chr1	159232310	159370704	mmu-mir-1843b_chr1_536	.	+	mmu-mir-1843b	mmu-miR-1843b-5p,mmu-miR-1843b-3p	Cop1	protein_coding	intragenic
chr1	160212876	160792850	mmu-mir-1927_chr1_1269	.	-	mmu-mir-1927	mmu-miR-1927	Rabgap1l	protein_coding	intragenic
chr1	162218855	162229636	mmu-mir-214_chr1_550	.	+	mmu-mir-214	mmu-miR-214-5p,mmu-miR-214-3p	Dnm3os	lncRNA	intergenic
chrX	162848327	162888390	mmu-mir-3473_chrX_27766	.	-	mmu-mir-3473	mmu-miR-3473a	Syap1	protein_coding	intragenic
chr2	163062443	163100577	ENSMUSG00000092791_ENSMUST00000175050_chr2_14056	.	+	ENSMUSG00000092791_ENSMUST00000175050	mmu-miR-7003-5p,mmu-miR-7003-3p	Mybl2	protein_coding	intragenic
chr2	174260387	174295442	mmu-mir-296_chr2_15239	.	-	mmu-mir-296	mmu-miR-296-5p,mmu-miR-296-3p,mmu-miR-298-5p,mmu-miR-298-3p	Nespas	NA	intergenic
chr1	176712075	176814084	mmu-mir-350_chr1_1387	.	-	mmu-mir-350	mmu-miR-350-5p,mmu-miR-350-3p	Cep170	protein_coding	intragenic
chr2	180257416	180265033	mmu-mir-3091_chr2_14175	.	+	mmu-mir-3091	mmu-miR-3091-5p,mmu-miR-3091-3p	Rps21	protein_coding	intragenic
chr2	180385604	180401802	mmu-mir-133a-2_chr2_14177	.	+	mmu-mir-133a-2	mmu-miR-1a-1-5p,mmu-miR-1a-3p,mmu-miR-133a-5p,mmu-miR-133a-3p	NA	NA	intergenic
chr2	180890844	180904533	mmu-mir-124-3_chr2_14185	.	+	mmu-mir-124-3	mmu-miR-124-5p,mmu-miR-124-3p	Gm27032	lncRNA	intergenic
chr1	184811314	184845847	mmu-mir-1981_chr1_1418	.	-	mmu-mir-1981	mmu-miR-1981-5p,mmu-miR-1981-3p	Marc2	protein_coding	intragenic
chr1	185204138	185295547	mmu-mir-664_chr1_689	.	+	mmu-mir-664	mmu-miR-664-5p,mmu-miR-664-3p	Rab3gap2	protein_coding	intragenic
chr1	193502297	193510032	mmu-mir-205_chr1_1460	.	-	mmu-mir-205	mmu-miR-205-5p,mmu-miR-205-3p	4631405K08Rik	NA	intergenic
chr1	194619864	194831048	mmu-mir-3962_chr1_723	.	+	mmu-mir-3962	mmu-miR-3962	Plxna2	retained_intron	intergenic
chr1	194976178	195049242	mmu-mir-29b-2_chr1_725	.	+	mmu-mir-29b-2	mmu-miR-29b-2-5p,mmu-miR-29b-3p,mmu-miR-29c-5p,mmu-miR-29c-3p	NA	NA	intergenic

## Sheet: TableS1F.hg19 miRNA coordinates
TableS1F. hg19 miRNA gene coordinates
chr	start	end	feature	score	strand	mature form	gene	gene type	miRNA type
chr1	10003532	10052000	hsa-mir-5697	0	+	hsa-miR-5697	NMNAT1	protein_coding	intragenic
chr1	100731793	100767400	hsa-mir-553	0	+	hsa-miR-553	RTCA	protein_coding	intragenic
chr1	1098321	1108900	hsa-mir-200a	0	+	hsa-miR-200b-5p, hsa-miR-200b-3p, hsa-miR-200a-5p, hsa-miR-200a-3p, hsa-miR-429	RP11-465B22.8	lincRNA	intergenic
chr1	117026949	117113616	hsa-mir-548ac	0	-	hsa-miR-548ac	RP5-1086K13.1, CD58	NA	intergenic
chr1	117602948	117664549	hsa-mir-942	0	+	hsa-miR-942-5p, hsa-miR-942-3p	TTF2	protein_coding	intragenic
chr1	12227047	12270950	hsa-mir-4632	0	+	hsa-miR-7846-3p, hsa-miR-4632-3p, hsa-miR-4632-5p	TNFRSF1B	protein_coding	intragenic
chr1	150521883	150533951	hsa-mir-4257	0	+	hsa-miR-4257	ADAMTSL4, AL356356.1	NA	intergenic
chr1	151512784	151561150	hsa-mir-554	0	+	hsa-miR-554	TUFT1	protein_coding	intragenic
chr1	155294157	155532593	hsa-mir-555	0	-	hsa-miR-555	ASH1L	protein_coding	intragenic
chr1	156372299	156391561	hsa-mir-9-1	0	-	hsa-miR-9-5p, hsa-miR-9-3p	C1orf61	protein_coding	intragenic
chr1	156897999	157015534	hsa-mir-765	0	-	hsa-miR-765	ARHGEF11	protein_coding	intragenic
chr1	161195849	161206550	hsa-mir-5187	0	+	hsa-miR-5187-5p, hsa-miR-5187-3p	TOMM40L	protein_coding	intragenic
chr1	162039529	162362600	hsa-mir-4654	0	+	hsa-miR-4654, hsa-miR-556-5p, hsa-miR-556-3p	NOS1AP, RP11-565P22.6, C1orf226	NA	intergenic
chr1	165797060	165889400	hsa-mir-3658	0	+	hsa-miR-3658	UCK2	protein_coding	intragenic
chr1	167905933	168056400	hsa-mir-1255b-2	0	+	hsa-miR-1255b-5p, hsa-miR-1255b-2-3p	DCAF6	protein_coding	intragenic
chr1	171060018	171086959	hsa-mir-1295b	0	+	hsa-miR-1295a, hsa-miR-1295b-5p, hsa-miR-1295b-3p	FMO3	protein_coding	intragenic
chr1	172106019	172113975	hsa-mir-199a-2	0	-	hsa-miR-214-5p, hsa-miR-214-3p, hsa-miR-3120-3p, hsa-miR-3120-5p, hsa-miR-199a-5p, hsa-miR-199a-3p	DNM3OS	antisense	intergenic
chr1	180226099	180471712	hsa-mir-3121	0	-	hsa-miR-3121-3p, hsa-miR-3121-5p	RP5-1180C10.2, ACBD6	NA	intergenic
chr1	193091163	193267650	hsa-mir-1278	0	+	hsa-miR-1278	CDC73	protein_coding	intragenic
chr1	205342950	205426223	hsa-mir-135b	0	-	hsa-miR-135b-5p, hsa-miR-135b-3p	LEMD1	protein_coding	intragenic
chr1	207972449	208042511	hsa-mir-29b-2	0	-	hsa-miR-29c-5p, hsa-miR-29c-3p, hsa-miR-29b-3p, hsa-miR-29b-2-5p	NA	NA	intergenic
chr1	20959970	20988177	hsa-mir-6084	0	+	hsa-miR-6084	PINK1	protein_coding	intragenic
chr1	209785449	209825770	hsa-mir-4260	0	-	hsa-miR-4260	LAMB3	protein_coding	intragenic
chr1	212209134	212310700	hsa-mir-3122	0	+	hsa-miR-3122	DTL	protein_coding	intragenic
chr1	220315949	220445772	hsa-mir-664a	0	-	hsa-miR-664a-5p, hsa-miR-664a-3p	RAB3GAP2	protein_coding	intragenic
chr1	224411149	224517842	hsa-mir-320b-2	0	-	hsa-miR-320b	NVL	protein_coding	intragenic
chr1	224565399	224622496	hsa-mir-4742	0	-	hsa-miR-4742-5p, hsa-miR-4742-3p	WDR26	protein_coding	intragenic
chr1	228101149	228135633	hsa-mir-5008	0	-	hsa-miR-5008-5p, hsa-miR-5008-3p	WNT9A	protein_coding	intragenic
chr1	228270422	228291171	hsa-mir-3620	0	+	hsa-miR-3620-3p, hsa-miR-3620-5p	ARF1	protein_coding	intragenic
chr1	228645803	228651000	hsa-mir-4666a	0	+	hsa-miR-4666a-5p, hsa-miR-4666a-3p	HIST3H2BB	protein_coding	intragenic
chr1	23037331	23249750	hsa-mir-4684	0	+	hsa-miR-4684-5p, hsa-miR-4684-3p, hsa-miR-4253	EPHB2, RP1-74M1.3	NA	intergenic
chr1	231146599	231175999	hsa-mir-1182	0	-	hsa-miR-1182	FAM89A	protein_coding	intragenic
chr1	23345960	23418000	hsa-mir-3115	0	+	hsa-miR-3115	KDM1A	protein_coding	intragenic
chr1	233749879	233821650	hsa-mir-4427	0	+	hsa-miR-4427	KCNK1	protein_coding	intragenic
chr1	234040506	234462000	hsa-mir-4671	0	+	hsa-miR-4671-5p, hsa-miR-4671-3p	SLC35F3	protein_coding	intragenic
chr1	249120541	249120750	hsa-mir-3124	0	+	hsa-miR-3124-5p, hsa-miR-3124-3p	NA	NA	intergenic
chr1	26202007	26232910	hsa-mir-3917	0	-	hsa-miR-3917	STMN1	protein_coding	intragenic
chr1	26856251	26906850	hsa-mir-1976	0	+	hsa-miR-1976	RPS6KA1	protein_coding	intragenic
chr1	32181401	32229941	hsa-mir-4254	0	-	hsa-miR-4254	BAI2	protein_coding	intragenic
chr1	37945362	37980355	hsa-mir-5581	0	-	hsa-miR-6732-5p, hsa-miR-6732-3p, hsa-miR-5581-5p, hsa-miR-5581-3p	MEAF6	protein_coding	intragenic
chr1	52246799	52344399	hsa-mir-761	0	-	hsa-miR-761	NRD1	protein_coding	intragenic
chr1	5908899	6052485	hsa-mir-4689	0	-	hsa-miR-4689	NPHP4	protein_coding	intragenic
chr1	62208151	62635450	hsa-mir-3116-1	0	+	hsa-miR-12132, hsa-miR-3116	INADL	protein_coding	intragenic
chr1	66999835	67217925	hsa-mir-3117	0	+	hsa-miR-3117-3p, hsa-miR-3117-5p	SGIP1	protein_coding	intragenic
chr1	68560899	68698206	hsa-mir-1262	0	-	hsa-miR-1262	WLS	protein_coding	intragenic
chr1	71513499	71546718	hsa-mir-186	0	-	hsa-miR-186-5p, hsa-miR-186-3p	ZRANB2	protein_coding	intragenic
chr1	94312314	94314600	hsa-mir-760	0	+	hsa-miR-760	RP4-561L24.3	lincRNA	intergenic
chr10	100135499	100174918	hsa-mir-1287	0	-	hsa-miR-1287-5p, hsa-miR-1287-3p	PYROXD2	protein_coding	intragenic
chr10	100216834	100995632	hsa-mir-6507	0	-	hsa-miR-6507-5p, hsa-miR-6507-3p	HPSE2	protein_coding	intragenic
chr10	103348081	103375500	hsa-mir-3158-1	0	+	hsa-miR-3158-3p, hsa-miR-3158-5p	DPCD	protein_coding	intragenic
chr10	103355749	103489868	hsa-mir-3158-2	0	-	hsa-miR-3158-3p, hsa-miR-3158-5p	FBXW4, RP11-190J1.3	NA	intergenic
chr10	104191584	104210396	hsa-mir-146b	0	+	hsa-miR-146b-5p, hsa-miR-146b-3p	NA	NA	intergenic
chr10	105144599	105156210	hsa-mir-1307	0	-	hsa-miR-1307-3p, hsa-miR-1307-5p	USMG5	protein_coding	intragenic
chr10	112679363	112836788	hsa-mir-548e	0	+	hsa-miR-548e-3p, hsa-miR-548e-5p	SHOC2	protein_coding	intragenic
chr10	115875849	115933962	hsa-mir-2110	0	-	hsa-miR-2110	C10orf118	protein_coding	intragenic
chr10	124134223	124203400	hsa-mir-3941	0	+	hsa-miR-3941	PLEKHA1	protein_coding	intragenic
chr10	126669149	126849599	hsa-mir-4296	0	-	hsa-miR-4296	CTBP2	protein_coding	intragenic
chr10	131632199	131762538	hsa-mir-4297	0	-	hsa-miR-4297	EBF3	protein_coding	intragenic
chr10	135174299	135186854	hsa-mir-3944	0	-	hsa-miR-3944-3p, hsa-miR-3944-5p	ECHS1	protein_coding	intragenic
chr10	21772749	21786189	hsa-mir-1915	0	-	hsa-miR-1915-5p, hsa-miR-1915-3p	CASC10	protein_coding	intragenic
chr10	29738899	30025864	hsa-mir-604	0	-	hsa-miR-604, hsa-miR-938	SVIL	protein_coding	intragenic
chr10	45642842	45681489	hsa-mir-3156-1	0	+	hsa-miR-3156-5p, hsa-miR-3156-3p	NA	NA	intergenic
chr10	91332399	91404972	hsa-mir-107	0	-	hsa-miR-107	PANK1	protein_coding	intragenic
chr11	101314499	101454737	hsa-mir-3920	0	-	hsa-miR-3920	TRPC6	protein_coding	intragenic
chr11	10525699	10530733	hsa-mir-4485	0	-	hsa-miR-4485-3p, hsa-miR-4485-5p	MTRNR2L8	protein_coding	intragenic
chr11	118498021	118528748	hsa-mir-6716	0	+	hsa-miR-6716-5p, hsa-miR-6716-3p	PHLDB1, AP002954.3	NA	intergenic
chr11	121946749	121971156	hsa-mir-125b-1	0	-	hsa-miR-125b-5p, hsa-miR-125b-1-3p	NA	NA	intergenic
chr11	133764049	133826885	hsa-mir-4697	0	-	hsa-miR-4697-5p, hsa-miR-4697-3p	IGSF9B	protein_coding	intragenic
chr11	46757399	46867829	hsa-mir-5582	0	-	hsa-miR-5582-5p, hsa-miR-5582-3p	CKAP5	protein_coding	intragenic
chr11	48002110	48198000	hsa-mir-3161	0	+	hsa-miR-3161	PTPRJ	protein_coding	intragenic
chr11	59338399	59383163	hsa-mir-3162	0	-	hsa-miR-3162-5p, hsa-miR-3162-3p	OSBP	protein_coding	intragenic
chr11	64126642	64142600	hsa-mir-1237	0	+	hsa-miR-1237-3p, hsa-miR-1237-5p	RPS6KA4	protein_coding	intragenic
chr11	65190268	65216400	hsa-mir-612	0	+	hsa-miR-612	NEAT1	lincRNA	intergenic
chr11	65383291	65420204	hsa-mir-4489	0	+	hsa-miR-4690-5p, hsa-miR-4690-3p, hsa-miR-4489	PCNXL3, SIPA1	NA	intergenic
chr11	70310245	70963623	hsa-mir-3664	0	-	hsa-miR-3664-5p, hsa-miR-3664-3p	SHANK2	protein_coding	intragenic
chr11	72492147	72495750	hsa-mir-4692	0	+	hsa-miR-4692	NA	NA	intergenic
chr11	74969649	75062704	hsa-mir-326	0	-	hsa-miR-326	ARRB1	protein_coding	intragenic
chr11	94134585	94227000	hsa-mir-548l	0	-	hsa-miR-548l	MRE11A, RP11-685N10.1	NA	intergenic
chr12	104324187	104351100	hsa-mir-3652	0	+	hsa-miR-3652	HSP90B1	protein_coding	intragenic
chr12	104850777	105163500	hsa-mir-3922	0	+	hsa-miR-3922-3p, hsa-miR-3922-5p	CHST11	protein_coding	intragenic
chr12	116385499	116715358	hsa-mir-620	0	-	hsa-miR-620	MED13L	protein_coding	intragenic
chr12	120106775	120315111	hsa-mir-1178	0	-	hsa-miR-1178-3p, hsa-miR-1178-5p	CIT	protein_coding	intragenic
chr12	124018702	124022450	hsa-mir-3908	0	+	hsa-miR-3908	NA	NA	intergenic
chr12	125399500	125402308	hsa-mir-5188	0	+	hsa-miR-5188	NA	NA	intergenic
chr12	128751948	129192460	hsa-mir-3612	0	+	hsa-miR-3612	TMEM132C, RP11-553N19.1	NA	intergenic
chr12	1765349	1772438	hsa-mir-3649	0	-	hsa-miR-3649	NA	NA	intergenic
chr12	48499892	48551442	hsa-mir-6505	0	+	hsa-miR-6505-5p, hsa-miR-6505-3p	PFKM	protein_coding	intragenic
chr12	49042349	49076021	hsa-mir-1291	0	-	hsa-miR-1291	KANSL2	protein_coding	intragenic
chr12	54621399	54673906	hsa-mir-3198-2	0	-	hsa-miR-3198	CBX5	protein_coding	intragenic
chr12	57522270	57610576	hsa-mir-1228	0	+	hsa-miR-1228-5p, hsa-miR-1228-3p	LRP1	protein_coding	intragenic
chr12	57908149	57914294	hsa-mir-616	0	-	hsa-miR-616-5p, hsa-miR-616-3p	DDIT3	protein_coding	intragenic
chr12	62654134	62814300	hsa-mir-6125	0	+	hsa-miR-6125	USP15	protein_coding	intragenic
chr12	65004274	65104050	hsa-mir-548c	0	+	hsa-miR-548c-5p, hsa-miR-548c-3p, hsa-miR-548z	RASSF3	protein_coding	intragenic
chr12	66582993	66652050	hsa-mir-6502	0	+	hsa-miR-6502-5p, hsa-miR-6502-3p	IRAK3	protein_coding	intragenic
chr12	81181349	81331486	hsa-mir-617	0	-	hsa-miR-617, hsa-miR-618	LIN7A	protein_coding	intragenic
chr12	95228174	95228804	hsa-mir-492	0	+	hsa-miR-492	NA	NA	intergenic
chr12	95611586	95711400	hsa-mir-331	0	+	hsa-miR-331-5p, hsa-miR-331-3p, hsa-miR-3685	VEZT	protein_coding	intragenic
chr13	107813649	108566022	hsa-mir-1267	0	-	hsa-miR-1267	FAM155A	protein_coding	intragenic
chr13	20973549	21099996	hsa-mir-4499	0	-	hsa-miR-4499	CRYL1	protein_coding	intragenic
chr13	41278599	41345305	hsa-mir-320d-1	0	-	hsa-miR-320d	MRPS31	protein_coding	intragenic
chr13	41363746	41392650	hsa-mir-621	0	+	hsa-miR-621	SLC25A15	protein_coding	intragenic
chr13	42131699	42535245	hsa-mir-5006	0	-	hsa-miR-5006-5p, hsa-miR-5006-3p	VWA8	protein_coding	intragenic
chr13	91999940	92021900	hsa-mir-17	0	+	hsa-miR-17-5p, hsa-miR-17-3p, hsa-miR-18a-5p, hsa-miR-18a-3p, hsa-miR-19a-5p, hsa-miR-19a-3p, hsa-miR-20a-5p, hsa-miR-20a-3p, hsa-miR-19b-1-5p, hsa-miR-19b-3p, hsa-miR-92a-1-5p, hsa-miR-92a-3p	NA	NA	intergenic
chr13	96742360	97491816	hsa-mir-4501	0	+	hsa-miR-4501	HS6ST3	protein_coding	intragenic
chr13	98795347	99109300	hsa-mir-3170	0	+	hsa-miR-3170	FARP1	protein_coding	intragenic
chr13	99853107	100048050	hsa-mir-623	0	+	hsa-miR-623	UBAC2	protein_coding	intragenic
chr14	100438137	100617700	hsa-mir-342	0	+	hsa-miR-151b, hsa-miR-342-5p, hsa-miR-342-3p	EVL	protein_coding	intragenic
chr14	100773000	100780550	hsa-mir-345	0	+	hsa-miR-345-5p, hsa-miR-345-3p	NA	NA	intergenic
chr14	101292454	101542100	hsa-mir-1185-1	0	+	hsa-miR-770-5p, hsa-miR-493-5p, hsa-miR-493-3p, hsa-miR-337-5p, hsa-miR-337-3p, hsa-miR-665, hsa-miR-431-5p, hsa-miR-431-3p, hsa-miR-433-3p, hsa-miR-433-5p, hsa-miR-127-5p, hsa-miR-127-3p, hsa-miR-432-5p, hsa-miR-432-3p, hsa-miR-136-5p, hsa-miR-136-3p, hsa-miR-370-3p, hsa-miR-370-5p, hsa-miR-379-5p, hsa-miR-379-3p, hsa-miR-411-5p, hsa-miR-411-3p, hsa-miR-299-5p, hsa-miR-299-3p, hsa-miR-380-5p, hs…	MEG3, AL117190.3, MEG8, AL132709.5, AL132709.8, RP11-909M7.3, MIR381HG, MEG9	NA	intergenic
chr14	104583458	104586700	hsa-mir-203a	0	+	hsa-miR-203a-3p, hsa-miR-203a-5p, hsa-miR-203b-5p, hsa-miR-203b-3p	NA	NA	intergenic
chr14	105143899	105148203	hsa-mir-4710	0	-	hsa-miR-4710	NA	NA	intergenic
chr14	106322136	106328137	hsa-mir-4507	0	-	hsa-miR-4539, hsa-miR-4507, hsa-miR-4538, hsa-miR-4537	NA	NA	intergenic
chr14	107253012	107259819	hsa-mir-5195	0	-	hsa-miR-5195-5p, hsa-miR-5195-3p	NA	NA	intergenic
chr14	21482599	21539078	hsa-mir-6717	0	-	hsa-miR-6717-5p	NDRG2, RNASE13	NA	intergenic
chr14	23851199	23877486	hsa-mir-208a	0	-	hsa-miR-208a-3p, hsa-miR-208a-5p	MYH6	protein_coding	intragenic
chr14	23881947	23904895	hsa-mir-208b	0	-	hsa-miR-208b-3p, hsa-miR-208b-5p	MYH7	protein_coding	intragenic
chr14	31343466	31495585	hsa-mir-624	0	-	hsa-miR-624-5p, hsa-miR-624-3p	RP11-829H16.3, STRN3	NA	intergenic
chr14	37143599	37641625	hsa-mir-4503	0	-	hsa-miR-4503	SLC25A21	protein_coding	intragenic
chr14	48181999	48370384	hsa-mir-548y	0	-	hsa-miR-548y	LINC00648	lincRNA	intergenic
chr14	54413549	54423474	hsa-mir-5580	0	-	hsa-miR-5580-5p, hsa-miR-5580-3p	BMP4	protein_coding	intragenic
chr14	55297599	55369544	hsa-mir-4308	0	-	hsa-miR-4308	GCH1	protein_coding	intragenic
chr14	65381175	65535850	hsa-mir-4706	0	+	hsa-miR-4706	CHURC1, FNTB, CHURC1-FNTB	NA	intergenic
chr14	65879447	66225750	hsa-mir-625	0	+	hsa-miR-625-5p, hsa-miR-625-3p	FUT8	protein_coding	intragenic
chr14	74221087	74227115	hsa-mir-4505	0	+	hsa-miR-4505	NA	NA	intergenic
chr14	74930499	74960008	hsa-mir-4709	0	-	hsa-miR-4709-5p, hsa-miR-4709-3p	RP3-449M8.9, RP3-449M8.6, NPC2	NA	intergenic
chr14	94396449	94443078	hsa-mir-4506	0	-	hsa-miR-4506	ASB2	protein_coding	intragenic
chr14	95544449	95623747	hsa-mir-3173	0	-	hsa-miR-3173-3p, hsa-miR-3173-5p	DICER1	protein_coding	intragenic
chr15	102487449	102501714	hsa-mir-1302-9	0	-	hsa-miR-1302	MIR1302-11	lincRNA	intergenic
chr15	21968274	22174700	hsa-mir-3118-6	0	+	hsa-miR-3118, hsa-miR-5701	DKFZP547L112	protein_coding	intragenic
chr15	22511449	22514571	hsa-mir-1268a	0	-	hsa-miR-1268a	NA	NA	intergenic
chr15	23805299	23810743	hsa-mir-4508	0	-	hsa-miR-4508	NA	NA	intergenic
chr15	31293264	31453476	hsa-mir-211	0	-	hsa-miR-211-5p, hsa-miR-211-3p	TRPM1	protein_coding	intragenic
chr15	34668599	34730006	hsa-mir-1233-1	0	-	hsa-miR-1233-3p, hsa-miR-1233-5p	GOLGA8A	protein_coding	intragenic
chr15	50647681	50665950	hsa-mir-4712	0	+	hsa-miR-4712-5p, hsa-miR-4712-3p	NA	NA	intergenic
chr15	59411199	59665070	hsa-mir-2116	0	-	hsa-miR-2116-5p, hsa-miR-2116-3p	MYO1E	protein_coding	intragenic
chr15	65930099	66084439	hsa-mir-4511	0	-	hsa-miR-4511	DENND4A	protein_coding	intragenic
chr15	69067099	69113142	hsa-mir-4312	0	-	hsa-miR-4312	ANP32A	protein_coding	intragenic
chr15	70336799	70390256	hsa-mir-629	0	-	hsa-miR-629-5p, hsa-miR-629-3p	TLE3	protein_coding	intragenic
chr15	72766670	72929399	hsa-mir-630	0	+	hsa-miR-630	ARIH1, RP11-1006G14.1	NA	intergenic
chr15	75074252	75081807	hsa-mir-4513	0	-	hsa-miR-4513	NA	NA	intergenic
chr15	75638849	75660940	hsa-mir-631	0	-	hsa-miR-631	RP11-817O13.6, MAN2C1	NA	intergenic
chr15	80696723	80893450	hsa-mir-5572	0	+	hsa-miR-5572	ARNT2	protein_coding	intragenic
chr15	86274449	86338144	hsa-mir-1276	0	-	hsa-miR-1276	RP11-158M2.3, RP11-158M2.4, RP11-158M2.5, KLHL25	NA	intergenic
chr15	90369349	90456184	hsa-mir-5009	0	-	hsa-miR-5094, hsa-miR-5009-5p, hsa-miR-5009-3p	AP3S2, C15orf38-AP3S2, C15orf38	NA	intergenic
chr15	90544556	90645853	hsa-mir-3174	0	+	hsa-miR-3174	ZNF710	protein_coding	intragenic
chr16	14396137	14431700	hsa-mir-193b	0	+	hsa-miR-193b-5p, hsa-miR-193b-3p, hsa-miR-365a-3p, hsa-miR-365a-5p	RP11-65J21.3	lincRNA	intergenic
chr16	15092249	15149896	hsa-mir-1972-1	0	-	hsa-miR-1972	RP11-680G24.5, NTAN1	NA	intergenic
chr16	15677949	15744023	hsa-mir-6506	0	-	hsa-miR-6506-5p, hsa-miR-6506-3p, hsa-miR-484	KIAA0430	protein_coding	intragenic
chr16	16317310	18573460	hsa-mir-3179-2	0	+	hsa-miR-3179, hsa-miR-3670, hsa-miR-3180-5p, hsa-miR-3180-3p, hsa-miR-6511a-5p, hsa-miR-6511a-3p, hsa-miR-6770-5p, hsa-miR-6770-3p	RP11-517A5.7, NOMO3, MIR3179-2, NPIPA7, RP11-14N9.2, CTD-2576D5.4, CTD-3229J4.1, MIR3180-3	NA	intergenic
chr16	1756204	1822317	hsa-mir-3177	0	+	hsa-miR-3177-3p, hsa-miR-3177-5p	MAPK8IP3	protein_coding	intragenic
chr16	2178409	2186194	hsa-mir-4516	0	+	hsa-miR-4516, hsa-miR-3180	NA	NA	intergenic
chr16	2134099	2186134	hsa-mir-1225	0	-	hsa-miR-1225-5p, hsa-miR-1225-3p, hsa-miR-6511b-5p, hsa-miR-6511b-3p, hsa-miR-4516, hsa-miR-3180	PKD1	protein_coding	intragenic
chr16	2318170	2326150	hsa-mir-3677	0	+	hsa-miR-3677-3p, hsa-miR-3677-5p, hsa-miR-940, hsa-miR-4717-5p, hsa-miR-4717-3p	MIR940	lincRNA	intergenic
chr16	2573099	2587582	hsa-mir-3178	0	-	hsa-miR-3178	CEMP1	protein_coding	intragenic
chr16	28850299	28875089	hsa-mir-4721	0	-	hsa-miR-4721	TUFM, RP11-22P6.2	NA	intergenic
chr16	30484062	30536000	hsa-mir-4518	0	+	hsa-miR-4518	ITGAL	protein_coding	intragenic
chr16	56225400	56393100	hsa-mir-3935	0	+	hsa-miR-3935	GNAO1	protein_coding	intragenic
chr16	577731	607300	hsa-mir-3176	0	+	hsa-miR-5587-5p, hsa-miR-5587-3p, hsa-miR-3176	CAPN15	protein_coding	intragenic
chr16	67226009	67281384	hsa-mir-328	0	-	hsa-miR-328-3p, hsa-miR-328-5p	LRRC29, AC040160.1, FHOD1	NA	intergenic
chr16	69796234	69999856	hsa-mir-140	0	+	hsa-miR-140-5p, hsa-miR-140-3p	WWP2, CLEC18A	NA	intergenic
chr16	811114	828350	hsa-mir-662	0	+	hsa-miR-662	MSLN	protein_coding	intragenic
chr16	81348570	81430350	hsa-mir-4720	0	+	hsa-miR-4720-5p, hsa-miR-4720-3p	GAN, RP11-391L3.1	NA	intergenic
chr16	81478412	81749950	hsa-mir-6504	0	+	hsa-miR-7854-3p, hsa-miR-6504-5p, hsa-miR-6504-3p	CMIP	protein_coding	intragenic
chr17	11924193	12056200	hsa-mir-744	0	+	hsa-miR-744-5p, hsa-miR-744-3p	MAP2K4	protein_coding	intragenic
chr17	13386399	13505246	hsa-mir-548h-3	0	-	hsa-miR-548h-5p	HS3ST3A1	protein_coding	intragenic
chr17	15127199	15165869	hsa-mir-4731	0	-	hsa-miR-4731-5p, hsa-miR-4731-3p	PMP22	protein_coding	intragenic
chr17	16120523	16255785	hsa-mir-1288	0	+	hsa-miR-1288-3p, hsa-miR-1288-5p	PIGL	protein_coding	intragenic
chr17	17709099	17740300	hsa-mir-33b	0	-	hsa-miR-6777-5p, hsa-miR-6777-3p, hsa-miR-33b-5p, hsa-miR-33b-3p	SREBF1	protein_coding	intragenic
chr17	2627216	2652845	hsa-mir-1253	0	-	hsa-miR-1253	NA	NA	intergenic
chr17	27182033	27193200	hsa-mir-451b	0	+	hsa-miR-451a, hsa-miR-451b, hsa-miR-144-5p, hsa-miR-144-3p, hsa-miR-4732-5p, hsa-miR-4732-3p	ERAL1	protein_coding	intragenic
chr17	27184849	27189007	hsa-mir-144	0	-	hsa-miR-451a, hsa-miR-451b, hsa-miR-144-5p, hsa-miR-144-3p, hsa-miR-4732-5p, hsa-miR-4732-3p	MIR451B	lincRNA	intergenic
chr17	28443846	28524150	hsa-mir-423	0	+	hsa-miR-423-5p, hsa-miR-423-3p, hsa-miR-3184-5p, hsa-miR-3184-3p	NSRP1	protein_coding	intragenic
chr17	29645398	29867800	hsa-mir-4724	0	+	hsa-miR-4724-5p, hsa-miR-4724-3p	NF1, RAB11FIP4	NA	intergenic
chr17	30677166	30727850	hsa-mir-632	0	+	hsa-miR-632	ZNF207	protein_coding	intragenic
chr17	35306255	35420350	hsa-mir-2909	0	+	hsa-miR-2909	AATF	protein_coding	intragenic
chr17	36981679	36982850	hsa-mir-4727	0	+	hsa-miR-4727-5p, hsa-miR-4727-3p	NA	NA	intergenic
chr17	40610897	40682400	hsa-mir-5010	0	+	hsa-miR-548at-5p, hsa-miR-548at-3p, hsa-miR-5010-5p, hsa-miR-5010-3p	ATP6V0A1	protein_coding	intragenic
chr17	46102099	46125412	hsa-mir-152	0	-	hsa-miR-10226, hsa-miR-152-3p, hsa-miR-152-5p	COPZ2	protein_coding	intragenic
chr17	46202299	46507576	hsa-mir-1203	0	-	hsa-miR-1203	SKAP1	protein_coding	intragenic
chr17	54956849	54991409	hsa-mir-3614	0	-	hsa-miR-3614-5p, hsa-miR-3614-3p	TRIM25	protein_coding	intragenic
chr17	57409015	57493600	hsa-mir-4729	0	+	hsa-miR-4729	YPEL2	protein_coding	intragenic
chr17	57785025	57937514	hsa-mir-21	0	+	hsa-miR-21-5p, hsa-miR-21-3p	VMP1	protein_coding	intragenic
chr17	58114449	58156282	hsa-mir-4737	0	-	hsa-miR-4737	HEATR6	protein_coding	intragenic
chr17	62493170	62500922	hsa-mir-3064	0	-	hsa-miR-3064-5p, hsa-miR-3064-3p, hsa-miR-5047	DDX5	protein_coding	intragenic
chr17	62776857	62779950	hsa-mir-6080	0	+	hsa-miR-6080	NA	NA	intergenic
chr17	62777682	62833327	hsa-mir-4315-2	0	-	hsa-miR-4315	NA	NA	intergenic
chr17	64298733	64810050	hsa-mir-634	0	+	hsa-miR-634	PRKCA	protein_coding	intragenic
chr17	65373396	65698600	hsa-mir-548aa-2	0	+	hsa-miR-548d-5p, hsa-miR-548d-3p, hsa-miR-548aa	PITPNC1	protein_coding	intragenic
chr17	6555081	6560929	hsa-mir-4520b	0	+	hsa-miR-4520-5p, hsa-miR-4520-3p, hsa-miR-4520-2-3p	C17orf100	protein_coding	intragenic
chr17	66403499	66453620	hsa-mir-635	0	-	hsa-miR-635	WIPI1	protein_coding	intragenic
chr17	73390143	73402350	hsa-mir-3678	0	+	hsa-miR-3678-5p, hsa-miR-3678-3p	RP11-16C1.1	antisense	intergenic
chr17	78009806	78074693	hsa-mir-1268b	0	+	hsa-miR-1268b	CCDC40	protein_coding	intragenic
chr17	79008950	79104300	hsa-mir-3065	0	+	hsa-miR-657, hsa-miR-3065-5p, hsa-miR-3065-3p, hsa-miR-338-5p, hsa-miR-338-3p	BAIAP2	protein_coding	intragenic
chr17	7983047	7993250	hsa-mir-4314	0	+	hsa-miR-4314	AC129492.6	protein_coding	intragenic
chr17	8089644	8093614	hsa-mir-3676	0	+	hsa-miR-4521	NA	NA	intergenic
chr18	14748208	14866387	hsa-mir-3156-2	0	+	hsa-miR-3156-5p, hsa-miR-3156-3p	ANKRD30B	protein_coding	intragenic
chr18	19405448	19411367	hsa-mir-1-2	0	-	hsa-miR-133a-3p, hsa-miR-133a-5p, hsa-miR-1-3p	MIR1-2	antisense	intergenic
chr18	33161703	33301850	hsa-mir-3975	0	+	hsa-miR-3975	GALNT1, RP11-873E20.1	NA	intergenic
chr18	33458449	33530480	hsa-mir-187	0	-	hsa-miR-187-5p, hsa-miR-187-3p, hsa-miR-3929	NA	NA	intergenic
chr18	3878180	3897069	hsa-mir-6718	0	+	hsa-miR-6718-5p	DLGAP1-AS3	antisense	intergenic
chr18	46065409	46399900	hsa-mir-4743	0	+	hsa-miR-4743-5p, hsa-miR-4743-3p	CTIF	protein_coding	intragenic
chr18	46556949	46987013	hsa-mir-4744	0	-	hsa-miR-4744	DYM	protein_coding	intragenic
chr18	53119764	53150171	hsa-mir-4529	0	+	hsa-miR-4529-5p, hsa-miR-4529-3p	RP11-619L19.1	antisense	intergenic
chr18	70401699	70535222	hsa-mir-548av	0	-	hsa-miR-548av-5p, hsa-miR-548av-3p	NETO1	protein_coding	intragenic
chr19	10654579	10676018	hsa-mir-1238	0	+	hsa-miR-1238-3p, hsa-miR-1238-5p	ATG4D	protein_coding	intragenic
chr19	10922299	10928373	hsa-mir-199a-1	0	-	hsa-miR-199a-3p, hsa-miR-199a-5p	NA	NA	intergenic
chr19	12886415	12902299	hsa-mir-5684	0	+	hsa-miR-5684	NA	NA	intergenic
chr19	13941199	13953732	hsa-mir-23a	0	-	hsa-miR-24-3p, hsa-miR-24-2-5p, hsa-miR-27a-5p, hsa-miR-27a-3p, hsa-miR-23a-5p, hsa-miR-23a-3p	MIR24-2	lincRNA	intergenic
chr19	14640406	14680750	hsa-mir-639	0	+	hsa-miR-639	TECR	protein_coding	intragenic
chr19	18391255	18403272	hsa-mir-3188	0	+	hsa-miR-3188	NA	NA	intergenic
chr19	1812275	1848481	hsa-mir-1909	0	-	hsa-miR-1909-5p, hsa-miR-1909-3p	REXO1	protein_coding	intragenic
chr19	18496770	18499987	hsa-mir-3189	0	+	hsa-miR-3189-3p, hsa-miR-3189-5p	GDF15	protein_coding	intragenic
chr19	2228299	2236307	hsa-mir-1227	0	-	hsa-miR-1227-3p, hsa-miR-1227-5p, hsa-miR-6789-5p, hsa-miR-6789-3p	PLEKHJ1	protein_coding	intragenic
chr19	2236844	2256545	hsa-mir-4321	0	+	hsa-miR-4321	SF3A2, AMH	NA	intergenic
chr19	35828658	35838264	hsa-mir-5196	0	+	hsa-miR-5196-5p, hsa-miR-5196-3p	CD22	protein_coding	intragenic
chr19	3951099	3971077	hsa-mir-637	0	-	hsa-miR-637	DAPK3	protein_coding	intragenic
chr19	40732612	40791252	hsa-mir-641	0	-	hsa-miR-641	AKT2	protein_coding	intragenic
chr19	4402637	4457927	hsa-mir-4746	0	+	hsa-miR-4746-5p, hsa-miR-4746-3p	CHAF1A, CTB-50L17.7, CTB-50L17.9	NA	intergenic
chr19	46171502	46186982	hsa-mir-642a	0	+	hsa-miR-642a-5p, hsa-miR-642a-3p, hsa-miR-642b-3p, hsa-miR-642b-5p	GIPR	protein_coding	intragenic
chr19	46174162	46180445	hsa-mir-642b	0	-	hsa-miR-642a-5p, hsa-miR-642a-3p, hsa-miR-642b-3p, hsa-miR-642b-5p	NA	NA	intergenic
chr19	46498724	46549950	hsa-mir-769	0	+	hsa-miR-769-5p, hsa-miR-769-3p	CCDC61, CTC-344H19.4	NA	intergenic
chr19	47173449	47220371	hsa-mir-320e	0	-	hsa-miR-320e	PRKD2	protein_coding	intragenic
chr19	47729530	47731200	hsa-mir-3190	0	+	hsa-miR-3190-5p, hsa-miR-3190-3p, hsa-miR-3191-3p, hsa-miR-3191-5p	NA	NA	intergenic
chr19	47721599	47747449	hsa-mir-3191	0	-	hsa-miR-3190-5p, hsa-miR-3190-3p, hsa-miR-3191-3p, hsa-miR-3191-5p	BBC3	protein_coding	intragenic
chr19	50354438	50370943	hsa-mir-4749	0	+	hsa-miR-4749-5p, hsa-miR-4749-3p	PTOV1	protein_coding	intragenic
chr19	50381392	50395250	hsa-mir-4750	0	+	hsa-miR-4750-5p, hsa-miR-4750-3p	TBC1D17	protein_coding	intragenic
chr19	50432461	50441700	hsa-mir-4751	0	+	hsa-miR-4751	ATF5	protein_coding	intragenic
chr19	54289899	54372488	hsa-mir-371b	0	-	hsa-miR-371a-5p, hsa-miR-371a-3p, hsa-miR-371b-5p, hsa-miR-371b-3p, hsa-miR-372-3p, hsa-miR-372-5p, hsa-miR-373-5p, hsa-miR-373-3p	MIR371B, NLRP12, AC008753.6	NA	intergenic
chr19	6409449	6424822	hsa-mir-3940	0	-	hsa-miR-3940-3p, hsa-miR-3940-5p	KHSRP	protein_coding	intragenic
chr19	782795	818450	hsa-mir-3187	0	+	hsa-miR-4745-5p, hsa-miR-4745-3p, hsa-miR-3187-3p, hsa-miR-3187-5p	AC006273.5, AC006273.7, PTBP1	NA	intergenic
chr19	8428940	8454963	hsa-mir-4999	0	-	hsa-miR-4999-5p, hsa-miR-4999-3p	RAB11B-AS1	antisense	intergenic
chr2	112516199	112641770	hsa-mir-4771-2	0	-	hsa-miR-4771	ANAPC1	protein_coding	intragenic
chr2	114333699	114341228	hsa-mir-1302-3	0	-	hsa-miR-1302	NA	NA	intergenic
chr2	11678449	11682618	hsa-mir-4429	0	-	hsa-miR-4429	NA	NA	intergenic
chr2	11886757	11971300	hsa-mir-548s	0	+	hsa-miR-548s	LPIN1	protein_coding	intragenic
chr2	12147254	12718474	hsa-mir-3681	0	+	hsa-miR-3681-5p, hsa-miR-3681-3p	AC096559.1	lincRNA	intergenic
chr2	12857067	12885100	hsa-mir-3125	0	+	hsa-miR-3125	TRIB2	protein_coding	intragenic
chr2	136289067	136490200	hsa-mir-128-1	0	+	hsa-miR-128-3p, hsa-miR-128-1-5p	R3HDM1	protein_coding	intragenic
chr2	152194342	152235885	hsa-mir-4773-2	0	-	hsa-miR-4773	NA	NA	intergenic
chr2	169312793	169637850	hsa-mir-4774	0	+	hsa-miR-4774-5p, hsa-miR-4774-3p	CERS6	protein_coding	intragenic
chr2	178077466	178095550	hsa-mir-4444-1	0	+	hsa-miR-4444	HNRNPA3	protein_coding	intragenic
chr2	178087849	178257419	hsa-mir-3128	0	-	hsa-miR-3128, hsa-miR-6512-5p, hsa-miR-6512-3p	NFE2L2	protein_coding	intragenic
chr2	189157554	189475900	hsa-mir-561	0	+	hsa-miR-561-3p, hsa-miR-561-5p	GULP1	protein_coding	intragenic
chr2	189839098	189880600	hsa-mir-1245a	0	+	hsa-miR-1245a, hsa-miR-1245b-5p, hsa-miR-1245b-3p, hsa-miR-3606-5p, hsa-miR-3606-3p	COL3A1	protein_coding	intragenic
chr2	189838549	189843381	hsa-mir-1245b	0	-	hsa-miR-1245a, hsa-miR-1245b-5p, hsa-miR-1245b-3p	NA	NA	intergenic
chr2	189881549	190044487	hsa-mir-3129	0	-	hsa-miR-3129-5p, hsa-miR-3129-3p	COL5A2	protein_coding	intragenic
chr2	19547846	19550150	hsa-mir-4757	0	+	hsa-miR-4757-5p, hsa-miR-4757-3p	NA	NA	intergenic
chr2	207935699	208031580	hsa-mir-2355	0	-	hsa-miR-2355-5p, hsa-miR-2355-3p, hsa-miR-7845-5p	KLF7	protein_coding	intragenic
chr2	208576363	208627850	hsa-mir-4775	0	+	hsa-miR-4775	CCNYL1	protein_coding	intragenic
chr2	212232199	213403905	hsa-mir-548f-2	0	-	hsa-miR-548f-3p	ERBB4	protein_coding	intragenic
chr2	213774499	214015355	hsa-mir-4776-2	0	-	hsa-miR-4776-5p, hsa-miR-4776-3p	IKZF2	protein_coding	intragenic
chr2	219264592	219273350	hsa-mir-26b	0	+	hsa-miR-26b-5p, hsa-miR-26b-3p	CTDSP1	protein_coding	intragenic
chr2	219863099	219867951	hsa-mir-375	0	-	hsa-miR-375-3p, hsa-miR-375-5p	CCDC108	protein_coding	intragenic
chr2	219919142	219925238	hsa-mir-3131	0	-	hsa-miR-3131	IHH	protein_coding	intragenic
chr2	228336877	228441950	hsa-mir-5703	0	+	hsa-miR-5703	AGFG1	protein_coding	intragenic
chr2	232573265	232580800	hsa-mir-1244-3	0	+	hsa-miR-1244	PTMA	protein_coding	intragenic
chr2	233393749	233415229	hsa-mir-5001	0	-	hsa-miR-5001-3p	TIGD1	protein_coding	intragenic
chr2	241375106	241411550	hsa-mir-149	0	+	hsa-miR-149-5p, hsa-miR-149-3p	GPC1	protein_coding	intragenic
chr2	242295699	242448290	hsa-mir-3133	0	+	hsa-miR-3133	FARP2	protein_coding	intragenic
chr2	28113607	28568500	hsa-mir-4263	0	+	hsa-miR-4263	BRE, MRPL33	NA	intergenic
chr2	62423249	62463950	hsa-mir-5192	0	+	hsa-miR-5192	B3GNT2	protein_coding	intragenic
chr2	64751481	64824250	hsa-mir-4434	0	+	hsa-miR-4434	AFTPH	protein_coding	intragenic
chr2	70478751	70485153	hsa-mir-1285-2	0	-	hsa-miR-1285-3p	NA	NA	intergenic
chr2	75185769	75337650	hsa-mir-5000	0	+	hsa-miR-5000-5p, hsa-miR-5000-3p	POLE4	protein_coding	intragenic
chr2	86363699	86422560	hsa-mir-4779	0	-	hsa-miR-4779	IMMT	protein_coding	intragenic
chr2	87754997	88046600	hsa-mir-4435-1	0	+	hsa-miR-4435	LINC00152	lincRNA	intergenic
chr2	89065391	89113650	hsa-mir-4436a	0	+	hsa-miR-4436a	NA	NA	intergenic
chr20	18448035	18477707	hsa-mir-3192	0	+	hsa-miR-3192-5p, hsa-miR-3192-3p	POLR3F	protein_coding	intragenic
chr20	26188508	26189195	hsa-mir-663a	0	-	hsa-miR-663a	NA	NA	intergenic
chr20	30193091	30196200	hsa-mir-3193	0	+	hsa-miR-3193	ID1	protein_coding	intragenic
chr20	30795692	30828600	hsa-mir-1825	0	+	hsa-miR-1825	POFUT1	protein_coding	intragenic
chr20	32581716	32700196	hsa-mir-4755	0	+	hsa-miR-4755-5p, hsa-miR-4755-3p	RALY, RP1-64K7.4	NA	intergenic
chr20	33569099	33680610	hsa-mir-499b	0	-	hsa-miR-499a-5p, hsa-miR-499a-3p, hsa-miR-499b-5p, hsa-miR-499b-3p	TRPC4AP	protein_coding	intragenic
chr20	42984338	43061750	hsa-mir-3646	0	+	hsa-miR-3646	HNF4A	protein_coding	intragenic
chr20	45523481	45825450	hsa-mir-3616	0	+	hsa-miR-3616-5p, hsa-miR-3616-3p	EYA2	protein_coding	intragenic
chr20	49126919	49216450	hsa-mir-645	0	+	hsa-miR-645	PTPN1	protein_coding	intragenic
chr20	49196349	49307845	hsa-mir-1302-5	0	-	hsa-miR-645, hsa-miR-1302	FAM65C	protein_coding	intragenic
chr20	49997649	50159222	hsa-mir-3194	0	-	hsa-miR-3194-3p, hsa-miR-3194-5p	NFATC2	protein_coding	intragenic
chr20	60877771	60942368	hsa-mir-4758	0	-	hsa-miR-4758-5p, hsa-miR-4758-3p	RP11-157P1.4, LAMA5	NA	intergenic
chr20	61147660	61167971	hsa-mir-1-1	0	+	hsa-miR-1-3p, hsa-miR-1-5p, hsa-miR-133a-3p, hsa-miR-133a-5p	C20orf166	protein_coding	intragenic
chr20	61867276	61871859	hsa-mir-3196	0	+	hsa-miR-3196	BIRC7	protein_coding	intragenic
chr20	62526500	62586993	hsa-mir-941-1	0	+	hsa-miR-941, hsa-miR-1914-5p, hsa-miR-1914-3p, hsa-miR-647	DNAJC5, AL118506.1	NA	intergenic
chr20	62564699	62587769	hsa-mir-1914	0	-	hsa-miR-1914-5p, hsa-miR-1914-3p, hsa-miR-647	UCKL1	protein_coding	intragenic
chr21	26934442	26965300	hsa-mir-155	0	+	hsa-miR-155-5p, hsa-miR-155-3p	MIR155HG	lincRNA	intergenic
chr21	34915378	34953250	hsa-mir-6501	0	+	hsa-miR-6501-5p, hsa-miR-6501-3p	SON	protein_coding	intragenic
chr22	18210299	18257235	hsa-mir-3198-1	0	-	hsa-miR-3198	BID	protein_coding	intragenic
chr22	18260458	18507327	hsa-mir-648	0	-	hsa-miR-648	MICAL3	protein_coding	intragenic
chr22	19929393	19959300	hsa-mir-4761	0	+	hsa-miR-4761-5p, hsa-miR-4761-3p	COMT	protein_coding	intragenic
chr22	20225449	20255692	hsa-mir-1286	0	-	hsa-miR-1286	RTN4R	protein_coding	intragenic
chr22	22985768	23229960	hsa-mir-5571	0	+	hsa-miR-650, hsa-miR-5571-5p, hsa-miR-5571-3p	GGTLC2	protein_coding	intragenic
chr22	28315486	28330800	hsa-mir-3199-2	0	+	hsa-miR-3199	NA	NA	intergenic
chr22	31555899	31556115	hsa-mir-3928	0	-	hsa-miR-3928-3p, hsa-miR-3928-5p	NA	NA	intergenic
chr22	35695886	35749450	hsa-mir-3909	0	+	hsa-miR-3909, hsa-miR-6069	TOM1	protein_coding	intragenic
chr22	38201668	38245325	hsa-mir-658	0	-	hsa-miR-658, hsa-miR-659-3p, hsa-miR-659-5p	ANKRD54	protein_coding	intragenic
chr22	41154199	41215341	hsa-mir-4766	0	-	hsa-miR-4766-5p, hsa-miR-4766-3p	SLC25A17	protein_coding	intragenic
chr22	41487764	41580350	hsa-mir-1281	0	+	hsa-miR-1281	EP300	protein_coding	intragenic
chr22	42229253	42309950	hsa-mir-33a	0	+	hsa-miR-33a-5p, hsa-miR-33a-3p	SREBF2	protein_coding	intragenic
chr22	42311078	42320194	hsa-mir-378i	0	-	hsa-miR-378i	CTA-250D10.23	lincRNA	intergenic
chr22	46067713	46262300	hsa-mir-4762	0	+	hsa-miR-4762-5p, hsa-miR-4762-3p	ATXN10	protein_coding	intragenic
chr22	46449709	46512300	hsa-mir-3619	0	+	hsa-miR-3619-5p, hsa-miR-3619-3p, hsa-let-7a-3, hsa-let-7a-5p, hsa-let-7a-3p, hsa-miR-4763-5p, hsa-miR-4763-3p, hsa-let-7b, hsa-let-7b-5p, hsa-let-7b-3p	RP6-109B7.3, FLJ27365	NA	intergenic
chr3	111805235	111852156	hsa-mir-567	0	+	hsa-miR-567	C3orf52	protein_coding	intragenic
chr3	113251689	113356600	hsa-mir-4446	0	+	hsa-miR-4446-5p, hsa-miR-4446-3p	SIDT1	protein_coding	intragenic
chr3	114029349	114343792	hsa-mir-568	0	-	hsa-miR-568	RP11-553L6.5, ZBTB20	NA	intergenic
chr3	120110649	120169838	hsa-mir-198	0	-	hsa-miR-198	FSTL1	protein_coding	intragenic
chr3	120627094	121158900	hsa-mir-5682	0	+	hsa-miR-5682	STXBP5L	protein_coding	intragenic
chr3	124774841	125094152	hsa-mir-5092	0	-	hsa-miR-5092	SLC12A8, ZNF148	NA	intergenic
chr3	125506941	125634670	hsa-mir-548i-1	0	-	hsa-miR-548i	RP11-379B18.5, RP11-666A20.4	NA	intergenic
chr3	15700599	15901321	hsa-mir-3134	0	-	hsa-miR-3134	ANKRD28	protein_coding	intragenic
chr3	160117437	160159100	hsa-mir-15b	0	+	hsa-miR-15b-5p, hsa-miR-15b-3p, hsa-miR-16-5p, hsa-miR-16-2-3p	SMC4	protein_coding	intragenic
chr3	16926494	17137850	hsa-mir-3714	0	+	hsa-miR-3714	PLCL2	protein_coding	intragenic
chr3	170767549	171178194	hsa-mir-569	0	-	hsa-miR-569	TNIK	protein_coding	intragenic
chr3	174577123	175544850	hsa-mir-4789	0	+	hsa-miR-4789-5p, hsa-miR-4789-3p	NAALADL2, RP11-523G9.3	NA	intergenic
chr3	184906299	185000645	hsa-mir-5588	0	-	hsa-miR-5588-5p, hsa-miR-5588-3p	EHHADH	protein_coding	intragenic
chr3	185347399	185542826	hsa-mir-548aq	0	-	hsa-miR-548aq-5p, hsa-miR-548aq-3p	IGF2BP2	protein_coding	intragenic
chr3	186501365	186509500	hsa-mir-1248	0	+	hsa-miR-1248	EIF4A2	protein_coding	intragenic
chr3	189349199	189615068	hsa-mir-944	0	+	hsa-miR-944	TP63	protein_coding	intragenic
chr3	197380803	197476690	hsa-mir-922	0	-	hsa-miR-922	AC024560.2, KIAA0226	NA	intergenic
chr3	20081937	20208350	hsa-mir-3135a	0	+	hsa-miR-3135a	KAT2B	protein_coding	intragenic
chr3	35681663	35842500	hsa-mir-128-2	0	+	hsa-miR-128-3p, hsa-miR-128-2-5p	ARPP21	protein_coding	intragenic
chr3	44040824	44167600	hsa-mir-138-1	0	+	hsa-miR-138-5p, hsa-miR-138-1-3p	RP4-555D20.2	lincRNA	intergenic
chr3	47844653	47894650	hsa-mir-1226	0	+	hsa-miR-1226-5p, hsa-miR-1226-3p	DHX30	protein_coding	intragenic
chr3	48348336	48369831	hsa-mir-2115	0	-	hsa-miR-2115-5p, hsa-miR-2115-3p	SPINK8	protein_coding	intragenic
chr3	49236932	49315200	hsa-mir-4271	0	+	hsa-miR-4271	CCDC36, RP11-3B7.1	NA	intergenic
chr3	49839349	49851379	hsa-mir-5193	0	-	hsa-miR-5193	UBA7	protein_coding	intragenic
chr3	87272399	87276370	hsa-mir-4795	0	-	hsa-miR-4795-5p, hsa-miR-4795-3p	NA	NA	intergenic
chr4	10068249	10118384	hsa-mir-3138	0	-	hsa-miR-3138	WDR1	protein_coding	intragenic
chr4	101937149	102268676	hsa-mir-1255a	0	-	hsa-miR-8066, hsa-miR-1255a	PPP3CA	protein_coding	intragenic
chr4	113566349	113569855	hsa-mir-302a	0	-	hsa-miR-367-5p, hsa-miR-367-3p, hsa-miR-302d-5p, hsa-miR-302d-3p, hsa-miR-302a-5p, hsa-miR-302a-3p, hsa-miR-302c-5p, hsa-miR-302c-3p, hsa-miR-302b-5p, hsa-miR-302b-3p	MIR302B	antisense	intergenic
chr4	11370225	11373350	hsa-mir-572	0	+	hsa-miR-572	NA	NA	intergenic
chr4	113739264	114312800	hsa-mir-1243	0	+	hsa-miR-1243, hsa-miR-8082	ANK2	protein_coding	intragenic
chr4	115519557	115633350	hsa-mir-577	0	+	hsa-miR-577	UGT8	protein_coding	intragenic
chr4	13629453	13632800	hsa-mir-5091	0	+	hsa-miR-5091	NA	NA	intergenic
chr4	148653238	149027800	hsa-mir-4799	0	+	hsa-miR-4799-5p, hsa-miR-4799-3p	ARHGAP10	protein_coding	intragenic
chr4	166300211	166426050	hsa-mir-578	0	+	hsa-miR-578	CPE	protein_coding	intragenic
chr4	174089961	174253284	hsa-mir-548t	0	+	hsa-miR-548t-5p, hsa-miR-548t-3p	GALNT7	protein_coding	intragenic
chr4	1975749	2010699	hsa-mir-943	0	-	hsa-miR-943	NELFA	protein_coding	intragenic
chr4	20253527	20626250	hsa-mir-218-1	0	+	hsa-miR-218-5p, hsa-miR-218-1-3p	SLIT2	protein_coding	intragenic
chr4	24507099	24586153	hsa-mir-573	0	-	hsa-miR-573	DHX15	protein_coding	intragenic
chr4	331602	492945	hsa-mir-571	0	+	hsa-miR-571	ZNF141	protein_coding	intragenic
chr4	38869426	38954500	hsa-mir-574	0	+	hsa-miR-574-5p, hsa-miR-574-3p	FAM114A1	protein_coding	intragenic
chr4	39408549	39455650	hsa-mir-5591	0	+	hsa-miR-5591-5p, hsa-miR-5591-3p	KLB	protein_coding	intragenic
chr4	40419749	40631881	hsa-mir-4802	0	-	hsa-miR-4802-5p, hsa-miR-4802-3p	RBM47	protein_coding	intragenic
chr4	53578670	53588693	hsa-mir-4449	0	+	hsa-miR-4449	NA	NA	intergenic
chr4	5899318	5991374	hsa-mir-378d-1	0	-	hsa-miR-378d	C4orf50	protein_coding	intragenic
chr4	66864982	67146950	hsa-mir-1269a	0	+	hsa-miR-1269a	RP11-25H12.1, RP11-19C24.1	NA	intergenic
chr4	7194264	7744564	hsa-mir-4274	0	+	hsa-miR-4798-5p, hsa-miR-4798-3p, hsa-miR-4274	SORCS2	protein_coding	intragenic
chr4	99916871	99995300	hsa-mir-3684	0	+	hsa-miR-3684	METAP1	protein_coding	intragenic
chr5	1048199	1112152	hsa-mir-4635	0	-	hsa-miR-4635	SLC12A7	protein_coding	intragenic
chr5	128430443	128462800	hsa-mir-4633	0	+	hsa-miR-4633-5p, hsa-miR-4633-3p	ISOC1	protein_coding	intragenic
chr5	14699449	14871887	hsa-mir-4637	0	-	hsa-miR-4637	ANKH	protein_coding	intragenic
chr5	149109872	149250800	hsa-mir-378a	0	+	hsa-miR-378a-5p, hsa-miR-378a-3p	PPARGC1B	protein_coding	intragenic
chr5	150883653	150948505	hsa-mir-6499	0	-	hsa-miR-6499-5p, hsa-miR-6499-3p	FAT2	protein_coding	intragenic
chr5	1453149	1524074	hsa-mir-6075	0	-	hsa-miR-6075	LPCAT1	protein_coding	intragenic
chr5	153570294	153804650	hsa-mir-1294	0	+	hsa-miR-1294	GALNT10, MFAP3	NA	intergenic
chr5	15500291	15962050	hsa-mir-887	0	+	hsa-miR-887-3p, hsa-miR-887-5p	FBXL7	protein_coding	intragenic
chr5	159895258	159918750	hsa-mir-146a	0	+	hsa-miR-3142, hsa-miR-146a-5p, hsa-miR-146a-3p	MIR146A	lincRNA	intergenic
chr5	167970249	168006608	hsa-mir-103a-1	0	-	hsa-miR-103a-3p, hsa-miR-103a-1-5p, hsa-miR-103b	PANK3	protein_coding	intragenic
chr5	169064278	169520050	hsa-mir-378e	0	+	hsa-miR-378e	DOCK2	protein_coding	intragenic
chr5	172068273	172125200	hsa-mir-5003	0	+	hsa-miR-5003-5p, hsa-miR-5003-3p	NEURL1B	protein_coding	intragenic
chr5	179223172	179233866	hsa-mir-1229	0	-	hsa-miR-1229-3p, hsa-miR-1229-5p	MGAT4B	protein_coding	intragenic
chr5	179334890	179498728	hsa-mir-340	0	-	hsa-miR-340-5p, hsa-miR-340-3p	RNF130	protein_coding	intragenic
chr5	180648449	180650119	hsa-mir-4638	0	-	hsa-miR-4638-5p, hsa-miR-4638-3p	NA	NA	intergenic
chr5	32347749	32444791	hsa-mir-579	0	-	hsa-miR-579-3p, hsa-miR-579-5p	ZFR	protein_coding	intragenic
chr5	36088799	36151989	hsa-mir-580	0	-	hsa-miR-580-3p, hsa-miR-580-5p	LMBRD2	protein_coding	intragenic
chr5	54408799	54469005	hsa-mir-449a	0	-	hsa-miR-449a, hsa-miR-449b-5p, hsa-miR-449b-3p, hsa-miR-449c-5p, hsa-miR-449c-3p	CDC20B	protein_coding	intragenic
chr5	54709849	54830792	hsa-mir-5687	0	-	hsa-miR-5687	PPAP2A	protein_coding	intragenic
chr5	71403303	71510250	hsa-mir-4803	0	+	hsa-miR-4803	MAP1B	protein_coding	intragenic
chr5	72112487	72217700	hsa-mir-4804	0	+	hsa-miR-4804-5p, hsa-miR-4804-3p	TNPO1	protein_coding	intragenic
chr5	8457803	8466750	hsa-mir-4458	0	+	hsa-miR-4458	MIR4458HG	lincRNA	intergenic
chr5	9031299	9546187	hsa-mir-4636	0	-	hsa-miR-4636	SEMA5A	protein_coding	intragenic
chr6	119272649	119399829	hsa-mir-548b	0	-	hsa-miR-548b-5p, hsa-miR-548b-3p	FAM184A	protein_coding	intragenic
chr6	157092299	157101634	hsa-mir-4466	0	-	hsa-miR-4466	RP11-230C9.4, RP11-230C9.2, RP11-230C9.3	NA	intergenic
chr6	157802230	158103550	hsa-mir-3692	0	+	hsa-miR-3692-5p, hsa-miR-3692-3p	ZDHHC14	protein_coding	intragenic
chr6	159181599	159240396	hsa-mir-3918	0	-	hsa-miR-3918	EZR	protein_coding	intragenic
chr6	16129316	16157100	hsa-mir-4639	0	+	hsa-miR-4639-5p, hsa-miR-4639-3p	MYLIP	protein_coding	intragenic
chr6	170599887	170725550	hsa-mir-4644	0	+	hsa-miR-4644	FAM120B	protein_coding	intragenic
chr6	18522978	18723129	hsa-mir-548a-1	0	+	hsa-miR-548a-3p	NA	NA	intergenic
chr6	27114884	27116400	hsa-mir-3143	0	+	hsa-miR-3143	HIST1H2AH	protein_coding	intragenic
chr6	30539227	30570100	hsa-mir-877	0	+	hsa-miR-877-5p, hsa-miR-877-3p	ABCF1	protein_coding	intragenic
chr6	31913349	31926739	hsa-mir-1236	0	-	hsa-miR-1236-3p, hsa-miR-1236-5p	NELFE	protein_coding	intragenic
chr6	32122169	32143858	hsa-mir-6721	0	-	hsa-miR-6721-5p	AGPAT1	protein_coding	intragenic
chr6	33589111	33679691	hsa-mir-3934	0	+	hsa-miR-3934-5p, hsa-miR-3934-3p	ITPR3	protein_coding	intragenic
chr6	35534649	35696123	hsa-mir-5690	0	-	hsa-miR-5690	FKBP5	protein_coding	intragenic
chr6	37520949	37523453	hsa-mir-4462	0	-	hsa-miR-4462	NA	NA	intergenic
chr6	41514332	41571600	hsa-mir-4641	0	+	hsa-miR-4641	FOXP4	protein_coding	intragenic
chr6	44218073	44225265	hsa-mir-4647	0	-	hsa-miR-4647	SLC35B2	protein_coding	intragenic
chr6	44355446	44425450	hsa-mir-4642	0	+	hsa-miR-4642	CDC5L	protein_coding	intragenic
chr6	44766949	45345671	hsa-mir-586	0	-	hsa-miR-586	SUPT3H	protein_coding	intragenic
chr6	5085728	5260975	hsa-mir-3691	0	-	hsa-miR-3691-5p, hsa-miR-3691-3p	LYRM4	protein_coding	intragenic
chr6	57182427	57520300	hsa-mir-548u	0	+	hsa-miR-548u	PRIM2, RP1-71H19.2	NA	intergenic
chr7	100797756	100806686	hsa-mir-4653	0	+	hsa-miR-4653-5p, hsa-miR-4653-3p	AP1S1	protein_coding	intragenic
chr7	102105430	102119590	hsa-mir-4467	0	+	hsa-miR-5090, hsa-miR-4467	LRWD1	protein_coding	intragenic
chr7	116593554	116872950	hsa-mir-6132	0	+	hsa-miR-6132	ST7, ST7-OT4	NA	intergenic
chr7	129400649	129420060	hsa-mir-182	0	-	hsa-miR-182-5p, hsa-miR-182-3p, hsa-miR-96-5p, hsa-miR-96-3p, hsa-miR-183-5p, hsa-miR-183-3p	NA	NA	intergenic
chr7	132459149	132766847	hsa-mir-3654	0	-	hsa-miR-3654	CHCHD3	protein_coding	intragenic
chr7	136553411	136713200	hsa-mir-490	0	+	hsa-miR-490-5p, hsa-miR-490-3p	CHRM2	protein_coding	intragenic
chr7	158383321	158384625	hsa-mir-5707	0	+	hsa-miR-5707	LINC01022	antisense	intergenic
chr7	19731549	19748649	hsa-mir-3146	0	-	hsa-miR-3146	TWISTNB	protein_coding	intragenic
chr7	21467717	21562000	hsa-mir-1183	0	+	hsa-miR-1183	SP4	protein_coding	intragenic
chr7	2559407	2576500	hsa-mir-4648	0	+	hsa-miR-4648	LFNG	protein_coding	intragenic
chr7	25984999	25990138	hsa-mir-148a	0	-	hsa-miR-148a-5p, hsa-miR-148a-3p	CTD-2227E11.1	lincRNA	intergenic
chr7	29669299	29724565	hsa-mir-550a-3	0	-	hsa-miR-550a-3p, hsa-miR-550a-3-5p	NA	NA	intergenic
chr7	34960149	35077095	hsa-mir-548n	0	-	hsa-miR-548n	DPY19L1	protein_coding	intragenic
chr7	36884949	37488467	hsa-mir-1200	0	-	hsa-miR-1200	ELMO1	protein_coding	intragenic
chr7	44914199	44925082	hsa-mir-4657	0	-	hsa-miR-4657	PURB	protein_coding	intragenic
chr7	70596657	71185800	hsa-mir-3914-2	0	+	hsa-miR-3914	WBSCR17	protein_coding	intragenic
chr7	75544474	75621300	hsa-mir-4651	0	+	hsa-miR-4651	POR	protein_coding	intragenic
chr7	95743549	95951380	hsa-mir-591	0	-	hsa-miR-591	SLC25A13	protein_coding	intragenic
chr7	99687660	99699002	hsa-mir-106b	0	-	hsa-miR-25-5p, hsa-miR-25-3p, hsa-miR-93-5p, hsa-miR-93-3p, hsa-miR-106b-5p, hsa-miR-106b-3p	MCM7	protein_coding	intragenic
chr7	99746349	99756325	hsa-mir-4658	0	-	hsa-miR-4658	C7orf43	protein_coding	intragenic
chr8	105483349	105601486	hsa-mir-548a-3	0	-	hsa-miR-548a-3p, hsa-miR-548a-5p	LRP12	protein_coding	intragenic
chr8	117854149	117887015	hsa-mir-3610	0	-	hsa-miR-3610	RAD21	protein_coding	intragenic
chr8	124223899	124253617	hsa-mir-4663	0	-	hsa-miR-4663	C8orf76, ZHX1-C8ORF76	NA	intergenic
chr8	124321399	124428590	hsa-mir-548d-1	0	-	hsa-miR-548aa, hsa-miR-548d-5p, hsa-miR-548d-3p	ATAD2	protein_coding	intragenic
chr8	12573599	12613024	hsa-mir-3926-1	0	-	hsa-miR-5692a, hsa-miR-3926	LONRF1	protein_coding	intragenic
chr8	128806786	129166750	hsa-mir-1204	0	+	hsa-miR-1204, hsa-miR-1205, hsa-miR-1206, hsa-miR-1207-5p, hsa-miR-1207-3p, hsa-miR-1208	NA	NA	intergenic
chr8	135791549	135844542	hsa-mir-30b	0	-	hsa-miR-30b-5p, hsa-miR-30b-3p, hsa-miR-30d-5p, hsa-miR-30d-3p	AC083843.1	lincRNA	intergenic
chr8	141645732	142011328	hsa-mir-151a	0	-	hsa-miR-151a-5p, hsa-miR-151a-3p	PTK2	protein_coding	intragenic
chr8	144864599	144897891	hsa-mir-937	0	-	hsa-miR-937-3p, hsa-miR-937-5p	SCRIB	protein_coding	intragenic
chr8	145611849	145634697	hsa-mir-1234	0	-	hsa-miR-939-5p, hsa-miR-939-3p, hsa-miR-1234-3p, hsa-miR-6849-5p, hsa-miR-6849-3p	CPSF1	protein_coding	intragenic
chr8	41106199	41166990	hsa-mir-548ao	0	-	hsa-miR-548ao-5p, hsa-miR-548ao-3p	SFRP1	protein_coding	intragenic
chr8	62627307	62627650	hsa-mir-4470	0	+	hsa-miR-4470	NA	NA	intergenic
chr8	65282009	65299100	hsa-mir-124-2	0	+	hsa-miR-124-5p, hsa-miR-124-3p	LINC00966	lincRNA	intergenic
chr8	6566162	6624400	hsa-mir-4659a	0	+	hsa-miR-4659a-5p, hsa-miR-4659b-5p, hsa-miR-4659b-3p, hsa-miR-4659a-3p	AGPAT5	protein_coding	intragenic
chr8	77877849	77912314	hsa-mir-3149	0	-	hsa-miR-3149	PEX2	protein_coding	intragenic
chr8	7941249	8102069	hsa-mir-548i-3	0	-	hsa-miR-548i	FAM85B, LRLE1	NA	intergenic
chr8	9413423	9646500	hsa-mir-597	0	+	hsa-miR-597-5p, hsa-miR-597-3p	TNKS	protein_coding	intragenic
chr8	94924849	94929718	hsa-mir-378d-2	0	-	hsa-miR-378d	MIR378D2	lincRNA	intergenic
chr8	9755399	9763329	hsa-mir-124-1	0	-	hsa-miR-124-5p, hsa-miR-124-3p	LINC00599	lincRNA	intergenic
chr9	114659093	114708550	hsa-mir-4668	0	+	hsa-miR-4668-5p, hsa-miR-4668-3p	UGCG	protein_coding	intragenic
chr9	116917816	117077800	hsa-mir-455	0	+	hsa-miR-455-5p, hsa-miR-455-3p	COL27A1	protein_coding	intragenic
chr9	125859199	126030865	hsa-mir-600	0	-	hsa-miR-600	STRBP	protein_coding	intragenic
chr9	126132749	126692266	hsa-mir-601	0	-	hsa-miR-601, hsa-miR-7150	DENND1A	protein_coding	intragenic
chr9	131006049	131012708	hsa-mir-199b	0	-	hsa-miR-199b-5p, hsa-miR-199b-3p, hsa-miR-3154	NA	NA	intergenic
chr9	131133653	131160600	hsa-mir-2964a	0	+	hsa-miR-219a-5p, hsa-miR-219a-2-3p, hsa-miR-219b-5p, hsa-miR-219b-3p	URM1, RP11-339B21.11	NA	intergenic
chr9	137711261	137764464	hsa-mir-3689a	0	-	hsa-miR-3689c, hsa-miR-3689a-5p, hsa-miR-3689a-3p, hsa-miR-3689d, hsa-miR-3689b-5p, hsa-miR-3689b-3p, hsa-miR-3689e, hsa-miR-3689f	NA	NA	intergenic
chr9	139386799	139440500	hsa-mir-4673	0	-	hsa-miR-4673	NOTCH1	protein_coding	intragenic
chr9	139557368	139569800	hsa-mir-126	0	+	hsa-miR-126-5p, hsa-miR-126-3p	EGFL7	protein_coding	intragenic
chr9	139780967	139839332	hsa-mir-4479	0	+	hsa-miR-4479	TRAF2	protein_coding	intragenic
chr9	140057882	140063883	hsa-mir-3621	0	-	hsa-miR-3621	LRRC26	protein_coding	intragenic
chr9	20335699	20622498	hsa-mir-4473	0	-	hsa-miR-4473, hsa-miR-4474-5p, hsa-miR-4474-3p	MLLT3	protein_coding	intragenic
chr9	29289	36950	hsa-mir-1302-11	0	+	hsa-miR-1302	MIR1302-9	antisense	intergenic
chr9	35605258	35612200	hsa-mir-4667	0	+	hsa-miR-4667-5p, hsa-miR-4667-3p	TESK1	protein_coding	intragenic
chr9	86579399	86595123	hsa-mir-7-1	0	-	hsa-miR-7-5p, hsa-miR-7-1-3p	HNRNPK	protein_coding	intragenic
chr9	92782936	92803781	hsa-mir-4290	0	-	hsa-miR-4290	RP11-406A20.4	lincRNA	intergenic
chr9	94325373	94712444	hsa-mir-3910-2	0	-	hsa-miR-3910	ROR2	protein_coding	intragenic
chr9	94967249	95055977	hsa-mir-3651	0	-	hsa-miR-3651	IARS	protein_coding	intragenic
chr9	96338908	96443750	hsa-mir-548au	0	+	hsa-miR-548au-5p, hsa-miR-548au-3p	PHF2	protein_coding	intragenic
chrX	105855210	105927900	hsa-mir-548an	0	+	hsa-miR-548an	CXorf57	protein_coding	intragenic
chrX	109246341	109472758	hsa-mir-3978	0	+	hsa-miR-652-3p, hsa-miR-652-5p, hsa-miR-3978	TMEM164	protein_coding	intragenic
chrX	112014699	112084058	hsa-mir-4329	0	-	hsa-miR-4329	AMOT	protein_coding	intragenic
chrX	117480099	117596350	hsa-mir-1277	0	+	hsa-miR-1277-3p, hsa-miR-1277-5p	WDR44	protein_coding	intragenic
chrX	118740387	118827122	hsa-mir-766	0	-	hsa-miR-766-3p, hsa-miR-766-5p	2006-09-01	protein_coding	intragenic
chrX	120325901	121042000	hsa-mir-3672	0	+	hsa-miR-3672	RP13-192B19.2	lincRNA	intergenic
chrX	133299199	133308072	hsa-mir-106a	0	-	hsa-miR-363-5p, hsa-miR-363-3p, hsa-miR-92a-3p, hsa-miR-92a-2-5p, hsa-miR-19b-2-5p, hsa-miR-19b-3p, hsa-miR-20b-5p, hsa-miR-20b-3p, hsa-miR-18b-5p, hsa-miR-18b-3p, hsa-miR-106a-5p, hsa-miR-106a-3p	NA	NA	intergenic
chrX	133672449	133683674	hsa-mir-424	0	-	hsa-miR-450b-5p, hsa-miR-450b-3p, hsa-miR-450a-5p, hsa-miR-450a-1-3p, hsa-miR-450a-2-3p, hsa-miR-542-5p, hsa-miR-542-3p, hsa-miR-503-5p, hsa-miR-503-3p, hsa-miR-424-5p, hsa-miR-424-3p	MIR503HG	lincRNA	intergenic
chrX	135614311	135638966	hsa-mir-934	0	+	hsa-miR-934	VGLL1	protein_coding	intragenic
chrX	137708099	138287185	hsa-mir-504	0	-	hsa-miR-504-5p, hsa-miR-504-3p	FGF13	protein_coding	intragenic
chrX	146340278	146341244	hsa-mir-509-2	0	-	hsa-miR-509-5p, hsa-miR-509-3p, hsa-miR-509-3-5p	NA	NA	intergenic
chrX	153238232	153251100	hsa-mir-3202-1	0	+	hsa-miR-3202	TMEM187	protein_coding	intragenic
chrX	153991187	154010050	hsa-mir-664b	0	+	hsa-miR-664b-5p, hsa-miR-664b-3p	DKC1	protein_coding	intragenic
chrX	16581549	16730792	hsa-mir-548am	0	-	hsa-miR-548am-3p, hsa-miR-548am-5p	CTPS2	protein_coding	intragenic
chrX	20024831	20135022	hsa-mir-23c	0	-	hsa-miR-23c	MAP7D2	protein_coding	intragenic
chrX	28513099	28525632	hsa-mir-6134	0	-	hsa-miR-6134	NA	NA	intergenic
chrX	45599049	45710961	hsa-mir-221	0	-	hsa-miR-221-5p, hsa-miR-221-3p, hsa-miR-222-5p, hsa-miR-222-3p	RP6-99M1.2, RP6-99M1.3, RP5-1158E12.3	NA	intergenic
chrX	47441837	47447650	hsa-mir-4769	0	+	hsa-miR-4769-5p, hsa-miR-4769-3p	TIMP1	protein_coding	intragenic
chrX	53555699	53713281	hsa-mir-98	0	-	hsa-miR-98-5p, hsa-miR-98-3p, hsa-let-7f-2, hsa-let-7f-5p, hsa-let-7f-2-3p	HUWE1	protein_coding	intragenic
chrX	65235302	65243700	hsa-mir-223	0	+	hsa-miR-223-5p, hsa-miR-223-3p	NA	NA	intergenic
chrX	75878198	76234957	hsa-mir-325	0	-	hsa-miR-384, hsa-miR-325	NA	NA	intergenic
chrX	7895544	8104250	hsa-mir-651	0	+	hsa-miR-651-5p, hsa-miR-651-3p	RP11-692P14.1	lincRNA	intergenic
chrX	85106099	85302558	hsa-mir-361	0	-	hsa-miR-361-5p, hsa-miR-361-3p	CHM	protein_coding	intragenic
chrY	1337693	1378828	hsa-mir-3690-2	0	+	hsa-miR-3690	NA	NA	intergenic
chr1	171810621	172387606	hsa-mir-3120	0	+	hsa-miR-214-5p, hsa-miR-214-3p, hsa-miR-3120-3p, hsa-miR-3120-5p, hsa-miR-199a-5p, hsa-miR-199a-3p	DNM3	protein_coding	intragenic
chr1	237205483	237997288	hsa-mir-4428	0	+	hsa-miR-4428	RYR2	protein_coding	intragenic
chr1	2985732	3355185	hsa-mir-4251	0	+	hsa-miR-4251	PRDM16	protein_coding	intragenic
chr1	31205316	31230667	hsa-mir-4420	0	-	hsa-miR-4420	LAPTM5	protein_coding	intragenic
chr10	12391481	12877545	hsa-mir-4480	0	+	hsa-miR-4480, hsa-miR-4481, hsa-miR-548q	CAMK1D	protein_coding	intragenic
chr10	87359312	88152557	hsa-mir-346	0	-	hsa-miR-346	GRID1	protein_coding	intragenic
chr11	59968726	60010561	hsa-mir-6503	0	-	hsa-miR-6503-5p, hsa-miR-6503-3p	MS4A4E	protein_coding	intragenic
chr13	92050884	93519490	hsa-mir-548as	0	+	hsa-miR-548as-5p, hsa-miR-548as-3p	GPC5	protein_coding	intragenic
chr15	25922420	26110317	hsa-mir-4715	0	-	hsa-miR-4715-5p, hsa-miR-4715-3p	ATP10A	protein_coding	intragenic
chr18	47309869	47721517	hsa-mir-4320	0	-	hsa-miR-4320	ACAA2, RP11-886H22.1, MYO5B	NA	intergenic
chr18	5954705	6415236	hsa-mir-4317	0	-	hsa-miR-4317	L3MBTL4	protein_coding	intragenic
chr2	214149113	215275225	hsa-mir-4438	0	+	hsa-miR-4438	SPAG16	protein_coding	intragenic
chr2	239969864	240323348	hsa-mir-4440	0	-	hsa-miR-4440, hsa-miR-4441, hsa-miR-4269, hsa-miR-2467-5p, hsa-miR-2467-3p	HDAC4, AC017028.1	NA	intergenic
chr3	131252399	132004254	hsa-mir-5704	0	-	hsa-miR-5704	CPNE4	protein_coding	intragenic
chr3	85008132	86123579	hsa-mir-5688	0	+	hsa-miR-5688	CADM2	protein_coding	intragenic
chr5	100142639	100238970	hsa-mir-548p	0	-	hsa-miR-548p	ST8SIA4	protein_coding	intragenic
chr5	168088745	168728143	hsa-mir-218-2	0	-	hsa-miR-218-5p, hsa-miR-218-2-3p, hsa-miR-585-3p, hsa-miR-585-5p	SLIT3	protein_coding	intragenic
chr8	10581278	10697394	hsa-mir-1322	0	-	hsa-miR-1322	SOX7, PINX1	NA	intergenic
chr8	27727399	27850369	hsa-mir-4287	0	-	hsa-miR-4287	SCARA5	protein_coding	intragenic
chr8	8859657	8974256	hsa-mir-4660	0	+	hsa-miR-4660	ERI1	protein_coding	intragenic
chrX	113818532	114144624	hsa-mir-1264	0	+	hsa-miR-764, hsa-miR-1912-3p, hsa-miR-1912-5p, hsa-miR-1264, hsa-miR-1298-5p, hsa-miR-1298-3p, hsa-miR-1911-5p, hsa-miR-1911-3p, hsa-miR-448	HTR2C	protein_coding	intragenic
chrX	28605245	29974840	hsa-mir-4666b	0	+	hsa-miR-4666b	IL1RAPL1	protein_coding	intragenic
chrX	49687225	49863892	hsa-mir-188	0	+	hsa-miR-532-5p, hsa-miR-532-3p, hsa-miR-188-5p, hsa-miR-188-3p, hsa-miR-500a-5p, hsa-miR-500a-3p, hsa-miR-362-5p, hsa-miR-362-3p, hsa-miR-501-5p, hsa-miR-501-3p, hsa-miR-500b-5p, hsa-miR-500b-3p, hsa-miR-660-5p, hsa-miR-660-3p, hsa-miR-502-5p, hsa-miR-502-3p	CLCN5	protein_coding	intragenic
chr12	47469490	47630443	hsa-mir-4698	0	+	hsa-miR-4698	PCED1B	protein_coding	intragenic
chr17	37827375	37886679	hsa-mir-4728	0	+	hsa-miR-4728-5p, hsa-miR-4728-3p	ERBB2	protein_coding	intragenic
chr8	104145191	104242533	hsa-mir-3151	0	+	hsa-miR-3151-5p, hsa-miR-3151-3p	KB-1639H6.4, BAALC	NA	intergenic
chr8	41510739	41754280	hsa-mir-486	0	-	hsa-miR-486-5p, hsa-miR-486-3p	ANK1, RP11-930P14.2	NA	intergenic
chr9	20658308	20995954	hsa-mir-491	0	+	hsa-miR-491-5p, hsa-miR-491-3p	FOCAD	protein_coding	intragenic
chr10	17851342	18089855	hsa-mir-511-1	0	+	NA	MRC1L1, TMEM236	NA	intergenic
chrX	31115794	33357726	hsa-mir-3915	0	-	hsa-miR-3915, hsa-miR-548f-3p	DMD	protein_coding	intragenic
chr7	157331750	158387968	hsa-mir-595	0	-	hsa-miR-153-3p, hsa-miR-153-5p, hsa-miR-595, hsa-miR-5707	PTPRN2	protein_coding	intragenic
chr1	97543299	98511784	hsa-mir-137	0	-	hsa-miR-2682-5p, hsa-miR-2682-3p, hsa-miR-137-3p, hsa-miR-137-5p	DPYD, RP11-272L13.3, RP11-490G2.2, MIR137HG	NA	intergenic
chr9	27948135	29213978	hsa-mir-873	0	-	hsa-miR-876-5p, hsa-miR-876-3p, hsa-miR-873-5p, hsa-miR-873-3p	LINGO2	protein_coding	intragenic
chr10	77191381	78319925	hsa-mir-606	0	+	hsa-miR-606	C10orf11	protein_coding	intragenic
chr11	78363876	79151829	hsa-mir-5579	0	-	hsa-miR-708-5p, hsa-miR-708-3p, hsa-miR-5579-5p, hsa-miR-5579-3p	TENM4	protein_coding	intragenic
chr10	13685706	14504143	hsa-mir-4293	0	-	hsa-miR-4293, hsa-miR-1265	FRMD4A	protein_coding	intragenic
chr5	58264865	59818449	hsa-mir-582	0	-	hsa-miR-582-5p, hsa-miR-582-3p	PDE4D	protein_coding	intragenic
chr10	52750650	54058110	hsa-mir-605	0	+	hsa-miR-605-5p, hsa-miR-605-3p	PRKG1	protein_coding	intragenic
chr8	13947373	15095792	hsa-mir-383	0	-	hsa-miR-383-5p, hsa-miR-383-3p	SGCZ	protein_coding	intragenic
chr3	183947370	184402546	hsa-mir-1224	0	+	hsa-miR-1224-5p, hsa-miR-1224-3p	VWA5B2, ECE2, PSMD2, EIF4G1, FAM131A, POLR2H, CHRD, RP11-433C9.2, EPHB3, EIF2B5	NA	intergenic
chr4	183065811	183724185	hsa-mir-1305	0	+	hsa-miR-1305	TENM3	protein_coding	intragenic
chr2	180306709	180726047	hsa-mir-1258	0	-	hsa-miR-1258	ZNF385B	protein_coding	intragenic
chr11	19372271	20143144	hsa-mir-4486	0	+	hsa-miR-4486, hsa-miR-4694-5p, hsa-miR-4694-3p	NAV2	protein_coding	intragenic
chr11	126293254	126870747	hsa-mir-3167	0	-	hsa-miR-3167	KIRREL3, RP11-688I9.4	NA	intergenic
chr7	43157495	43605600	hsa-mir-3943	0	+	hsa-miR-3943	HECW1	protein_coding	intragenic
chr3	187871718	189043093	hsa-mir-28	0	+	hsa-miR-28-5p, hsa-miR-28-3p	LPP, AC022498.1, TPRG1	NA	intergenic
chr3	71003844	71632873	hsa-mir-1284	0	-	hsa-miR-1284	FOXP1	protein_coding	intragenic
chr16	82660643	83830215	hsa-mir-3182	0	+	hsa-miR-8058, hsa-miR-3182	CDH13	protein_coding	intragenic
chr6	98426880	98847748	hsa-mir-2113	0	+	hsa-miR-2113	RP11-436D23.1	lincRNA	intergenic
chr3	123813528	124445172	hsa-mir-5002	0	+	hsa-miR-5002-5p, hsa-miR-5002-3p, hsa-miR-6083	KALRN	protein_coding	intragenic
chr2	53759810	54087104	hsa-mir-3682	0	-	hsa-miR-3682-3p, hsa-miR-3682-5p	GPR75-ASB3, ASB3, GPR75	NA	intergenic
chr9	68687706	69147729	hsa-mir-1299	0	-	hsa-miR-1299	RP11-87H9.3	lincRNA	intergenic
chr10	114206972	114927507	hsa-mir-4295	0	+	hsa-miR-4295	VTI1A, TCF7L2	NA	intergenic
chr3	195361966	195725133	hsa-mir-570	0	+	hsa-miR-570-3p, hsa-miR-570-5p, hsa-miR-6829-5p, hsa-miR-6829-3p	RP11-141C7.4, LINC00969, MUC20, TNK2-AS1, AC124944.3	NA	intergenic
chr10	97512963	97849969	hsa-mir-3157	0	-	hsa-miR-3157-5p, hsa-miR-3157-3p	ENTPD1-AS1	antisense	intergenic
chr3	114056832	114866107	hsa-mir-4796	0	-	hsa-miR-4796-5p, hsa-miR-4796-3p	ZBTB20	protein_coding	intragenic
chr11	43602471	43878167	hsa-mir-129-2	0	+	hsa-miR-129-5p, hsa-miR-129-2-3p	HSD17B12	protein_coding	intragenic
chr7	32768441	33078516	hsa-mir-550a-2	0	+	hsa-miR-550b-3p, hsa-miR-550b-2-5p, hsa-miR-550a-5p, hsa-miR-550a-3p	RP11-225B17.2, RP11-265E18.1, FKBP9, AVL9	NA	intergenic
chr7	126078652	126894130	hsa-mir-592	0	-	hsa-miR-592	GRM8	protein_coding	intragenic
chr6	155054549	155578857	hsa-mir-1273c	0	+	hsa-miR-1273c	SCAF8, TIAM2	NA	intergenic
chr2	175664133	176032928	hsa-mir-933	0	-	hsa-miR-933	CHN1, ATF2	NA	intergenic
chr15	35354160	35838366	hsa-mir-3942	0	-	hsa-miR-3942-5p, hsa-miR-3942-3p	RP11-323I15.5, DPH6	NA	intergenic
chr2	239969864	240322714	hsa-mir-2467	0	-	hsa-miR-4440, hsa-miR-4441, hsa-miR-4269, hsa-miR-2467-5p, hsa-miR-2467-3p	HDAC4, AC017028.1	NA	intergenic
chrX	73183790	73512186	hsa-mir-374a	0	-	hsa-miR-421, hsa-miR-374b-5p, hsa-miR-374b-3p, hsa-miR-374c-5p, hsa-miR-374c-3p, hsa-miR-545-5p, hsa-miR-545-3p, hsa-miR-374a-5p, hsa-miR-374a-3p	FTX	lincRNA	intergenic
chr4	86396306	86923971	hsa-mir-4451	0	+	hsa-miR-4451	ARHGAP24	protein_coding	intragenic
chr6	120326869	120567220	hsa-mir-3144	0	+	hsa-miR-3144-5p, hsa-miR-3144-3p	NA	NA	intergenic
chr16	29392589	29625047	hsa-mir-3680-2	0	-	hsa-miR-3680-5p, hsa-miR-3680-3p	NPIPB11, RP11-345J4.5, BOLA2, RP11-345J4.3, RP11-231C14.4	NA	intergenic
chr1	147572510	148346791	hsa-mir-5087	0	-	hsa-miR-5087, hsa-miR-6077	NBPF24, BX842679.1, XXyac-YX155B6.6, RP11-495P10.6, RP11-495P10.8, RP11-495P10.7, RP6-74O6.6, LINC01138, PPIAL4A, NBPF14, PPIAL4D, RP11-89F3.2, NBPF20	NA	intergenic
chr9	18474150	18910948	hsa-mir-3152	0	+	hsa-miR-3152-3p, hsa-miR-3152-5p	ADAMTSL1	protein_coding	intragenic
chr13	100258943	100557714	hsa-mir-4306	0	+	hsa-miR-4306	CLYBL	protein_coding	intragenic
chr13	102371776	103054778	hsa-mir-2681	0	-	hsa-miR-2681-5p, hsa-miR-2681-3p, hsa-miR-4705	FGF14, FGF14-IT1	NA	intergenic
chr20	58713436	59102516	hsa-mir-646	0	+	hsa-miR-646, hsa-miR-4533	RP5-1043L13.1	lincRNA	intergenic
chr2	32582283	33046121	hsa-mir-558	0	+	hsa-miR-558, hsa-miR-4765	BIRC6, TTC27	NA	intergenic
chr1	168317755	168531620	hsa-mir-557	0	+	hsa-miR-557	NA	NA	intergenic
chr2	225629807	225907330	hsa-mir-4439	0	-	hsa-miR-4439	DOCK10	protein_coding	intragenic
chr16	15005204	15230901	hsa-mir-6511a-1	0	+	hsa-miR-6511a-5p, hsa-miR-6511a-3p, hsa-miR-6770-5p, hsa-miR-6770-3p, hsa-miR-1972, hsa-miR-6511b-5p, hsa-miR-6511b-3p	NPIPA1, PDXDC1, RP11-72I8.1	NA	intergenic
chr11	35965627	36485188	hsa-mir-3973	0	+	hsa-miR-3973	LDLRAD3, PRR5L	NA	intergenic
chr2	160956177	161350318	hsa-mir-4785	0	-	hsa-miR-4785	ITGB6, RBMS1	NA	intergenic
chr2	47596449	47789450	hsa-mir-559	0	+	hsa-miR-559	EPCAM, MSH2, AC138655.4	NA	intergenic
chr14	27312683	27629626	hsa-mir-4307	0	+	hsa-miR-4307	RP11-384J4.2, RP11-384J4.1	NA	intergenic
chr2	207630329	207834221	hsa-mir-3130-2	0	+	hsa-miR-3130-3p, hsa-miR-3130-5p	FASTKD2, AC008269.2, CPO	NA	intergenic
chr8	1703921	1906975	hsa-mir-3674	0	+	hsa-miR-3674, hsa-miR-596	CLN8, ARHGEF10	NA	intergenic
chr5	87803363	87971754	hsa-mir-9-2	0	-	hsa-miR-9-5p, hsa-miR-9-3p	LINC00461	lincRNA	intergenic
chr3	55542324	56502414	hsa-mir-3938	0	-	hsa-miR-3938	ERC2	protein_coding	intragenic
chr5	95297705	96115299	hsa-mir-583	0	+	hsa-miR-583	CTD-2337A12.1, RP11-254I22.1, RP11-254I22.2, CAST	NA	intergenic
chrX	11136239	11684103	hsa-mir-548ax	0	-	hsa-miR-548ax	ARHGAP6	protein_coding	intragenic
chr15	34671208	34828222	hsa-mir-1233-2	0	-	hsa-miR-1233-3p, hsa-miR-1233-5p	GOLGA8A, GOLGA8B	NA	intergenic
chr4	153128483	153457244	hsa-mir-3140	0	-	hsa-miR-3140-3p, hsa-miR-3140-5p	RP11-18H21.3, RP11-461L13.4, RP11-461L13.5, RP11-461L13.3, FBXW7	NA	intergenic
chr5	109624934	109961298	hsa-mir-548f-3	0	-	hsa-miR-548f-3p	TMEM232	protein_coding	intragenic
chr12	97856581	98105896	hsa-mir-1251	0	+	hsa-miR-1251-5p, hsa-miR-1251-3p, hsa-miR-135a-5p, hsa-miR-135a-2-3p	NA	NA	intergenic
chr12	54694985	54891472	hsa-mir-148b	0	+	hsa-miR-148b-5p, hsa-miR-148b-3p	COPZ1, RP11-753H16.3, RP11-753H16.5, LINC01154	NA	intergenic
chr17	27717380	28034108	hsa-mir-4523	0	+	hsa-miR-4523	TAOK1, RP11-296K13.4, RP11-68I3.2, TP53I13, ANKRD13B, RP11-68I3.5	NA	intergenic
chr7	132937838	133949343	hsa-mir-6133	0	+	hsa-miR-6133	EXOC4, LRGUK	NA	intergenic
chrX	7065752	7272679	hsa-mir-4767	0	+	hsa-miR-4767	STS	protein_coding	intragenic
chr3	158991036	159615155	hsa-mir-3919	0	+	hsa-miR-3919	IQCJ-SCHIP1, SCHIP1	NA	intergenic
chr5	118406781	118735383	hsa-mir-5706	0	+	hsa-miR-5706	DMXL1, TNFAIP8	NA	intergenic
chr4	160024311	160281321	hsa-mir-3688-2	0	+	hsa-miR-3688-3p, hsa-miR-3688-5p	RAPGEF2	protein_coding	intragenic
chr4	110354970	110609874	hsa-mir-576	0	+	hsa-miR-576-5p, hsa-miR-576-3p	SEC24B, CCDC109B	NA	intergenic
chr18	36786841	37380266	hsa-mir-5583-2	0	-	hsa-miR-924, hsa-miR-5583-5p, hsa-miR-5583-3p	LINC00669	lincRNA	intergenic
chrX	138663929	139015186	hsa-mir-505	0	-	hsa-miR-505-5p, hsa-miR-505-3p	MCF2, ATP11C	NA	intergenic
chr17	57059999	57232535	hsa-mir-301a	0	-	hsa-miR-454-5p, hsa-miR-454-3p, hsa-miR-301a-3p, hsa-miR-301a-5p	TRIM37, SKA2	NA	intergenic
chr15	93426058	93571398	hsa-mir-3175	0	+	hsa-miR-3175	CHD2	protein_coding	intragenic
chr8	10753382	11059342	hsa-mir-598	0	-	hsa-miR-598-3p, hsa-miR-598-5p	XKR6, AF131215.6, AF131215.5	NA	intergenic
chr1	176826438	177134024	hsa-mir-488	0	-	hsa-miR-488-5p, hsa-miR-488-3p	ASTN1	protein_coding	intragenic
chr7	5345114	5553416	hsa-mir-589	0	-	hsa-miR-589-5p, hsa-miR-589-3p	TNRC18, RP11-1275H24.1, FBXL18	NA	intergenic
chr5	148303202	148442737	hsa-mir-584	0	-	hsa-miR-584-5p, hsa-miR-584-3p	SH3TC2	protein_coding	intragenic
chr15	99191767	99507828	hsa-mir-4714	0	+	hsa-miR-4714-5p, hsa-miR-4714-3p	IGF1R	protein_coding	intragenic
chr16	25702799	26149009	hsa-mir-548w	0	+	hsa-miR-548w	HS3ST4	protein_coding	intragenic
chr22	31090860	31304660	hsa-mir-3200	0	+	hsa-miR-3200-5p, hsa-miR-3200-3p	OSBP2	protein_coding	intragenic
chr5	154062538	154197344	hsa-mir-1303	0	+	hsa-miR-1303	LARP1	protein_coding	intragenic
chr5	131527531	131705309	hsa-mir-3936	0	-	hsa-miR-6830-5p, hsa-miR-6830-3p, hsa-miR-3936	P4HA2	protein_coding	intragenic
chr1	235710987	236030203	hsa-mir-1537	0	-	hsa-miR-1537-3p, hsa-miR-1537-5p	GNG4, LYST	NA	intergenic
chr10	64926979	65281650	hsa-mir-1296	0	-	hsa-miR-1296-5p, hsa-miR-1296-3p	JMJD1C	protein_coding	intragenic
chr16	21413381	21531776	hsa-mir-3680-1	0	-	hsa-miR-3680-5p, hsa-miR-3680-3p	NPIPB3	protein_coding	intragenic
chr8	130851839	131028698	hsa-mir-5194	0	-	hsa-miR-5194	FAM49B	protein_coding	intragenic
chr22	33558212	34317018	hsa-mir-4764	0	-	hsa-miR-4764-5p, hsa-miR-4764-3p	LARGE	protein_coding	intragenic
chr8	75512101	75767086	hsa-mir-2052	0	+	hsa-miR-2052	RP11-758M4.1, PI15	NA	intergenic
chr17	35874900	36003469	hsa-mir-378j	0	-	hsa-miR-378j	SYNRG, DDX52	NA	intergenic
chr10	112631685	112773621	hsa-mir-4680	0	+	hsa-miR-4680-5p, hsa-miR-4680-3p, hsa-miR-548e-3p, hsa-miR-548e-5p	PDCD4, RP11-348N5.7, SHOC2	NA	intergenic
chr2	32853162	33151760	hsa-mir-4765	0	+	hsa-miR-4765	TTC27, LINC00486	NA	intergenic
chr2	110746976	110873396	hsa-mir-4436b-1	0	-	hsa-miR-4267, hsa-miR-4436b-5p, hsa-miR-4436b-3p	MALL	protein_coding	intragenic
chr7	30324236	30452118	hsa-mir-550a-1	0	+	hsa-miR-550a-5p, hsa-miR-550a-3p, hsa-miR-550b-3p, hsa-miR-550b-2-5p	ZNRF2	protein_coding	intragenic
chr20	52553316	52687133	hsa-mir-4756	0	-	hsa-miR-4756-5p, hsa-miR-4756-3p	BCAS1	protein_coding	intragenic
chr1	201617793	201796184	hsa-mir-1231	0	+	hsa-miR-5191, hsa-miR-1231	NAV1	protein_coding	intragenic
chr17	66970629	67114131	hsa-mir-4524a	0	-	hsa-miR-4524b-5p, hsa-miR-4524b-3p, hsa-miR-4524a-5p, hsa-miR-4524a-3p	ABCA9, ABCA6	NA	intergenic
chrX	151334706	151619831	hsa-mir-105-1	0	-	hsa-miR-105-5p, hsa-miR-105-3p, hsa-miR-767-5p, hsa-miR-767-3p	GABRA3	protein_coding	intragenic
chr4	144257679	144395721	hsa-mir-3139	0	+	hsa-miR-3139	GAB1	protein_coding	intragenic
chr9	97488999	97849770	hsa-mir-2278	0	+	hsa-miR-2278, hsa-miR-6081, hsa-miR-23b-5p, hsa-miR-23b-3p, hsa-miR-27b-5p, hsa-miR-27b-3p, hsa-miR-3074-3p, hsa-miR-3074-5p, hsa-miR-24-1-5p, hsa-miR-24-3p	C9orf3	protein_coding	intragenic
chr12	112369086	112546587	hsa-mir-3657	0	-	hsa-miR-3657	TMEM116, NAA25	NA	intergenic
chr5	38475065	38595507	hsa-mir-3650	0	-	hsa-miR-3650	LIFR	protein_coding	intragenic
chr10	24497889	24836772	hsa-mir-603	0	+	hsa-miR-603	KIAA1217	protein_coding	intragenic
chr7	134777115	134896270	hsa-mir-6509	0	-	hsa-miR-6509-5p, hsa-miR-6509-3p	C7orf49, AC083862.1, WDR91	NA	intergenic
chr16	28962327	29064101	hsa-mir-4517	0	+	hsa-miR-4517	NFATC2IP, SPNS1, LAT, CTB-134H23.2	NA	intergenic
chr16	15737124	15820210	hsa-mir-484	0	+	hsa-miR-484	NDE1	protein_coding	intragenic
chr16	16242785	18573460	hsa-mir-3179-3	0	-	hsa-miR-3179, hsa-miR-3670, hsa-miR-3180-5p, hsa-miR-3180-3p, hsa-miR-6511a-5p, hsa-miR-6511a-3p, hsa-miR-6770-5p, hsa-miR-6770-3p	ABCC6, RP11-517A5.5, RP11-517A5.4, MIR3180-2, XYLT1, RP11-916L7.1, CTA-481E9.4, CTA-481E9.3, NPIPA8, NPIPA7, MIR3179-3, NOMO2	NA	intergenic
chr9	4792943	4966193	hsa-mir-101-2	0	+	hsa-miR-101-3p, hsa-miR-101-2-5p	RCL1	protein_coding	intragenic
chr10	6186883	6277528	hsa-mir-3155a	0	+	hsa-miR-3155a, hsa-miR-3155b	PFKFB3	protein_coding	intragenic
chr9	111704851	111882207	hsa-mir-32	0	-	hsa-miR-32-5p, hsa-miR-32-3p	CTNNAL1, TMEM245	NA	intergenic
chr11	12132136	12380691	hsa-mir-6124	0	+	hsa-miR-6124	MICAL2, MICALCL	NA	intergenic
chr1	95103944	95285813	hsa-mir-378g	0	-	NA	LINC01057	lincRNA	intergenic
chr17	45000525	45126518	hsa-mir-5089	0	+	hsa-miR-5089-5p, hsa-miR-5089-3p	GOSR2, RP11-156P1.2	NA	intergenic
chr1	32538566	32642169	hsa-mir-5585	0	+	hsa-miR-5585-5p, hsa-miR-5585-3p	TMEM39B, KPNA6	NA	intergenic
chr6	71931160	72130532	hsa-mir-30a	0	-	hsa-miR-30c-5p, hsa-miR-30c-2-3p, hsa-miR-30a-5p, hsa-miR-30a-3p	RP11-154D6.1, RP3-331H24.5, LINC00472	NA	intergenic
chr7	91741473	91875228	hsa-mir-1285-1	0	-	hsa-miR-1285-3p, hsa-miR-1285-5p	CYP51A1, LRRD1, KRIT1	NA	intergenic
chr10	35297433	35379311	hsa-mir-3611	0	-	hsa-miR-3611	CUL2	protein_coding	intragenic
chr21	40817770	40887433	hsa-mir-6508	0	+	hsa-miR-6508-5p, hsa-miR-6508-3p	SH3BGR	protein_coding	intragenic
chr6	140469700	141083236	hsa-mir-3668	0	+	hsa-miR-3668, hsa-miR-4465	NA	NA	intergenic
chr17	72744766	72835918	hsa-mir-3615	0	+	hsa-miR-3615	SLC9A3R1, TMEM104	NA	intergenic
chr11	66611395	66725854	hsa-mir-3163	0	-	hsa-miR-3163	PC	protein_coding	intragenic
chr12	123405498	123635594	hsa-mir-4304	0	-	hsa-miR-4304	ABCB9, PITPNM2	NA	intergenic
chr10	105889646	105992099	hsa-mir-609	0	-	hsa-miR-609	WDR96	protein_coding	intragenic
chr12	13044498	13137579	hsa-mir-614	0	+	hsa-miR-614	GPRC5A, RP11-392P7.6, RP11-392P7.7	NA	intergenic
chr1	41157472	41306211	hsa-mir-30c-1	0	+	hsa-miR-30e-5p, hsa-miR-30e-3p, hsa-miR-30c-5p, hsa-miR-30c-1-3p	NFYC, KCNQ4	NA	intergenic
chr15	51329496	51611536	hsa-mir-4713	0	+	hsa-miR-4713-5p, hsa-miR-4713-3p, hsa-miR-7973	RP11-108K3.1, RP11-108K3.2	NA	intergenic
chr6	166822852	167040739	hsa-mir-1913	0	-	hsa-miR-1913	RPS6KA2	protein_coding	intragenic
chr8	130363937	130587261	hsa-mir-3669	0	-	hsa-miR-3686	CCDC26	lincRNA	intergenic
chr15	41913727	42120053	hsa-mir-626	0	+	hsa-miR-626	MGA, MAPKBP1	NA	intergenic
chr1	235272651	235491483	hsa-mir-4753	0	-	hsa-miR-4753-5p, hsa-miR-4753-3p	TOMM20, RBM34, ARID4B	NA	intergenic
chr5	154092405	154281375	hsa-mir-378h	0	+	hsa-miR-378h	LARP1, CNOT8	NA	intergenic
chrX	154064063	154255215	hsa-mir-1184-1	0	-	hsa-miR-1184	F8	protein_coding	intragenic
chr16	15198161	15351048	hsa-mir-3180-4	0	-	hsa-miR-6511b-5p, hsa-miR-6511b-3p, hsa-miR-3180	NA	NA	intergenic
chr13	24734897	24895169	hsa-mir-2276	0	+	hsa-miR-2276-3p, hsa-miR-2276-5p	SPATA13, RP11-307N16.6, C1QTNF9	NA	intergenic
chr1	247285277	247374150	hsa-mir-3916	0	-	hsa-miR-3916	ZNF124, RP11-488L18.10, RP11-488L18.8	NA	intergenic
chr9	137218305	137332796	hsa-mir-4669	0	+	hsa-miR-4669	RXRA	protein_coding	intragenic
chr12	50569569	50677265	hsa-mir-1293	0	-	hsa-miR-1293	LIMA1	protein_coding	intragenic
chr3	15422782	15643076	hsa-mir-4270	0	-	hsa-miR-4270	METTL6, EAF1-AS1, COLQ, HACL1	NA	intergenic
chr3	99548985	99833357	hsa-mir-3921	0	-	hsa-miR-3921	FILIP1L	protein_coding	intragenic
chrX	1387706	1501578	hsa-mir-3690-1	0	+	hsa-miR-3690	CSF2RA, IL3RA	NA	intergenic
chr1	21069154	21503390	hsa-mir-1256	0	-	hsa-miR-1256	HP1BP3, EIF4G3	NA	intergenic
chr11	3876893	4160106	hsa-mir-4687	0	+	hsa-miR-4687-5p, hsa-miR-4687-3p	STIM1, RRM1	NA	intergenic
chr1	3404429	3528060	hsa-mir-551a	0	-	hsa-miR-551a	MEGF6	protein_coding	intragenic
chr12	12878853	12982950	hsa-mir-613	0	+	hsa-miR-613	APOLD1, DDX47	NA	intergenic
chr15	81239667	81293175	hsa-mir-4514	0	-	hsa-miR-4514	MESDC2, RP11-775C24.3	NA	intergenic
chr3	15901620	15988354	hsa-mir-563	0	+	hsa-miR-563	NA	NA	intergenic
chr2	134877505	135212195	hsa-mir-3679	0	+	hsa-miR-3679-5p, hsa-miR-3679-3p	MGAT5	protein_coding	intragenic
chr22	22006472	22054304	hsa-mir-130b	0	+	hsa-miR-301b-3p, hsa-miR-301b-5p, hsa-miR-130b-5p, hsa-miR-130b-3p	PPIL2	protein_coding	intragenic
chr18	13217712	13653925	hsa-mir-4526	0	+	hsa-miR-5190, hsa-miR-4526	LDLRAD4	protein_coding	intragenic
chr3	196715492	197025474	hsa-mir-4797	0	-	hsa-miR-4797-5p, hsa-miR-4797-3p	MFI2, DLG1	NA	intergenic
chr12	81471857	81706201	hsa-mir-4699	0	+	hsa-miR-4699-5p, hsa-miR-4699-3p	ACSS3, RP11-121G22.3	NA	intergenic
chr16	30844947	30908382	hsa-mir-4519	0	-	hsa-miR-4519, hsa-miR-762	BCL7C	protein_coding	intragenic
chr16	14928584	15045949	hsa-mir-3179-1	0	+	hsa-miR-3179, hsa-miR-3670, hsa-miR-3180-5p, hsa-miR-3180-3p, hsa-miR-6511a-5p, hsa-miR-6511a-3p, hsa-miR-6770-5p, hsa-miR-6770-3p	NOMO1, MIR3179-1, NPIPA1	NA	intergenic
chr9	21450449	21591765	hsa-mir-31	0	-	hsa-miR-31-5p, hsa-miR-31-3p	IFNE	protein_coding	intragenic
chr9	130577291	130639976	hsa-mir-4672	0	-	hsa-miR-4672	ENG, AK1	NA	intergenic
chr12	54380425	54428672	hsa-mir-196a-2	0	+	hsa-miR-196a-5p, hsa-miR-196a-3p, hsa-miR-615-5p, hsa-miR-615-3p	HOXC10, HOXC6, HOXC9, HOXC8, HOXC4, AC012531.25, HOXC5, RP11-834C11.12	NA	intergenic
chr3	48555051	48632739	hsa-mir-711	0	-	hsa-miR-6823-5p, hsa-miR-6823-3p, hsa-miR-711	PFKFB4, UCN2, COL7A1	NA	intergenic
chr17	43471273	43568147	hsa-mir-4315-1	0	-	hsa-miR-4315	ARHGAP27, PLEKHM1	NA	intergenic
chr3	69024334	69101425	hsa-mir-3136	0	-	hsa-miR-3136-5p, hsa-miR-3136-3p	EOGT, TMF1	NA	intergenic
chr11	71713910	71791580	hsa-mir-3165	0	-	hsa-miR-3165	NUMA1	protein_coding	intragenic
chr11	70116795	70282690	hsa-mir-548k	0	+	hsa-miR-548k	PPFIA1, CTTN	NA	intergenic
chr21	17566859	18012802	hsa-mir-125b-2	0	+	hsa-miR-99a-5p, hsa-miR-99a-3p, hsa-let-7c, hsa-let-7c-5p, hsa-let-7c-3p, hsa-miR-125b-5p, hsa-miR-125b-2-3p	LINC00478, AP000473.5	NA	intergenic
chr19	10461238	10514219	hsa-mir-1181	0	-	hsa-miR-1181	TYK2, CDC37	NA	intergenic
chrX	13587694	13651694	hsa-mir-6086	0	+	hsa-miR-6086	EGFL6	protein_coding	intragenic
chr11	68816414	68927663	hsa-mir-3164	0	+	hsa-miR-3164	TPCN2, RP11-554A11.7, RP11-554A11.9	NA	intergenic
chr10	74451900	74692791	hsa-mir-4676	0	+	hsa-miR-4676-5p, hsa-miR-4676-3p	MCU, OIT3	NA	intergenic
chr7	113928074	114333977	hsa-mir-3666	0	+	hsa-miR-3666	FOXP2	protein_coding	intragenic
chr10	100139652	100206672	hsa-mir-4685	0	-	hsa-miR-1287-5p, hsa-miR-1287-3p, hsa-miR-4685-5p, hsa-miR-4685-3p	PYROXD2, HPS1	NA	intergenic
chr14	60062694	60337491	hsa-mir-5586	0	-	hsa-miR-5586-5p, hsa-miR-5586-3p	RTN1	protein_coding	intragenic
chr17	46620901	46667636	hsa-mir-10a	0	-	hsa-miR-10a-5p, hsa-miR-10a-3p	HOXB2, HOXB3, HOXB4	NA	intergenic
chr17	80572438	80656574	hsa-mir-4525	0	-	hsa-miR-4525	WDR45B, RAB40B	NA	intergenic
chr19	10828754	10980466	hsa-mir-4748	0	+	hsa-miR-638, hsa-miR-4748, hsa-miR-199a-3p, hsa-miR-199a-5p, hsa-miR-6793-5p, hsa-miR-6793-3p	DNM2, C19orf38	NA	intergenic
chr8	17501304	17658603	hsa-mir-548v	0	-	hsa-miR-548v	MTUS1	protein_coding	intragenic
chr2	232888987	233234325	hsa-mir-562	0	+	hsa-miR-562	DIS3L2	protein_coding	intragenic
chr11	46417921	46615567	hsa-mir-3160-1	0	-	hsa-miR-3160-3p, hsa-miR-3160-5p	AMBRA1	protein_coding	intragenic
chr6	135238528	135375957	hsa-mir-3662	0	-	hsa-miR-3662	ALDH8A1, HBS1L	NA	intergenic
chr22	20004545	20099400	hsa-mir-185	0	+	hsa-miR-185-5p, hsa-miR-185-3p, hsa-miR-3618, hsa-miR-1306-3p, hsa-miR-1306-5p	TANGO2, DGCR8	NA	intergenic
chr11	9040806	9113150	hsa-mir-5691	0	-	hsa-miR-5691	SCUBE2	protein_coding	intragenic
chr22	45528901	45636772	hsa-mir-1249	0	-	hsa-miR-1249-3p, hsa-miR-1249-5p	CTA-217C2.1, CTA-217C2.2, KIAA0930	NA	intergenic
chr15	52484519	52587976	hsa-mir-1266	0	-	hsa-miR-1266-5p, hsa-miR-1266-3p	MYO5C	protein_coding	intragenic
chr2	128150458	128284052	hsa-mir-4783	0	-	hsa-miR-4783-5p, hsa-miR-4783-3p	IWS1	protein_coding	intragenic
chr1	65437908	65533254	hsa-mir-101-1	0	-	hsa-miR-3671, hsa-miR-101-5p, hsa-miR-101-3p	RP11-182I10.3, RP4-535B20.4, RP4-535B20.1	NA	intergenic
chr7	157331750	157483661	hsa-mir-153-2	0	-	hsa-miR-153-3p, hsa-miR-153-5p	PTPRN2	protein_coding	intragenic
chr11	118781382	118829269	hsa-mir-4492	0	+	hsa-miR-4492	UPK2	protein_coding	intragenic
chr5	132532147	132948223	hsa-mir-1289-2	0	-	hsa-miR-1289	FSTL4	protein_coding	intragenic
chr17	26684669	26728065	hsa-mir-4723	0	+	hsa-miR-4723-5p, hsa-miR-4723-3p	TMEM199, SARM1	NA	intergenic
chr17	6888813	6939091	hsa-mir-195	0	-	hsa-miR-195-5p, hsa-miR-195-3p, hsa-miR-497-5p, hsa-miR-497-3p	AC027763.2, RP11-589P10.7, RP11-589P10.5, AC040977.1, MIR497HG	NA	intergenic
chr9	140513462	140764468	hsa-mir-602	0	+	hsa-miR-602	EHMT1	protein_coding	intragenic
chrX	1776654	2556251	hsa-mir-6089-1	0	+	hsa-miR-6089	RP13-297E16.4, RP13-297E16.5	NA	intergenic
chr9	95256365	95298374	hsa-mir-4670	0	-	hsa-miR-4670-5p, hsa-miR-4670-3p	ECM2	protein_coding	intragenic
chr1	9160364	9261801	hsa-mir-34a	0	-	hsa-miR-34a-5p, hsa-miR-34a-3p	GPR157, RP3-510D11.1	NA	intergenic
chr19	52772839	52829175	hsa-mir-643	0	+	hsa-miR-643	ZNF766, ZNF480	NA	intergenic
chr17	7093209	7137836	hsa-mir-324	0	-	hsa-miR-324-5p, hsa-miR-324-3p	DLG4, DVL2	NA	intergenic
chr8	144989316	145050913	hsa-mir-661	0	-	hsa-miR-661	PLEC	protein_coding	intragenic
chr6	167342992	167412570	hsa-mir-3939	0	-	hsa-miR-3939	RNASET2, RP11-514O12.4, RP1-167A14.2	NA	intergenic
chr11	64619114	64660921	hsa-mir-192	0	-	hsa-miR-10392-5p, hsa-miR-10392-3p, hsa-miR-192-5p, hsa-miR-192-3p, hsa-miR-194-5p, hsa-miR-194-3p	EHD1, RP11-665N17.4, MIR194-2	NA	intergenic
chr16	15123562	15248629	hsa-mir-6511b-1	0	-	hsa-miR-6511b-5p, hsa-miR-6511b-3p	NTAN1, RRN3	NA	intergenic
chr1	196194909	196577559	hsa-mir-4735	0	-	hsa-miR-4735-5p, hsa-miR-4735-3p	KCNT2	protein_coding	intragenic
chr19	20451175	20607737	hsa-mir-1270-1	0	-	hsa-miR-1270	NA	NA	intergenic
chr7	1017811	1177883	hsa-mir-339	0	-	hsa-miR-339-5p, hsa-miR-339-3p	C7orf50, RP11-449P15.1	NA	intergenic
chr12	7068480	7105520	hsa-mir-141	0	+	hsa-miR-200c-5p, hsa-miR-200c-3p, hsa-miR-141-5p, hsa-miR-141-3p	PTPN6, EMG1, U47924.27, U47924.29, U47924.30, C1S	NA	intergenic
chr1	155164791	155204336	hsa-mir-92b	0	+	hsa-miR-92b-5p, hsa-miR-92b-3p	RP11-263K19.4, MTX1	NA	intergenic
chr17	29886242	29964562	hsa-mir-193a	0	+	hsa-miR-193a-5p, hsa-miR-193a-3p, hsa-miR-4725-5p, hsa-miR-4725-3p, hsa-miR-365b-5p, hsa-miR-365b-3p	AC003101.1, RP1-41C23.1	NA	intergenic
chr20	32951078	33128764	hsa-mir-644a	0	+	hsa-miR-644a	ITCH, DYNLRB1	NA	intergenic
chr13	115000421	115071490	hsa-mir-4502	0	+	hsa-miR-548ar-5p, hsa-miR-548ar-3p, hsa-miR-4502	CDC16, UPF3A	NA	intergenic
chr5	176022818	176057562	hsa-mir-4281	0	-	hsa-miR-4281	GPRIN1, SNCB	NA	intergenic
chr11	61535973	61584327	hsa-mir-1908	0	-	hsa-miR-611, hsa-miR-1908-5p, hsa-miR-1908-3p	TMEM258, FADS1	NA	intergenic
chr2	25451126	25564821	hsa-mir-1301	0	-	hsa-miR-1301-3p, hsa-miR-1301-5p	DNMT3A	protein_coding	intragenic
chr13	50486842	50571661	hsa-mir-3613	0	-	hsa-miR-3613-5p, hsa-miR-3613-3p	SPRYD7	protein_coding	intragenic
chr19	39875446	39902905	hsa-mir-4530	0	-	hsa-miR-4530	PAF1	protein_coding	intragenic
chr17	56378592	56415444	hsa-mir-142	0	-	hsa-miR-142-5p, hsa-miR-142-3p, hsa-miR-4736	BZRAP1, MIR142	NA	intergenic
chr3	50264501	50296791	hsa-mir-5787	0	+	hsa-miR-5787	GNAI2	protein_coding	intragenic
chr11	74407474	74442186	hsa-mir-4696	0	-	hsa-miR-4696	CHRDL2	protein_coding	intragenic
chr19	50180527	50216988	hsa-mir-5088	0	+	hsa-miR-5088-5p, hsa-miR-5088-3p	PRMT1, ADM5, CPT1C	NA	intergenic
chr8	95907996	96128683	hsa-mir-3150a	0	+	hsa-miR-3150b-3p, hsa-miR-3150b-5p, hsa-miR-3150a-3p, hsa-miR-3150a-5p	NDUFAF6	protein_coding	intragenic
chr19	54465336	54515911	hsa-mir-935	0	+	hsa-miR-935	CACNG8, CACNG6	NA	intergenic
chr2	114435279	114514191	hsa-mir-4782	0	-	hsa-miR-4782-5p, hsa-miR-4782-3p	AC017074.2, SLC35F5	NA	intergenic
chr12	120532899	120632512	hsa-mir-4498	0	-	hsa-miR-4498	RAB35, GCN1L1	NA	intergenic
chr3	32522804	32612304	hsa-mir-548ay	0	-	hsa-miR-548ay-5p, hsa-miR-548ay-3p	CMTM6, DYNC1LI1	NA	intergenic
chr22	26887191	26986089	hsa-mir-548j	0	-	hsa-miR-548j-5p, hsa-miR-548j-3p	TFIP11, TPST2, CTA-445C9.15	NA	intergenic
chr1	159842082	159869906	hsa-mir-4259	0	-	hsa-miR-4259	CCDC19, RP11-190A12.7	NA	intergenic
chr15	44064815	44118952	hsa-mir-1282	0	-	hsa-miR-1282	ELL3, RP11-296A16.1, AC018512.1, SERINC4, MFAP1	NA	intergenic
chr11	62539101	62572911	hsa-mir-6514	0	-	hsa-miR-6748-5p, hsa-miR-6748-3p, hsa-miR-6514-5p, hsa-miR-6514-3p	TMEM223, NXF1, RP11-727F15.12	NA	intergenic
chr2	240831867	240964749	hsa-mir-4786	0	-	hsa-miR-4786-5p, hsa-miR-4786-3p	NDUFA10	protein_coding	intragenic
chr7	97481430	97601633	hsa-mir-5692c-2	0	-	hsa-miR-5692a, hsa-miR-5692c	ASNS	protein_coding	intragenic
chr20	34021145	34042919	hsa-mir-1289-1	0	-	hsa-miR-1289	GDF5	protein_coding	intragenic
chr1	198776547	198906558	hsa-mir-181a-1	0	-	hsa-miR-181b-5p, hsa-miR-181b-3p, hsa-miR-181a-5p, hsa-miR-181a-3p	MIR181A1HG	lincRNA	intergenic
chr15	89911330	89941321	hsa-mir-9-3	0	+	NA	LINC00925	lincRNA	intergenic
chr7	73588685	73644161	hsa-mir-590	0	+	hsa-miR-590-5p, hsa-miR-590-3p	EIF4H, LAT2	NA	intergenic
chr1	44870926	45117396	hsa-mir-5584	0	+	hsa-miR-5584-5p, hsa-miR-5584-3p	RNF220	protein_coding	intragenic
chr1	19175767	19229049	hsa-mir-1290	0	-	hsa-miR-4695-5p, hsa-miR-4695-3p, hsa-miR-1290	TAS1R2, RP13-279N23.2, ALDH4A1	NA	intergenic
chr17	46684594	46724025	hsa-mir-196a-1	0	-	hsa-miR-196a-5p, hsa-miR-196a-1-3p	HOXB7, HOXB8, HOXB9, RP11-357H14.17	NA	intergenic
chr3	124449299	124491760	hsa-mir-544b	0	+	hsa-miR-544b	UMPS, RP11-71H17.9	NA	intergenic
chr9	139693904	139755268	hsa-mir-4292	0	+	hsa-miR-4292	RP11-216L13.17, CCDC183, RABL6, C9orf172, PHPT1, MAMDC4	NA	intergenic
chr3	167967310	168548369	hsa-mir-551b	0	+	hsa-miR-551b-5p, hsa-miR-551b-3p	RP11-637O11.2	lincRNA	intergenic
chr4	7967039	8160538	hsa-mir-95	0	-	hsa-miR-95-3p, hsa-miR-95-5p	ABLIM2	protein_coding	intragenic
chr2	97426638	97499648	hsa-mir-3127	0	+	hsa-miR-3127-5p, hsa-miR-3127-3p	CNNM4, CNNM3	NA	intergenic
chr1	38512622	38586754	hsa-mir-3659	0	+	hsa-miR-3659	RP5-884C9.2	lincRNA	intergenic
chr7	130531529	130794657	hsa-mir-29a	0	-	hsa-miR-29a-5p, hsa-miR-29a-3p, hsa-miR-29b-1-5p, hsa-miR-29b-3p	MIR29A, RP11-138A9.1, LINC-PINT	NA	intergenic
chrX	17393376	17773105	hsa-mir-4768	0	+	hsa-miR-4768-5p, hsa-miR-4768-3p	NHS, SCML1	NA	intergenic
chr7	101923318	101962178	hsa-mir-4285	0	+	hsa-miR-4285	CUX1, SH2B2	NA	intergenic
chr19	19496651	19644285	hsa-mir-640	0	+	hsa-miR-640	GATAD2A, NDUFA13, YJEFN3, CTC-260F20.3	NA	intergenic
chr12	58191159	58240491	hsa-mir-26a-2	0	-	hsa-miR-26a-5p, hsa-miR-26a-2-3p	AVIL, CTDSP2	NA	intergenic
chr12	69864167	69995350	hsa-mir-3913-2	0	+	hsa-miR-3913-5p, hsa-miR-3913-3p	FRS2, CCT2	NA	intergenic
chr2	177001307	177038018	hsa-mir-10b	0	+	hsa-miR-10b-5p, hsa-miR-10b-3p	HOXD3, HOXD4	NA	intergenic
chr15	64979772	65067512	hsa-mir-1272	0	-	hsa-miR-1272	OAZ2, RBPMS2	NA	intergenic
chr17	79091095	79140021	hsa-mir-1250	0	-	hsa-miR-657, hsa-miR-3065-5p, hsa-miR-3065-3p, hsa-miR-338-5p, hsa-miR-338-3p, hsa-miR-1250-5p, hsa-miR-1250-3p	AATK	protein_coding	intragenic
chr15	42433332	42500502	hsa-mir-627	0	-	hsa-miR-627-5p, hsa-miR-627-3p	PLA2G4F, VPS39	NA	intergenic
chr11	113280318	113346001	hsa-mir-4301	0	-	hsa-miR-4301	DRD2	protein_coding	intragenic
chr4	2229191	2263836	hsa-mir-4800	0	-	hsa-miR-4800-5p, hsa-miR-4800-3p	POLN, HAUS3, MXD4	NA	intergenic
chr11	67798158	67820927	hsa-mir-4691	0	+	hsa-miR-7113-5p, hsa-miR-7113-3p, hsa-miR-4691-5p, hsa-miR-4691-3p, hsa-miR-6753-5p, hsa-miR-6753-3p	NDUFS8, TCIRG1, RP11-802E16.3	NA	intergenic
chr2	132905164	133015542	hsa-mir-663b	0	-	hsa-miR-663b	ANKRD30BL	protein_coding	intragenic
chr7	127292247	127758776	hsa-mir-593	0	+	hsa-miR-593-5p, hsa-miR-593-3p	SND1	protein_coding	intragenic
chr12	121148260	121177811	hsa-mir-4700	0	+	hsa-miR-4700-5p, hsa-miR-4700-3p	UNC119B, ACADS	NA	intergenic
chr11	72287185	72353467	hsa-mir-139	0	-	hsa-miR-139-5p, hsa-miR-139-3p	PDE2A	protein_coding	intragenic
chr17	74708919	74733413	hsa-mir-636	0	-	hsa-miR-636	JMJD6, SRSF2	NA	intergenic
chr22	38349705	38437922	hsa-mir-4534	0	+	hsa-miR-6820-5p, hsa-miR-6820-3p, hsa-miR-4534	POLR2F	protein_coding	intragenic
chr19	58878985	58898479	hsa-mir-4754	0	-	hsa-miR-4754	ZNF837	protein_coding	intragenic
chr9	135820932	135867083	hsa-mir-548aw	0	+	hsa-miR-548aw	GFI1B	protein_coding	intragenic
chr5	175792489	175828866	hsa-mir-1271	0	+	hsa-miR-1271-5p, hsa-miR-1271-3p	ARL10, HIGD2A	NA	intergenic
chr3	37903370	38048679	hsa-mir-26a-1	0	+	hsa-miR-26a-5p, hsa-miR-26a-1-3p	CTDSPL, VILL	NA	intergenic
chr1	166026674	166135992	hsa-mir-921	0	-	hsa-miR-921	FAM78B, AL626787.1	NA	intergenic
chr16	85709804	85784702	hsa-mir-1910	0	-	hsa-miR-1910-5p, hsa-miR-1910-3p	GINS2, C16orf74	NA	intergenic
chr17	1939996	2206810	hsa-mir-132	0	-	hsa-miR-132-5p, hsa-miR-132-3p, hsa-miR-212-3p, hsa-miR-212-5p	RP11-667K14.4, RP11-667K14.3, SMG6	NA	intergenic
chr3	10365707	10749716	hsa-mir-885	0	-	hsa-miR-378b, hsa-miR-885-5p, hsa-miR-885-3p	ATP2B2	protein_coding	intragenic
chr1	110091256	110174673	hsa-mir-197	0	+	hsa-miR-197-3p, hsa-miR-197-5p	GNAI3, RP5-1160K1.3, AMPD2	NA	intergenic
chr15	45722808	45740959	hsa-mir-147b	0	+	hsa-miR-147b-3p, hsa-miR-147b-5p	C15orf48, RP11-519G16.3	NA	intergenic
chr11	121959736	122293523	hsa-mir-100	0	-	hsa-miR-125b-5p, hsa-miR-125b-1-3p, hsa-let-7a-2, hsa-let-7a-5p, hsa-let-7a-2-3p, hsa-miR-10526-3p, hsa-miR-100-5p, hsa-miR-100-3p	BLID, RP11-716H6.1	NA	intergenic
chr1	33772367	33896696	hsa-mir-3605	0	-	hsa-miR-3605-5p, hsa-miR-3605-3p	A3GALT2, PHC2	NA	intergenic
chr11	61535973	61560071	hsa-mir-611	0	-	hsa-miR-611	TMEM258	protein_coding	intragenic
chr19	49782886	49828474	hsa-mir-4324	0	-	hsa-miR-4324	SLC6A16	protein_coding	intragenic
chr16	88762903	88851598	hsa-mir-4722	0	-	hsa-miR-4722-5p, hsa-miR-4722-3p	RNF166, PIEZO1	NA	intergenic
chr19	46110252	46145537	hsa-mir-330	0	-	hsa-miR-330-5p, hsa-miR-330-3p	EML2	protein_coding	intragenic
chr3	48663090	48693171	hsa-mir-4793	0	-	hsa-miR-6824-5p, hsa-miR-6824-3p, hsa-miR-4793-5p, hsa-miR-4793-3p	SLC26A6, CELSR3	NA	intergenic
chr22	20067763	20114878	hsa-mir-1306	0	+	hsa-miR-3618, hsa-miR-1306-3p, hsa-miR-1306-5p, hsa-miR-6816-5p, hsa-miR-6816-3p	DGCR8, RANBP1	NA	intergenic
chr1	154947156	154965587	hsa-mir-4258	0	+	hsa-miR-4258	CKS1B, FLAD1	NA	intergenic
chr8	92114847	92231475	hsa-mir-4661	0	+	hsa-miR-4661-5p, hsa-miR-4661-3p	LRRC69, SLC26A7	NA	intergenic
chrX	153275950	153363155	hsa-mir-718	0	-	hsa-miR-718	IRAK1, MECP2	NA	intergenic
chr21	19933289	20132682	hsa-mir-548x	0	-	hsa-miR-548x-3p, hsa-miR-548x-5p	AL109763.2	lincRNA	intergenic
chr5	140027239	140053709	hsa-mir-3655	0	+	hsa-miR-3655	IK, WDR55	NA	intergenic
chr14	23389720	23426299	hsa-mir-4707	0	-	hsa-miR-4707-5p, hsa-miR-4707-3p	PRMT5, HAUS4, RP11-298I3.5	NA	intergenic
chr11	34938196	35042138	hsa-mir-1343	0	+	hsa-miR-1343-3p, hsa-miR-1343-5p	PDHX	protein_coding	intragenic
chr19	13049422	13065069	hsa-mir-6515	0	+	hsa-miR-6515-5p, hsa-miR-6515-3p	CALR, RAD23A	NA	intergenic
chr17	6546635	6561092	hsa-mir-4520a	0	-	hsa-miR-4520-5p, hsa-miR-4520-3p, hsa-miR-4520-2-3p	MED31, CTC-281F24.1	NA	intergenic
chr11	47377001	47438047	hsa-mir-4487	0	+	hsa-miR-4487	SLC39A13	protein_coding	intragenic
chr7	130126173	130146168	hsa-mir-335	0	+	hsa-miR-335-5p, hsa-miR-335-3p	MEST	protein_coding	intragenic
chr10	106007901	106028763	hsa-mir-4482	0	-	hsa-miR-4482-3p, hsa-miR-4482-5p	NA	NA	intergenic
chr4	83534266	83719949	hsa-mir-575	0	-	hsa-miR-575	LINC00575, SCD5	NA	intergenic
chr20	57379708	57463870	hsa-mir-296	0	-	hsa-miR-296-5p, hsa-miR-296-3p, hsa-miR-298	MIR296, GNAS-AS1, RP4-806M20.3, RP1-309F20.4	NA	intergenic
chr10	102729275	102754158	hsa-mir-608	0	+	hsa-miR-608	SEMA4G, C10orf2	NA	intergenic
chr7	27202054	27219461	hsa-mir-196b	0	-	hsa-miR-196b-5p, hsa-miR-196b-3p	HOXA9, RP1-170O19.20, HOXA10	NA	intergenic
chr8	42691817	42751746	hsa-mir-4469	0	-	hsa-miR-4469	THAP1, RNF170	NA	intergenic
chr2	220147914	220174370	hsa-mir-153-1	0	-	hsa-miR-153-3p	PTPRN	protein_coding	intragenic
chr17	1607539	1619503	hsa-mir-22	0	-	hsa-miR-22-5p, hsa-miR-22-3p	TLCD2, MIR22HG	NA	intergenic
chr2	219128850	219157226	hsa-mir-6513	0	-	hsa-miR-6513-5p, hsa-miR-6513-3p	AAMP, TMBIM1	NA	intergenic
chr9	73143979	73736224	hsa-mir-204	0	-	hsa-miR-204-5p, hsa-miR-204-3p	TRPM3	protein_coding	intragenic
chr10	55562531	57391151	hsa-mir-548f-1	0	-	hsa-miR-548f-3p, hsa-miR-548f-5p	PCDH15	protein_coding	intragenic
chr6	30852336	30881883	hsa-mir-4640	0	+	hsa-miR-4640-5p, hsa-miR-4640-3p	DDR1, GTF2H4, VARS2	NA	intergenic
chr11	554855	568417	hsa-mir-210	0	-	hsa-miR-210-3p, hsa-miR-210-5p	C11orf35, MIR210HG	NA	intergenic
chr9	130538849	130553814	hsa-mir-2861	0	+	hsa-miR-3960, hsa-miR-2861	CDK9	protein_coding	intragenic
chr1	44173206	44404937	hsa-mir-6079	0	+	hsa-miR-6079	ST3GAL3, ARTN	NA	intergenic
chr12	109023768	109035094	hsa-mir-4496	0	+	hsa-miR-4496	RP11-689B22.2	antisense	intergenic
chr9	36833267	37037039	hsa-mir-4476	0	-	hsa-miR-4540, hsa-miR-4476	PAX5	protein_coding	intragenic
chr12	9386221	9393094	hsa-mir-1244-1	0	-	hsa-miR-1244	NA	NA	intergenic
chr9	139632619	139642980	hsa-mir-6722	0	-	hsa-miR-6722-5p, hsa-miR-6722-3p	LCN6, LCN10	NA	intergenic
chr6	31644461	31671088	hsa-mir-4646	0	-	hsa-miR-4646-5p, hsa-miR-4646-3p	LY6G5C, ABHD16A, XXbac-BPG32J3.20	NA	intergenic
chr19	13976915	13991572	hsa-mir-181c	0	+	hsa-miR-181c-5p, hsa-miR-181c-3p, hsa-miR-181d-5p, hsa-miR-181d-3p	NANOS3	protein_coding	intragenic
chr17	36861421	36891297	hsa-mir-4726	0	+	hsa-miR-4726-5p, hsa-miR-4726-3p	MLLT6, CISD3	NA	intergenic
chr5	92949102	93447404	hsa-mir-2277	0	-	hsa-miR-2277-5p, hsa-miR-2277-3p	FAM172A, POU5F2	NA	intergenic
chr2	220403669	220417104	hsa-mir-3132	0	-	hsa-miR-3132	CHPF, RP11-256I23.1, OBSL1	NA	intergenic
chr12	49159975	49182820	hsa-mir-4701	0	-	hsa-miR-4701-5p, hsa-miR-4701-3p	ADCY6	protein_coding	intragenic
chr11	2150342	2182439	hsa-mir-483	0	-	hsa-miR-483-5p, hsa-miR-483-3p	IGF2, INS-IGF2, INS	NA	intergenic
chr6	33172437	33180556	hsa-mir-219-1	0	+	hsa-miR-219a-5p, hsa-miR-219a-1-3p	HSD17B8, RING1	NA	intergenic
chr20	37101489	37217106	hsa-mir-548o-2	0	+	hsa-miR-548o-3p, hsa-miR-548o-5p	RALGAPB, ADIG	NA	intergenic
chr11	57405848	57429340	hsa-mir-130a	0	+	hsa-miR-130a-5p, hsa-miR-130a-3p	CLP1	protein_coding	intragenic
chr3	50712366	51426828	hsa-mir-4787	0	+	hsa-miR-4787-5p, hsa-miR-4787-3p	DOCK3, MANF	NA	intergenic
chr15	42140256	42186275	hsa-mir-4310	0	-	hsa-miR-4310	SPTBN5	protein_coding	intragenic
chr7	98476154	98645863	hsa-mir-3609	0	+	hsa-miR-3609	TRRAP, AC004893.11	NA	intergenic
chr6	33387841	33426024	hsa-mir-5004	0	+	hsa-miR-5004-5p, hsa-miR-5004-3p	SYNGAP1, ZBTB9	NA	intergenic
chr3	49052435	49058938	hsa-mir-191	0	-	hsa-miR-425-5p, hsa-miR-425-3p, hsa-miR-191-5p, hsa-miR-191-3p	DALRD3	protein_coding	intragenic
chr11	93459902	93469014	hsa-mir-1304	0	-	hsa-miR-1304-5p, hsa-miR-1304-3p	TAF1D	protein_coding	intragenic
chr14	102018558	102026759	hsa-mir-1247	0	-	hsa-miR-1247-5p, hsa-miR-1247-3p	DIO3OS	lincRNA	intergenic
chr3	194785575	194991896	hsa-mir-3137	0	-	hsa-miR-3137	XXYLT1	protein_coding	intragenic
chr7	151125921	151137899	hsa-mir-3907	0	-	hsa-miR-3907	CRYGN	protein_coding	intragenic
chr17	78237445	78411891	hsa-mir-4730	0	+	hsa-miR-4730	RNF213, ENDOV	NA	intergenic
chr17	36827956	36862361	hsa-mir-4734	0	-	hsa-miR-4734	C17orf96, CTB-58E17.3	NA	intergenic
chr15	96865161	96883634	hsa-mir-1469	0	+	hsa-miR-1469	NR2F2	protein_coding	intragenic
chr3	44903349	44915520	hsa-mir-564	0	+	hsa-miR-564	TMEM42, KIF15	NA	intergenic
chr15	66781542	66790153	hsa-mir-4512	0	-	hsa-miR-4512	CTD-3185P2.1, SNAPC5	NA	intergenic
chr16	88519687	88603424	hsa-mir-5189	0	+	hsa-miR-5189-5p, hsa-miR-5189-3p	ZFPM1	protein_coding	intragenic
chr4	185765739	185776806	hsa-mir-3945	0	-	hsa-miR-3945	RP11-701P16.5	lincRNA	intergenic
chr20	2633277	2639138	hsa-mir-1292	0	+	hsa-miR-1292-5p, hsa-miR-1292-3p	NOP56	protein_coding	intragenic
chr17	79091095	79106701	hsa-mir-338	0	-	hsa-miR-657, hsa-miR-3065-5p, hsa-miR-3065-3p, hsa-miR-338-5p, hsa-miR-338-3p	AATK	protein_coding	intragenic
chr14	27788687	28142427	hsa-mir-3171	0	-	hsa-miR-3171	NA	NA	intergenic
chr1	54519309	54578192	hsa-mir-4781	0	+	hsa-miR-4781-5p, hsa-miR-4781-3p	TCEANC2, AL161915.1	NA	intergenic
chr5	148786440	148812397	hsa-mir-143	0	+	hsa-miR-143-5p, hsa-miR-143-3p, hsa-miR-145-5p, hsa-miR-145-3p	MIR143HG, AC131025.8, MIR145	NA	intergenic
chr12	54410671	54449862	hsa-mir-615	0	+	hsa-miR-615-5p, hsa-miR-615-3p	HOXC6, HOXC4, AC012531.25, HOXC5, RP11-834C11.12	NA	intergenic
chr11	111381327	111386786	hsa-mir-34b	0	+	hsa-miR-34b-5p, hsa-miR-34b-3p, hsa-miR-34c-5p, hsa-miR-34c-3p	C11orf88	protein_coding	intragenic
chr11	46355076	46405375	hsa-mir-4688	0	+	hsa-miR-4688	DGKZ, MDK	NA	intergenic
chr10	120967101	121217214	hsa-mir-4681	0	+	hsa-miR-4681	GRK5	protein_coding	intragenic
chr10	118916158	118928566	hsa-mir-3663	0	-	hsa-miR-3663-5p, hsa-miR-3663-3p	RP11-501J20.2	lincRNA	intergenic
chr15	55609382	55700477	hsa-mir-628	0	-	hsa-miR-628-5p, hsa-miR-628-3p	RAB27A, RP11-139H15.1, CCPG1	NA	intergenic
chr8	144800380	144822872	hsa-mir-4664	0	-	hsa-miR-4664-5p, hsa-miR-4664-3p	RP11-429J17.5, FAM83H	NA	intergenic
chr7	150929584	150951476	hsa-mir-671	0	+	hsa-miR-671-5p, hsa-miR-671-3p	CHPF2, RP4-548D19.3, RP5-1070G24.2	NA	intergenic
chr1	243419307	243665163	hsa-mir-4677	0	+	hsa-miR-4677-5p, hsa-miR-4677-3p	SDCCAG8	protein_coding	intragenic
chr20	3869581	3912150	hsa-mir-103a-2	0	+	hsa-miR-103a-2-5p, hsa-miR-103a-3p, hsa-miR-103b	PANK2	protein_coding	intragenic
chr19	52193327	52209156	hsa-mir-125a	0	+	hsa-miR-99b-5p, hsa-miR-99b-3p, hsa-let-7e, hsa-let-7e-5p, hsa-let-7e-3p, hsa-miR-125a-5p, hsa-miR-125a-3p	NA	NA	intergenic
chr9	127420716	127461578	hsa-mir-181a-2	0	+	hsa-miR-181a-5p, hsa-miR-181a-2-3p, hsa-miR-181b-5p, hsa-miR-181b-2-3p	MIR181A2HG	antisense	intergenic
chr5	148810084	148812472	hsa-mir-145	0	+	hsa-miR-145-5p, hsa-miR-145-3p	MIR145	lincRNA	intergenic
chr17	905318	1157200	hsa-mir-3183	0	-	hsa-miR-3183	ABR, AC144836.1	NA	intergenic
chr11	2016387	2019072	hsa-mir-675	0	-	hsa-miR-675-5p, hsa-miR-675-3p	NA	NA	intergenic
chr2	232063344	232259791	hsa-mir-4777	0	+	hsa-miR-4777-5p, hsa-miR-4777-3p	ARMC9	protein_coding	intragenic
chr2	111953498	112252648	hsa-mir-4435-2	0	-	hsa-miR-4435	MIR4435-1HG, RP11-181E10.3, RP11-803D5.4, AC017002.2	NA	intergenic
chr19	4903092	4963362	hsa-mir-4747	0	+	hsa-miR-4747-5p, hsa-miR-4747-3p	NA	NA	intergenic
chr10	35927177	35931224	hsa-mir-4683	0	-	hsa-miR-4683	FZD8	protein_coding	intragenic
chr10	105791044	105845638	hsa-mir-936	0	-	hsa-miR-936	COL17A1	protein_coding	intragenic
chr16	30886785	30906607	hsa-mir-762	0	+	hsa-miR-762	MIR4519	antisense	intergenic
chr6	138735655	139014253	hsa-mir-3145	0	-	hsa-miR-3145-3p, hsa-miR-3145-5p	NHSL1	protein_coding	intragenic
chr17	46799084	46806024	hsa-mir-3185	0	-	hsa-miR-3185	PRAC1, HOXB13	NA	intergenic
chr9	91926110	91932409	hsa-mir-3153	0	+	hsa-miR-3153	CKS2	protein_coding	intragenic
chr16	50776066	50841540	hsa-mir-3181	0	+	hsa-miR-3181	CYLD, RP11-327F22.5	NA	intergenic
chr2	132219394	132249968	hsa-mir-4784	0	-	hsa-miR-4784	RP11-109E12.1, MZT2A	NA	intergenic
chr2	152214105	152238186	hsa-mir-4773-1	0	+	hsa-miR-4773	TNFAIP6	protein_coding	intragenic
chr17	39669466	39675270	hsa-mir-6510	0	-	hsa-miR-6510-5p, hsa-miR-6510-3p	KRT15	protein_coding	intragenic
chr17	19237621	19281220	hsa-mir-1180	0	-	hsa-miR-1180-3p, hsa-miR-1180-5p	RP11-135L13.4, B9D1	NA	intergenic
chr1	64935811	65159190	hsa-mir-4794	0	+	hsa-miR-4794	CACHD1	protein_coding	intragenic
chr9	97488983	97849770	hsa-mir-23b	0	+	hsa-miR-2278, hsa-miR-6081, hsa-miR-23b-5p, hsa-miR-23b-3p, hsa-miR-27b-5p, hsa-miR-27b-3p, hsa-miR-3074-3p, hsa-miR-3074-5p, hsa-miR-24-1-5p, hsa-miR-24-3p	C9orf3	protein_coding	intragenic
chr12	79257773	79846094	hsa-mir-1252	0	+	hsa-miR-1252-5p, hsa-miR-1252-3p	SYT1	protein_coding	intragenic
chr21	41382633	42219439	hsa-mir-4760	0	-	hsa-miR-4760-5p, hsa-miR-4760-3p	DSCAM	protein_coding	intragenic
chr1	209602168	209606183	hsa-mir-205	0	+	hsa-miR-205-5p, hsa-miR-205-3p	MIR205HG	lincRNA	intergenic
chrX	68835911	69259565	hsa-mir-676	0	+	hsa-miR-676-5p, hsa-miR-676-3p	EDA	protein_coding	intragenic
chr13	50571420	50704966	hsa-mir-15a	0	-	hsa-miR-16-5p, hsa-miR-16-1-3p, hsa-miR-15a-5p, hsa-miR-15a-3p	NA	NA	intergenic
chr7	44143960	44154384	hsa-mir-4649	0	+	hsa-miR-4649-5p, hsa-miR-4649-3p	AEBP1	protein_coding	intragenic
chr20	61904137	61921335	hsa-mir-4326	0	+	hsa-miR-4326	ARFGAP1	protein_coding	intragenic
chr12	109171920	109251359	hsa-mir-619	0	-	hsa-miR-619-3p, hsa-miR-619-5p	SNORA40, SSH1	NA	intergenic
chr4	153457416	153460573	hsa-mir-4453	0	+	hsa-miR-4453	MIR4453	lincRNA	intergenic
chr7	1855357	2272878	hsa-mir-4655	0	-	hsa-miR-4655-5p, hsa-miR-4655-3p	MAD1L1	protein_coding	intragenic
chr12	11802788	12364018	hsa-mir-1244-2	0	+	hsa-miR-1244	ETV6, BCL2L14	NA	intergenic
chr19	40315284	40324790	hsa-mir-6719	0	-	hsa-miR-6719-3p	DYRK1B	protein_coding	intragenic
chr4	77356230	77704471	hsa-mir-4450	0	+	hsa-miR-4450, hsa-miR-548ah-5p, hsa-miR-548ah-3p	SHROOM3	protein_coding	intragenic
chr5	136953126	137071778	hsa-mir-874	0	-	hsa-miR-874-3p, hsa-miR-874-5p	KLHL3	protein_coding	intragenic
chr17	47572654	47592438	hsa-mir-6165	0	+	hsa-miR-6165	NGFR	protein_coding	intragenic
chr18	49866542	51062323	hsa-mir-4528	0	+	hsa-miR-4528	DCC	protein_coding	intragenic
chrX	151121552	151143152	hsa-mir-224	0	-	hsa-miR-224-5p, hsa-miR-224-3p, hsa-miR-452-5p, hsa-miR-452-3p	GABRE	protein_coding	intragenic
chr2	69240276	69476501	hsa-mir-3126	0	+	hsa-miR-3126-5p, hsa-miR-3126-3p	ANTXR1	protein_coding	intragenic
chr5	170813408	170814526	hsa-mir-3912	0	-	hsa-miR-3912-3p, hsa-miR-3912-5p	NA	NA	intergenic
chr21	44949057	45078201	hsa-mir-6070	0	-	hsa-miR-6070	HSF2BP	protein_coding	intragenic
chr1	170115188	170136931	hsa-mir-3119-2	0	+	hsa-miR-3119	METTL11B	protein_coding	intragenic
chr19	4769117	4772553	hsa-mir-7-3	0	+	hsa-miR-7-5p	MIR7-3HG	lincRNA	intergenic
chr6	2853941	2876661	hsa-mir-4645	0	-	hsa-miR-4645-5p, hsa-miR-4645-3p	RP11-420G6.4	lincRNA	intergenic
chr1	153965161	154127592	hsa-mir-5698	0	-	hsa-miR-5698	NUP210L	protein_coding	intragenic
chr14	50704281	50778947	hsa-mir-4504	0	-	hsa-miR-4504	L2HGDH	protein_coding	intragenic
chr11	81590893	82114955	hsa-mir-4300	0	-	hsa-miR-4300	RP11-179A16.1	lincRNA	intergenic
chr2	135596186	135659604	hsa-mir-5590	0	+	hsa-miR-5590-5p, hsa-miR-5590-3p	ACMSD	protein_coding	intragenic
chr10	320128	735683	hsa-mir-5699	0	-	hsa-miR-5699-3p, hsa-miR-5699-5p	DIP2C	protein_coding	intragenic
chr1	17575593	17610728	hsa-mir-3972	0	+	hsa-miR-3972	PADI3	protein_coding	intragenic
chr10	114043414	114064793	hsa-mir-6715a	0	+	hsa-miR-6715b-5p, hsa-miR-6715b-3p, hsa-miR-6715a-3p	TECTB	protein_coding	intragenic
chr15	62939510	63136830	hsa-mir-190a	0	+	hsa-miR-190a-5p, hsa-miR-190a-3p	TLN2	protein_coding	intragenic
chr2	103035250	103069025	hsa-mir-4772	0	+	hsa-miR-4772-5p, hsa-miR-4772-3p	IL18RAP	protein_coding	intragenic
chr6	76092902	76168616	hsa-mir-4463	0	+	hsa-miR-4463	RP11-415D17.3, RP11-415D17.4	NA	intergenic
chr8	96079036	96085148	hsa-mir-3150b	0	-	NA	MIR3150A, RP11-320N21.2	NA	intergenic
chr7	93053798	93189122	hsa-mir-489	0	-	hsa-miR-653-5p, hsa-miR-653-3p, hsa-miR-489-3p, hsa-miR-489-5p	CALCR	protein_coding	intragenic

## Sheet: TableS1G.Slide-tag.hippoc
Table S1G: DE results
Gene	p-value	avg_log2FC	pct.1:radial_glia	pct.2:other_cells	FDR
Plpp3	0	1.94097	0.706	0.092	0
Prdm16	0	2.09952	0.702	0.076	0
Creb5	0	3.19564	0.702	0.061	0
Gli3	0	2.7654	0.795	0.096	0
Adgrv1	0	2.85394	0.829	0.102	0
Plce1	0	1.97438	0.557	0.043	0
Gm29260	1.9148564732221e-292	3.22004	0.454	0.024	6.25372975589606e-288
Etl4	4.98883985674045e-275	2.84241	0.605	0.078	1.62930520881286e-270
Sox6	1.27278903006817e-274	1.87825	0.869	0.186	4.15680169329963e-270
Boc	1.9219791443581e-272	1.60407	0.504	0.041	6.27699168755911e-268
Rhbdl3	2.50260698169925e-258	1.70083	0.506	0.046	8.17326414153156e-254
Gli2	2.35484675299086e-256	1.71231	0.557	0.062	7.69069401059286e-252
Spata13	2.54319834554381e-252	1.63695	0.594	0.078	8.30583147671154e-248
Nfia	3.56470523491995e-252	2.04081	0.968	0.292	1.16419708267251e-247
mmu-mir-9-3-chr7-22152	7.4599639735289e-248	2.24865	0.874	0.26	2.4363496341148e-243
Tcf7l1	3.35121378532331e-245	1.77253	0.564	0.067	1.09447291014874e-240
Top2a	1.63225682077867e-241	2.24862	0.567	0.075	5.33078755098106e-237
Mki67	5.05312232017751e-236	1.65488	0.501	0.052	1.65029921854677e-231
Notch1	4.9073939564878e-232	1.31698	0.503	0.053	1.60270579224935e-227
Gm3764	3.79641884950398e-229	2.22821	0.869	0.281	1.2398724320595e-224
Shroom3	1.21609800304161e-227	1.97487	0.591	0.091	3.97165446813361e-223
mmu-mir-3093-chr3-15542	1.11904757587777e-225	2.36675	0.871	0.285	3.65469747805921e-221
Atad2	1.04825585159313e-218	1.43117	0.474	0.05	3.423498785718e-214
Meis2	3.03951523911028e-214	2.1393	0.905	0.301	9.92675281941025e-210
Nfib	1.13614289726074e-212	1.81006	0.952	0.341	3.71052908816386e-208
Fgfr3	3.13740954211439e-212	1.07577	0.325	0.015	1.02464658235914e-207
Ttyh1	5.17259211757622e-212	1.47287	0.544	0.08	1.68931685967922e-207
Gpc4	1.67622728491715e-211	1.75468	0.548	0.08	5.47439068981094e-207
Megf10	9.57248833232236e-208	1.26852	0.417	0.036	3.12627896445316e-203
Sema5b	1.13667584894478e-206	1.74569	0.77	0.208	3.71226965506875e-202
Dleu2	6.97848363918431e-205	1.99792	0.813	0.254	2.2791029717212e-200
Pantr1	1.81337188120154e-195	1.69696	0.702	0.172	5.92229122681611e-191
mmu-mir-15a-chr14-7762	1.93063955048565e-195	2.10543	0.824	0.28	6.30527570793108e-191
Ostm1	1.93431742314401e-195	1.51132	0.54	0.088	6.31728727224603e-191
mmu-let-7c-1-chr16-9302	7.10954837856475e-195	2.00719	0.971	0.818	2.32190740495546e-190
Dtl	2.4480296591604e-194	1.05777	0.325	0.019	7.99502006385195e-190
Kif23	1.59533674474451e-192	1.0594	0.316	0.017	5.21021027466109e-188
Mir99ahg	4.80443315119163e-192	1.88989	0.971	0.833	1.56907982284768e-187
mmu-mir-3081-chr16-9609	1.37370999426213e-191	1.76322	0.522	0.082	4.4863994702607e-187
Celsr1	1.33503386020399e-190	1.2097	0.402	0.039	4.3600870840402e-186
E130114P18Rik	4.33479401428313e-190	1.63435	0.659	0.131	1.41570037712473e-185
Adamts6	8.46837011381099e-190	1.36805	0.47	0.061	2.76568499546953e-185
Kif11	1.89525837813428e-189	1.22423	0.341	0.024	6.18972433714874e-185
Gm45025	7.64762476216907e-189	1.37168	0.548	0.083	2.4976377710768e-184
Notch2	3.02937286898318e-188	1.31036	0.521	0.078	9.89362885281218e-184
Veph1	1.44766676817211e-186	1.13708	0.284	0.012	4.72793489817329e-182
Cdk6	1.77900363206476e-186	1.34643	0.395	0.039	5.81004796196031e-182
Pard3bos1	4.29356822630736e-186	1.64942	0.609	0.119	1.40223644702972e-181
Ank3	4.94884224963828e-186	-2.53088	0.393	0.879	1.61624239030937e-181
Gm28376	6.18243700985046e-186	2.37821	0.587	0.119	2.01912210304706e-181
Hk2	1.26232180272591e-185	0.991642	0.355	0.027	4.12261677552256e-181
Wdr17	2.93941165126417e-185	2.69715	0.767	0.285	9.59982451186366e-181
Gm11266	1.00528823142319e-183	1.45812	0.578	0.103	3.283170835005e-179
Ccnd2	8.83529009551207e-182	1.52594	0.645	0.147	2.88551739229329e-177
Bmpr1b	4.25151084847665e-180	1.34819	0.469	0.063	1.38850092800399e-175
Nckap5	6.47215809600059e-178	2.20358	0.858	0.407	2.11374211257283e-173
Rfx4	5.78999079327094e-174	1.24979	0.458	0.062	1.89095309317436e-169
Wwtr1	1.06983457714578e-172	1.24419	0.415	0.048	3.4939727455004e-168
Smc4	2.12452294528618e-172	1.30448	0.454	0.065	6.93847948701012e-168
Cdon	8.22221319579277e-172	2.57475	0.666	0.205	2.68529260761396e-167
Knl1	1.91775996920109e-170	1.25251	0.384	0.042	6.26321228341383e-166
Heg1	1.1263878204755e-169	1.31402	0.539	0.098	3.67866998289093e-165
mmu-let-7b-chr15-8283	1.74173542199793e-169	1.86441	0.679	0.185	5.68833371470303e-165
Pard3b	1.26393800318749e-168	1.62079	0.704	0.199	4.12789512461001e-164
Meg3	6.23804901628142e-168	-2.44979	0.548	0.909	2.03728442822735e-163
Nav3	1.48150987192406e-167	-2.42606	0.341	0.857	4.8384630907168e-163
Zbtb20	5.68253864914164e-167	1.88163	0.955	0.654	1.85586029742317e-162
Tanc1	3.65438260170759e-166	1.25108	0.476	0.073	1.19348481389168e-161
Myt1l	4.06175322557324e-165	-2.44298	0.212	0.818	1.32652798593997e-160
Diaph3	3.31174852123966e-163	1.39494	0.46	0.073	1.08158394955166e-158
Tead2	6.6273986276738e-163	1.03504	0.429	0.058	2.16444211781199e-158
Cdca2	4.68106439437183e-161	1.00968	0.291	0.02	1.5287888205579e-156
Nrxn1	6.432080333698e-160	-2.77462	0.359	0.838	2.10065311618243e-155
Kif4	7.38266060446371e-160	1.05733	0.329	0.03	2.4111031268118e-155
Nr2e1	2.82411358428955e-159	0.826089	0.26	0.014	9.22327255493125e-155
Epha4	3.65292731298275e-157	1.54736	0.876	0.394	1.19300953114704e-152
Zhx2	2.42038699115467e-156	1.33534	0.515	0.103	7.90474187441204e-152
Nfix	7.87503189098017e-154	1.39844	0.625	0.146	2.57190666527521e-149
mmu-mir-568-chr16-9228	1.18867410706847e-153	1.82883	0.957	0.718	3.8820907662749e-149
Vit	3.93794818545184e-153	0.935998	0.273	0.018	1.28609449788672e-148
Maml2	2.0026345029024e-152	1.92874	0.786	0.322	6.54040402302896e-148
Eya4	6.89679566819897e-152	1.11952	0.368	0.042	2.2524244972771e-147
Brca1	3.38170141013985e-150	0.86012	0.271	0.018	1.10442986353757e-145
Lockd	5.05491743755623e-148	1.08316	0.309	0.028	1.65088548593149e-143
Palld	4.44983584351329e-147	1.4	0.524	0.112	1.453271888133e-142
Prkd1	3.49483427891849e-146	1.4888	0.598	0.158	1.14137792715199e-141
Setbp1	6.06577994704467e-146	1.50903	0.962	0.802	1.98102307290532e-141
Ston2	6.72837398248637e-146	1.12676	0.391	0.056	2.19741965894022e-141
Clspn	8.75836822989447e-146	0.912433	0.271	0.019	2.86039548020124e-141
Tcf4	4.24993148533379e-144	1.6216	0.953	0.624	1.38798512379516e-139
Thbs3	5.45919097149951e-144	1.68723	0.598	0.164	1.78291717938202e-139
Plekha7	3.68043763540401e-143	1.23222	0.442	0.076	1.2019941273466e-138
9430041J12Rik	3.97244433998926e-143	0.740616	0.214	0.008	1.29736059699709e-138
Kntc1	6.33981649566303e-143	0.94994	0.276	0.022	2.07052066931859e-138
Fam155a	3.53293327097474e-142	-2.54445	0.302	0.796	1.15382067696764e-137
Aspn	3.93973346133527e-140	1.03037	0.294	0.027	1.28667755113749e-135
Ect2	5.74223052154374e-140	0.929648	0.294	0.027	1.87535506603097e-135
Kif15	1.36432174421324e-139	1.10771	0.372	0.051	4.45573838442603e-135
Ccser1	1.69829331700581e-139	-2.17797	0.4	0.862	5.54645614400927e-135
Sfrp1	1.94144086643102e-139	1.32239	0.51	0.112	6.34055172567705e-135
