# Supplementary material for: MicroRNA gene dynamics in immune cell subpopulations during aging and atherosclerosis disease development at single-cell resolution
Source: Genome Med. 2025 Oct 6;17:112. doi: 10.1186/s13073-025-01530-9 (PMC12502174; doi:10.1186/s13073-025-01530-9)
Supplement: Supplementary file 3 — Additional file 3: Table S2 [file 13073_2025_1530_MOESM3_ESM.xlsx]

## Sheet: TableS2A.scdd.DZ.Spleen
TableS2A. scDD analysis: significant miRNA genes (DZ) in spleen
	gene	most_significant_DDcategory	celltype	c1.celltype(reference)	c2.celltype	nonzero.pvalue	nonzero.pvalue.adj	zero.pvalue	zero.pvalue.adj	c1.maxmean	c2.maxmean	c1.zero_proportion	c2.zero_proportion
	mmu-mir-30a-chr1-49	DZ	B cell	B cell;young	B cell;old	0.173955	1	6.8793e-07	9.7321e-06	1.11364	1.22682	0.924334	0.893091
	mmu-mir-26b-chr1-232	DZ	B cell	B cell;young	B cell;old	0.525547	1	6.02813e-05	0.000534126	1.17566	1.11731	0.750358	0.7842
	mmu-mir-128-1-chr1-416	DZ	B cell	B cell;young	B cell;old	0.157449	1	0.000238594	0.00178295	1.3935	1.46187	0.620522	0.579991
	mmu-mir-664-chr1-689	DZ	B cell	B cell;young	B cell;old	1	1	0.000368878	0.00259423	1.11485	1.11765	0.897678	0.87296
	mmu-mir-29b-2-chr1-725	DZ	B cell	B cell;young	B cell;old	0.442649	1	1.28061e-11	4.15204e-10	1.11677	1.17603	0.904271	0.856184
	mmu-mir-3061-chr11-3137	DZ	B cell	B cell;young	B cell;old	0.983304	1	0.000727908	0.00460912	1.33602	2.34267	0.573517	0.603782
	mmu-mir-1934-chr11-3295	DZ	B cell	B cell;young	B cell;old	NA	NA	0.00133845	0.00777762	1.00862	1.03378	0.966753	0.977429
	mmu-mir-22-chr11-3378	DZ	B cell	B cell;young	B cell;old	NA	NA	0.00241196	0.0128716	1.05983	1.03618	0.966466	0.953637
	mmu-mir-3971-chr11-3383	DZ	B cell	B cell;young	B cell;old	0.82571	1	3.13204e-05	0.000300113	1.30048	1.27802	0.75867	0.793198
	mmu-mir-301a-chr11-3493	DZ	B cell	B cell;young	B cell;old	NA	NA	1.86012e-06	2.41435e-05	1.04425	1.13714	0.967612	0.946622
	mmu-mir-10a-chr11-3554	DZ	B cell	B cell;young	B cell;old	NA	NA	3.22499e-20	2.68248e-18	1.01053	1.1291	0.972772	0.925576
	mmu-mir-5119-chr11-3579	DZ	B cell	B cell;young	B cell;old	0.999837	1	1.34068e-07	2.2303e-06	1.46194	1.46861	0.61221	0.555437
	ENSMUSG00000093083-ENSMUST00000175342-chr11-3810	DZ	B cell	B cell;young	B cell;old	1	1	0.00325186	0.0166369	1.10689	1.08672	0.879335	0.857557
	mmu-mir-1932-chr11-3832	DZ	B cell	B cell;young	B cell;old	0.913607	1	0.00257619	0.0136109	1.31008	1.26948	0.815133	0.837578
	mmu-mir-23b-chr13-6072	DZ	B cell	B cell;young	B cell;old	0.0128334	0.120168	4.89149e-08	8.80081e-07	1.1832	1.2766	0.791917	0.741955
	mmu-mir-1904-chr13-6226	DZ	B cell	B cell;young	B cell;old	0.371497	1	0.00252073	0.0133757	1.25	1.33978	0.90943	0.889584
	mmu-mir-1898-chr15-7958	DZ	B cell	B cell;young	B cell;old	0.234302	1	4.59041e-05	0.000420092	1.65823	3.51617	0.456578	0.411011
	mmu-mir-5113-chr15-8236	DZ	B cell	B cell;young	B cell;old	0.000157948	0.00209808	8.82761e-16	4.77021e-14	2.08133	2.24274	0.355116	0.274973
	mmu-let-7b-chr15-8283	DZ	B cell	B cell;young	B cell;old	0.905678	1	1.60733e-11	5.16915e-10	1.10266	1.15601	0.92462	0.880738
	mmu-mir-196a-2-chr15-8407	DZ	B cell	B cell;young	B cell;old	NA	NA	0.00148508	0.00850826	0	1.11429	0.999427	0.994662
	mmu-mir-615-chr15-8410	DZ	B cell	B cell;young	B cell;old	NA	NA	0.00365524	0.0182714	0	1.03125	0.99914	0.99512
	mmu-mir-148b-chr15-8412	DZ	B cell	B cell;young	B cell;old	0.158659	1	1.53882e-06	2.03388e-05	1.2424	1.16969	0.679564	0.722282
	mmu-mir-5125-chr17-9935	DZ	B cell	B cell;young	B cell;old	0.0330017	0.276098	1.7404e-05	0.000179544	2.27105	2.34889	0.268272	0.225408
	mmu-mir-1949-chr18-11407	DZ	B cell	B cell;young	B cell;old	0.999831	1	1.60081e-06	2.10704e-05	1.57776	1.57353	0.515334	0.461797
	mmu-mir-1950-chr19-12302	DZ	B cell	B cell;young	B cell;old	NA	NA	3.56206e-06	4.34929e-05	1.03846	1.15584	0.96274	0.941284
	mmu-mir-3088-chr2-13005	DZ	B cell	B cell;young	B cell;old	NA	NA	1.70281e-11	5.44318e-10	1	1.13546	0.986816	0.96172
	mmu-mir-1955-chr2-13365	DZ	B cell	B cell;young	B cell;old	0.996382	1	4.05163e-05	0.000375325	1.86	1.90003	0.469762	0.424889
	mmu-mir-1951-chr2-13633	DZ	B cell	B cell;young	B cell;old	0.745033	1	1.1219e-05	0.00012208	1.2	1.25175	0.899685	0.869147
	mmu-mir-466q-chr3-15335	DZ	B cell	B cell;young	B cell;old	1	1	0.00385099	0.0190654	1.32159	1.32462	0.869877	0.889126
	mmu-mir-15b-chr3-15488	DZ	B cell	B cell;young	B cell;old	0.315879	1	8.57034e-05	0.000728112	1.43782	1.58423	0.658928	0.61705
	mmu-mir-1956-chr3-15854	DZ	B cell	B cell;young	B cell;old	0.62214	1	0.0022102	0.0119637	1.25115	1.20612	0.689596	0.715876
	mmu-mir-186-chr3-15901	DZ	B cell	B cell;young	B cell;old	0.793463	1	0.000461928	0.00313617	1.20664	1.23125	0.766982	0.733567
	mmu-mir-207-chr4-16598	DZ	B cell	B cell;young	B cell;old	3.33067e-16	1.43333e-14	7.79132e-19	5.78415e-17	2.47187	2.1199	0.291774	0.379289
	mmu-mir-761-chr4-16884	DZ	B cell	B cell;young	B cell;old	1	1	0.00505082	0.023903	1.36748	1.36856	0.613929	0.582889
	mmu-mir-1957-chr4-16951	DZ	B cell	B cell;young	B cell;old	0.999068	1	9.34789e-08	1.60378e-06	1.09606	1.10742	0.883634	0.843831
	mmu-mir-697-chr4-16986	DZ	B cell	B cell;young	B cell;old	4.90145e-07	9.19277e-06	8.44126e-15	4.03935e-13	1.48535	2.40758	0.511035	0.588684
	mmu-mir-3097-chr5-18318	DZ	B cell	B cell;young	B cell;old	NA	NA	1.6073e-05	0.000167774	1.05	1.04673	0.994268	0.983682
	mmu-mir-5098-chr5-18446	DZ	B cell	B cell;young	B cell;old	0.992113	1	0.000530393	0.00351684	1.25517	1.2535	0.709086	0.738905
	mmu-mir-701-chr5-18595	DZ	B cell	B cell;young	B cell;old	0.998429	1	0.000910826	0.00557614	1.1906	1.22629	0.890226	0.866555
	mmu-mir-330-chr7-21531	DZ	B cell	B cell;young	B cell;old	0.999571	1	0.00354584	0.0178664	1.05405	1.09714	0.936371	0.919933
	mmu-mir-343-chr7-21537	DZ	B cell	B cell;young	B cell;old	1	1	0.00453361	0.0218127	1.03704	1.02545	0.94583	0.95806
	mmu-mir-1964-chr7-21694	DZ	B cell	B cell;young	B cell;old	0.995303	1	0.0022045	0.011941	1.04831	1.08016	0.940671	0.923898
	mmu-mir-707-chr7-21831	DZ	B cell	B cell;young	B cell;old	1	1	0.000212021	0.00161398	1.05344	1.05743	0.88736	0.909715
	mmu-mir-211-chr7-21922	DZ	B cell	B cell;young	B cell;old	NA	NA	0.00390908	0.0193168	1	1.05405	0.998567	0.994357
	mmu-mir-708-chr7-22220	DZ	B cell	B cell;young	B cell;old	1.11022e-16	4.84412e-15	1.8626e-32	3.89358e-30	1.13415	1.9921	0.929493	0.845509
	mmu-mir-326-chr7-22243	DZ	B cell	B cell;young	B cell;old	1	1	6.87885e-05	0.000599804	1.1	1.09438	0.945543	0.924051
	mmu-mir-139-chr7-22262	DZ	B cell	B cell;young	B cell;old	0.999963	1	2.58597e-23	2.81392e-21	1.23333	1.2871	0.879622	0.937319
	mmu-mir-1962-chr7-22543	DZ	B cell	B cell;young	B cell;old	0.537481	1	4.76498e-05	0.000434067	1.10787	1.18357	0.901691	0.873723
	mmu-mir-709-chr8-24203	DZ	B cell	B cell;young	B cell;old	1	1	0.00184503	0.0102813	1.05394	1.0339	0.930926	0.946012
	mmu-mir-23a-chr8-24206	DZ	B cell	B cell;young	B cell;old	NA	NA	0.00301484	0.0156117	1	1.10784	0.991688	0.984444
	mmu-mir-1903-chr8-24531	DZ	B cell	B cell;young	B cell;old	NA	NA	1.24859e-07	2.10577e-06	1.14286	1.26667	0.993981	0.979411
	mmu-mir-5710-chr9-25453	DZ	B cell	B cell;young	B cell;old	NA	NA	0.000378526	0.00265114	1	1.04167	0.993694	0.985359
	mmu-mir-3109-chr9-25604	DZ	B cell	B cell;young	B cell;old	0.348514	1	4.43663e-19	3.35642e-17	1.39429	1.45214	0.949842	0.896447
	mmu-mir-711-chr9-25806	DZ	B cell	B cell;young	B cell;old	3.07975e-11	9.12738e-10	6.07771e-22	6.03479e-20	1.55644	2.37858	0.459157	0.554217
	mmu-let-7f-2-chrX-27247	DZ	B cell	B cell;young	B cell;old	0.02982	0.251151	2.41507e-13	9.78782e-12	1.2687	2.42199	0.708799	0.634589
	mmu-mir-350-chr1-1387	DZ	B cell	B cell;young	B cell;old	0.803507	1	1.36824e-05	0.000146084	1.13415	1.16087	0.858985	0.824615
	mmu-mir-1231-chr1-1180	DZ	B cell	B cell;young	B cell;old	NA	NA	0.00397232	0.0195745	1.05714	1.03614	0.979937	0.987342
	mmu-mir-5103-chr1-801	DZ	B cell	B cell;young	B cell;old	NA	NA	0.00405693	0.0199173	1	1.10811	0.998567	0.994357
	mmu-mir-3058-chr10-2754	DZ	B cell	B cell;young	B cell;old	0.96765	1	1.45612e-05	0.000154119	1.06076	1.1049	0.886787	0.912765
	mmu-mir-331-chr10-2745	DZ	B cell	B cell;young	B cell;old	1	1	0.00184405	0.0102795	1.09302	1.10526	0.926053	0.907275
	mmu-mir-678-chr10-2537	DZ	B cell	B cell;young	B cell;old	NA	NA	7.10994e-08	1.24072e-06	1.06711	1.03696	0.957294	0.929846
	mmu-mir-744-chr11-4177	DZ	B cell	B cell;young	B cell;old	0.0230789	0.201957	7.41926e-05	0.000641643	1.11601	1.21098	0.804815	0.769407
	mmu-mir-146a-chr11-4012	DZ	B cell	B cell;young	B cell;old	NA	NA	3.44218e-17	2.19622e-15	1.12308	1.17297	0.98137	0.943572
	mmu-mir-1190-chr12-5662	DZ	B cell	B cell;young	B cell;old	0.00644475	0.0648917	3.14264e-17	2.02134e-15	1.37136	1.45733	0.655775	0.567485
	mmu-mir-3068-chr12-5529	DZ	B cell	B cell;young	B cell;old	0.00315074	0.0334959	4.21909e-07	6.26437e-06	1.3689	1.24442	0.717971	0.761019
	mmu-mir-1843-chr12-5480	DZ	B cell	B cell;young	B cell;old	0.0792655	0.581126	0.000511116	0.00340894	1.20353	1.27649	0.788765	0.756749
	mmu-mir-681-chr12-5433	DZ	B cell	B cell;young	B cell;old	0.0223582	0.196471	5.64148e-14	2.49655e-12	1.37884	1.46608	0.645171	0.566113
	mmu-let-7a-1-chr13-6469	DZ	B cell	B cell;young	B cell;old	0.961144	1	4.07453e-06	4.91885e-05	1.02809	1.07258	0.948983	0.924356
	mmu-mir-5130-chr14-7875	DZ	B cell	B cell;young	B cell;old	1	1	5.9166e-07	8.52744e-06	1.20561	1.20281	0.815993	0.772152
	mmu-mir-687-chr14-7827	DZ	B cell	B cell;young	B cell;old	4.01721e-05	0.000580233	2.39167e-12	8.5194e-11	1.35583	1.49466	0.672972	0.600122
	mmu-mir-15a-chr14-7762	DZ	B cell	B cell;young	B cell;old	0.199861	1	5.45559e-13	2.09355e-11	1.69143	1.64844	0.598739	0.668141
	mmu-mir-686-chr14-7689	DZ	B cell	B cell;young	B cell;old	0.000709044	0.00849453	3.13534e-07	4.78953e-06	1.50375	2.38435	0.503296	0.551472
	mmu-mir-1943-chr15-8773	DZ	B cell	B cell;young	B cell;old	1	1	0.000336526	0.00239426	1.11255	1.11453	0.867584	0.890804
	mmu-mir-1907-chr15-8510	DZ	B cell	B cell;young	B cell;old	0.00478097	0.0491634	6.78486e-08	1.18844e-06	1.55892	1.76139	0.744626	0.691932
	mmu-mir-219-1-chr17-10937	DZ	B cell	B cell;young	B cell;old	0.329901	1	2.2291e-06	2.85135e-05	1.27439	1.21368	0.670966	0.714504
	mmu-mir-5134-chr17-10678	DZ	B cell	B cell;young	B cell;old	NA	NA	0.000490804	0.00329597	1.14	1.19876	0.985669	0.975446
	mmu-mir-3084-chr19-12848	DZ	B cell	B cell;young	B cell;old	0.958562	1	7.26097e-09	1.52788e-07	1.48745	1.52075	0.588994	0.52585
	mmu-mir-5046-chr19-12534	DZ	B cell	B cell;young	B cell;old	1	1	3.98937e-05	0.000370507	1.05797	1.04839	0.901118	0.924356
	mmu-mir-1902-chr2-14763	DZ	B cell	B cell;young	B cell;old	1	1	7.26559e-07	1.02149e-05	1.06452	1.10058	0.902264	0.86808
	mmu-mir-5128-chr2-14425	DZ	B cell	B cell;young	B cell;old	0.115684	0.802254	1.11849e-19	8.97444e-18	1.73261	1.6855	0.447979	0.538356
	mmu-mir-30c-1-chr4-17837	DZ	B cell	B cell;young	B cell;old	0.207001	1	0.00040786	0.0028197	1.21018	1.25985	0.7409	0.705963
	mmu-mir-101a-chr4-17714	DZ	B cell	B cell;young	B cell;old	1	1	0.00010986	0.000899202	1.05028	1.05544	0.948696	0.928473
	mmu-mir-1958-chr4-17451	DZ	B cell	B cell;young	B cell;old	0.0544295	0.425879	1.33773e-05	0.000142922	1.33646	1.43463	0.602178	0.554369
	mmu-mir-721-chr5-19646	DZ	B cell	B cell;young	B cell;old	0.00140091	0.0159167	6.01866e-07	8.64792e-06	1.7648	1.65031	0.467469	0.515022
	mmu-mir-706-chr6-21124	DZ	B cell	B cell;young	B cell;old	0.114348	0.794741	3.73966e-10	9.83641e-09	1.72869	1.81314	0.468616	0.400946
	mmu-mir-704-chr6-20780	DZ	B cell	B cell;young	B cell;old	0.00425557	0.0442678	1.80086e-07	2.8783e-06	1.81477	1.6813	0.48008	0.52768
	mmu-mir-1963-chr7-22965	DZ	B cell	B cell;young	B cell;old	0.996843	1	0.0032305	0.0165611	1.23676	1.26381	0.815993	0.790148
	mmu-mir-3101-chr7-22932	DZ	B cell	B cell;young	B cell;old	1.13747e-07	2.30539e-06	3.52285e-06	4.30851e-05	3.43313	3.42782	0.315277	0.354888
	mmu-mir-1968-chr8-24575	DZ	B cell	B cell;young	B cell;old	NA	NA	1.57995e-05	0.000165353	1	1	0.976211	0.987799
	mmu-mir-361-chrX-27646	DZ	B cell	B cell;young	B cell;old	0.999991	1	0.0040226	0.0197855	1.13377	1.16667	0.824305	0.799603
	mmu-mir-374-chrX-27618	DZ	B cell	B cell;young	B cell;old	0.993949	1	8.18818e-05	0.000700138	1.2914	2.36638	0.726569	0.687205
	mmu-mir-505-chrX-27487	DZ	B cell	B cell;young	B cell;old	0.41555	1	0.000522031	0.00347009	1.27706	1.31984	0.801376	0.770169
	mmu-mir-717-chrX-27464	DZ	B cell	B cell;young	B cell;old	NA	NA	0.00121079	0.00712964	1.01562	1	0.981657	0.989477
	mmu-mir-188-chrX-27314	DZ	B cell	B cell;young	B cell;old	1	1	2.57829e-10	6.91914e-09	1.1684	1.18082	0.862138	0.903004
	mmu-mir-181a-1-chr1-488	DZ	B cell	B cell;young	B cell;old	0.666232	1	3.33746e-05	0.000317498	1.21429	1.27676	0.855546	0.883178
	mmu-mir-5104-chr10-1483	DZ	B cell	B cell;young	B cell;old	0.0239679	0.208221	1.59395e-11	5.13653e-10	1.54019	1.62833	0.529378	0.456306
	mmu-mir-3065-chr11-3839	DZ	B cell	B cell;young	B cell;old	0.998793	1	9.49243e-08	1.62682e-06	1.10849	1.05285	0.939238	0.962483
	mmu-mir-1b-chr18-11332	DZ	B cell	B cell;young	B cell;old	NA	NA	0.00191071	0.0105842	1.01905	1.06406	0.969905	0.957145
	mmu-mir-181a-2-chr2-13110	DZ	B cell	B cell;young	B cell;old	NA	NA	0.000187263	0.00145363	1.1958	1.24022	0.959014	0.972701
	mmu-mir-3472-chrX-27233	DZ	B cell	B cell;young	B cell;old	NA	NA	2.57308e-06	3.25269e-05	1	1.02717	0.987102	0.971938
	mmu-mir-3086-chr19-12839	DZ	B cell	B cell;young	B cell;old	NA	NA	8.7129e-08	1.50132e-06	1.06897	1.09434	0.991688	0.975751
	mmu-mir-760-chr3-16398	DZ	B cell	B cell;young	B cell;old	0.999861	1	5.7627e-11	1.7209e-09	1.07246	1.04358	0.901118	0.937014
	mmu-mir-181c-chr8-24859	DZ	B cell	B cell;young	B cell;old	0.993296	1	0.000335276	0.00238858	1.06771	1.10883	0.94497	0.925728
	mmu-mir-5626-chr9-26429	DZ	B cell	B cell;young	B cell;old	NA	NA	3.67392e-07	5.53247e-06	1.74603	2.71861	0.981943	0.96477
	mmu-mir-155-chr16-9313	DZ	B cell	B cell;young	B cell;old	NA	NA	0.000130974	0.00105463	1.42735	1.35866	0.966466	0.949825
	mmu-mir-33-chr15-8254	DZ	myeloid	myeloid;young	myeloid;old	0.997054	1	5.99615e-05	0.00485086	1.4086	1.46288	0.539604	0.675177
	ENSMUSG00000077844-ENSMUST00000101027-chr16-9184	DZ	myeloid	myeloid;young	myeloid;old	0.984242	1	0.000293711	0.0147264	1.24	1.13514	0.876238	0.947518
	mmu-mir-511-chr2-12902	DZ	myeloid	myeloid;young	myeloid;old	5.03062e-05	0.00329277	0.000532951	0.0229153	3.65854	5.89641	0.79703	0.643972
	mmu-mir-3094-chr4-16602	DZ	myeloid	myeloid;young	myeloid;old	1	1	6.38112e-05	0.00502038	1.15	1.13235	0.70297	0.807092
	mmu-mir-455-chr4-16748	DZ	myeloid	myeloid;young	myeloid;old	0.999549	1	0.000153419	0.00974149	1.5	1.52941	0.910891	0.975887
	mmu-mir-697-chr4-16986	DZ	myeloid	myeloid;young	myeloid;old	0.0102454	0.27448	6.27455e-05	0.00496293	1.34783	1.15179	0.544554	0.68227
	mmu-mir-708-chr7-22220	DZ	myeloid	myeloid;young	myeloid;old	0.131815	1	0.000173523	0.0104758	1.4375	1.95513	0.920792	0.778723
	mmu-mir-138-1-chr9-25890	DZ	myeloid	myeloid;young	myeloid;old	0.951631	1	0.000300276	0.0149542	2.65	2.8	0.70297	0.815603
	mmu-mir-676-chrX-27093	DZ	myeloid	myeloid;young	myeloid;old	0.340182	1	0.000196477	0.0113965	1.18182	1.95385	0.945545	0.815603
	mmu-mir-1927-chr1-1269	DZ	myeloid	myeloid;young	myeloid;old	0.141744	1	0.000422965	0.0191904	2.51282	3.24176	0.613861	0.741844
	mmu-mir-146a-chr11-4012	DZ	myeloid	myeloid;young	myeloid;old	NA	NA	0.000503882	0.0219204	0	1.21839	0.99505	0.876596
	mmu-mir-5130-chr14-7875	DZ	myeloid	myeloid;young	myeloid;old	0.984605	1	0.000551172	0.0231924	1.4386	1.4462	0.717822	0.551773
	mmu-mir-5709-chr17-11216	DZ	myeloid	myeloid;young	myeloid;old	0.0761345	1	9.27723e-06	0.00116288	4.77778	6.2511	0.866337	0.678014
	mmu-mir-5128-chr2-14425	DZ	myeloid	myeloid;young	myeloid;old	1	1	0.000155358	0.00974149	1.46154	1.46111	0.613861	0.744681
	mmu-mir-5120-chr4-17430	DZ	myeloid	myeloid;young	myeloid;old	0.015597	0.394031	0.000593972	0.0245403	2.30556	3.42623	0.821782	0.913475
	mmu-mir-188-chrX-27314	DZ	myeloid	myeloid;young	myeloid;old	0.895626	1	0.000154763	0.00974149	1.06667	1.30719	0.925743	0.782979
	mmu-mir-26b-chr1-232	DZ	mature NK T cell	mature NK T cell;young	mature NK T cell;old	0.996407	1	0.000428023	0.0201971	1.14634	1.11182	0.616822	0.731561
	mmu-mir-23b-chr13-6072	DZ	mature NK T cell	mature NK T cell;young	mature NK T cell;old	0.187825	1	0.000164998	0.0102148	1.22892	1.4685	0.61215	0.469125
	mmu-mir-5125-chr17-9935	DZ	mature NK T cell	mature NK T cell;young	mature NK T cell;old	0.686043	1	4.63437e-05	0.00405565	2.58385	2.39385	0.247664	0.135506
	mmu-mir-671-chr5-18235	DZ	mature NK T cell	mature NK T cell;young	mature NK T cell;old	1	1	1.08049e-05	0.00130924	1.06452	1.04412	0.85514	0.941681
	mmu-mir-139-chr7-22262	DZ	mature NK T cell	mature NK T cell;young	mature NK T cell;old	1	1	4.14585e-05	0.00376768	1.69149	1.74026	0.560748	0.40566
	mmu-mir-3109-chr9-25604	DZ	mature NK T cell	mature NK T cell;young	mature NK T cell;old	0.244799	1	5.42638e-05	0.00447267	2.025	1.65528	0.626168	0.472556
	mmu-let-7f-2-chrX-27247	DZ	mature NK T cell	mature NK T cell;young	mature NK T cell;old	0.543039	1	5.91316e-05	0.00481787	1.22727	1.39219	0.691589	0.538593
	mmu-mir-744-chr11-4177	DZ	mature NK T cell	mature NK T cell;young	mature NK T cell;old	1	1	0.000217954	0.0125709	1.125	1.11599	0.850467	0.726415
	mmu-mir-1190-chr12-5662	DZ	mature NK T cell	mature NK T cell;young	mature NK T cell;old	0.999998	1	0.000108955	0.00760916	1.52294	1.56184	0.490654	0.348199
	mmu-mir-151-chr15-8636	DZ	mature NK T cell	mature NK T cell;young	mature NK T cell;old	0.00234005	0.0673538	1.42205e-05	0.00165249	1.91824	1.64286	0.257009	0.411664
	mmu-mir-374-chrX-27618	DZ	mature NK T cell	mature NK T cell;young	mature NK T cell;old	0.150511	1	0.00153755	0.0509296	1.07317	1.30484	0.808411	0.698971
	mmu-mir-504-chrX-27485	DZ	mature NK T cell	mature NK T cell;young	mature NK T cell;old	0.000170202	0.00661356	8.4055e-16	7.94432e-13	2.17442	3.41574	0.598131	0.302744
	mmu-mir-181a-1-chr1-488	DZ	mature NK T cell	mature NK T cell;young	mature NK T cell;old	0.275383	1	3.87733e-10	2.03589e-07	1.34483	1.05882	0.864486	0.97084
	mmu-mir-5104-chr10-1483	DZ	mature NK T cell	mature NK T cell;young	mature NK T cell;old	1	1	2.90121e-05	0.002836	1.42466	1.42196	0.658879	0.5
	mmu-mir-23b-chr13-6072	DZ	NK cell	NK cell;young	NK cell;old	0.999994	1	6.3166e-06	0.00323383	1.4	1.27419	0.868421	0.581081
	mmu-mir-139-chr7-22262	DZ	NK cell	NK cell;young	NK cell;old	0.990389	1	2.75926e-05	0.00902507	1.45902	1.53659	0.464912	0.722973
	mmu-mir-30a-chr1-49	DZ	T cell	T cell;young	T cell;old	0.00292245	0.0739614	1.61839e-05	0.000454739	1.08403	1.41758	0.899832	0.833181
	mmu-mir-664-chr1-689	DZ	T cell	T cell;young	T cell;old	0.999973	1	0.000116964	0.00234675	1.09524	1.1791	0.929293	0.877177
	mmu-mir-29b-2-chr1-725	DZ	T cell	T cell;young	T cell;old	0.913943	1	2.07534e-07	9.51718e-06	1.14754	1.26357	0.948653	0.88176
	mmu-mir-22-chr11-3378	DZ	T cell	T cell;young	T cell;old	NA	NA	0.000249322	0.00434912	1.07143	1.06977	0.988215	0.960587
	mmu-mir-10a-chr11-3554	DZ	T cell	T cell;young	T cell;old	NA	NA	9.48983e-08	4.8558e-06	1.09091	1.27586	0.990741	0.946838
	mmu-mir-3066-chr12-4849	DZ	T cell	T cell;young	T cell;old	0.0798212	1	0.000852679	0.0121313	1.07006	1.28169	0.867845	0.804766
	mmu-mir-3067-chr12-5039	DZ	T cell	T cell;young	T cell;old	0.999895	1	0.00010381	0.00213821	1.23056	1.19066	0.69697	0.764436
	mmu-mir-342-chr12-5214	DZ	T cell	T cell;young	T cell;old	1.35884e-09	1.05849e-07	3.13597e-15	4.95682e-13	3.10734	2.55119	0.106061	0.230064
	mmu-mir-23b-chr13-6072	DZ	T cell	T cell;young	T cell;old	2.79567e-05	0.00106805	9.10906e-07	3.5709e-05	1.40051	1.87992	0.670034	0.557287
	mmu-mir-598-chr14-7241	DZ	T cell	T cell;young	T cell;old	NA	NA	6.40402e-08	3.44612e-06	1.09091	1.32	0.981481	0.931256
	mmu-mir-5113-chr15-8236	DZ	T cell	T cell;young	T cell;old	0.000432398	0.0133687	0.000522893	0.00816418	2.20318	2.5402	0.258418	0.190651
	mmu-let-7e-chr17-9872	DZ	T cell	T cell;young	T cell;old	NA	NA	3.05357e-06	0.000106024	1	1	0.994949	0.96242
	mmu-mir-1948-chr18-11340	DZ	T cell	T cell;young	T cell;old	NA	NA	8.7207e-14	1.04241e-11	1.26923	1.45902	0.978114	0.888176
	mmu-mir-1192-chr19-12253	DZ	T cell	T cell;young	T cell;old	NA	NA	0.000806034	0.011615	1.05405	1.19718	0.968855	0.934922
	mmu-mir-1954-chr2-13061	DZ	T cell	T cell;young	T cell;old	NA	NA	0.00140725	0.0180969	1.12121	1.1	0.972222	0.990834
	mmu-mir-466q-chr3-15335	DZ	T cell	T cell;young	T cell;old	0.982545	1	0.000948575	0.0132121	2.0243	2.06571	0.307239	0.358387
	mmu-mir-207-chr4-16598	DZ	T cell	T cell;young	T cell;old	0.999988	1	2.2408e-06	8.14901e-05	2.44785	2.43049	0.176768	0.248396
	mmu-mir-697-chr4-16986	DZ	T cell	T cell;young	T cell;old	0.369627	1	0.0013733	0.0177386	1.42884	1.30093	0.544613	0.604033
	mmu-mir-5098-chr5-18446	DZ	T cell	T cell;young	T cell;old	0.890007	1	7.7807e-06	0.000241197	1.12207	1.22373	0.820707	0.729606
	mmu-mir-330-chr7-21531	DZ	T cell	T cell;young	T cell;old	1	1	0.00191238	0.0229344	1.06154	1.07767	0.945286	0.905591
	mmu-mir-139-chr7-22262	DZ	T cell	T cell;young	T cell;old	0.0364376	0.631184	3.61158e-05	0.000904944	1.41288	1.64985	0.777778	0.691109
	mmu-mir-23a-chr8-24206	DZ	T cell	T cell;young	T cell;old	NA	NA	4.17042e-05	0.00102906	1.09091	1.04651	0.990741	0.960587
	mmu-mir-1903-chr8-24531	DZ	T cell	T cell;young	T cell;old	0.27664	1	3.57433e-45	8.6874e-42	2.41509	3.12727	0.910774	0.647113
	mmu-mir-3109-chr9-25604	DZ	T cell	T cell;young	T cell;old	0.0234133	0.426848	4.7065e-18	9.66688e-16	1.32632	1.76735	0.920034	0.775435
	mmu-mir-711-chr9-25806	DZ	T cell	T cell;young	T cell;old	0.886168	1	0.000691006	0.0102304	1.42434	1.3963	0.460438	0.505041
	mmu-mir-146a-chr11-4012	DZ	T cell	T cell;young	T cell;old	NA	NA	2.71336e-09	1.88423e-07	1.0625	1.3038	0.986532	0.927589
	mmu-mir-1933-chr11-3950	DZ	T cell	T cell;young	T cell;old	0.689643	1	8.57508e-06	0.00026216	1.23194	1.33431	0.77862	0.687443
	mmu-mir-1190-chr12-5662	DZ	T cell	T cell;young	T cell;old	0.000136731	0.00458165	0.000115955	0.00233237	1.41852	1.64824	0.545455	0.452796
	mmu-mir-1843-chr12-5480	DZ	T cell	T cell;young	T cell;old	0.991222	1	2.19347e-06	8.0329e-05	1.24696	1.30448	0.792088	0.692942
	mmu-mir-681-chr12-5433	DZ	T cell	T cell;young	T cell;old	0.913933	1	0.00117303	0.0156481	1.21019	1.29508	0.73569	0.664528
	mmu-let-7a-1-chr13-6469	DZ	T cell	T cell;young	T cell;old	1	1	0.00121925	0.0160618	1.04918	1.09375	0.948653	0.912007
	mmu-mir-686-chr14-7689	DZ	T cell	T cell;young	T cell;old	0.747792	1	0.00140986	0.0181145	1.41275	1.47038	0.445286	0.489459
	mmu-mir-151-chr15-8636	DZ	T cell	T cell;young	T cell;old	0.00356917	0.0869293	5.41512e-12	5.44612e-10	1.93735	1.65873	0.301347	0.422548
	mmu-mir-1907-chr15-8510	DZ	T cell	T cell;young	T cell;old	0.00243377	0.0626513	2.90242e-18	6.13421e-16	1.44286	2.06366	0.823232	0.654445
	mmu-mir-691-chr16-9702	DZ	T cell	T cell;young	T cell;old	NA	NA	0.000648569	0.0097506	1.03571	1.03509	0.976431	0.947754
	mmu-mir-1195-chr17-11225	DZ	T cell	T cell;young	T cell;old	0.763871	1	8.33201e-05	0.0017764	1.38674	1.49417	0.695286	0.606783
	mmu-mir-219-1-chr17-10937	DZ	T cell	T cell;young	T cell;old	1	1	0.00162712	0.0203327	1.28753	1.27177	0.601852	0.652612
	ENSMUSG00000093202-ENSMUST00000175461-chr17-10705	DZ	T cell	T cell;young	T cell;old	NA	NA	9.15124e-08	4.71564e-06	1.02326	1.27619	0.963805	0.903758
	mmu-mir-692-1-chr17-10573	DZ	T cell	T cell;young	T cell;old	0.789356	1	0.000412002	0.00669813	1.14213	1.27734	0.834175	0.765353
	mmu-mir-700-chr4-17988	DZ	T cell	T cell;young	T cell;old	0.379446	1	0.000358755	0.00595705	1.18023	1.3991	0.855219	0.7956
	mmu-mir-706-chr6-21124	DZ	T cell	T cell;young	T cell;old	0.000929968	0.0268171	5.44236e-05	0.00127804	1.70607	1.92837	0.458754	0.36022
	mmu-mir-374-chrX-27618	DZ	T cell	T cell;young	T cell;old	1	1	3.16642e-09	2.16788e-07	1.15238	1.21827	0.911616	0.819432
	mmu-mir-181a-1-chr1-488	DZ	T cell	T cell;young	T cell;old	1	1	0.000113963	0.00230822	1.19048	1.2	0.911616	0.949588
	mmu-mir-5104-chr10-1483	DZ	T cell	T cell;young	T cell;old	2.76569e-05	0.00106337	8.01181e-10	6.21469e-08	1.38012	1.75441	0.568182	0.428964
	mmu-mir-760-chr3-16398	DZ	T cell	T cell;young	T cell;old	1	1	0.00155862	0.019662	1.05645	1.01316	0.895623	0.930339
	mmu-mir-141-chr6-21152	DZ	T cell	T cell;young	T cell;old	0.793305	1	1.72638e-07	8.17395e-06	1.67987	1.59044	0.468855	0.55912
	mmu-mir-181c-chr8-24859	DZ	T cell	T cell;young	T cell;old	NA	NA	4.85585e-07	2.05254e-05	1.02128	1.16822	0.960438	0.901925
	mmu-mir-155-chr16-9313	DZ	T cell	T cell;young	T cell;old	NA	NA	3.05425e-07	1.36357e-05	1.32	1.4359	0.978956	0.928506

## Sheet: TableS2B.scdd.fisher.DZ.Spleen
TableS2B. scDD analysis: significant miRNA genes, Fisher-test (DZ) in spleen
	miRNA gene	combined p-value across cell types (Fisher Test)
	mmu-mir-1927_chr1_1269	3.25821e-52
	mmu-mir-1903_chr8_24531	6.12473e-47
	mmu-mir-3109_chr9_25604	1.01595e-37
	mmu-mir-151_chr15_8636	1.07291e-36
	mmu-mir-708_chr7_22220	9.7346e-34
	mmu-mir-29a_chr6_20707	1.21491e-32
	mmu-mir-139_chr7_22262	4.0638e-32
	mmu-mir-568_chr16_9228	1.53865e-28
	mmu-mir-146a_chr11_4012	7.35042e-26
	mmu-mir-10a_chr11_3554	4.49705e-25
	mmu-mir-141_chr6_21152	7.45898e-25
	mmu-mir-5104_chr10_1483	7.88948e-22
	mmu-mir-677_chr10_2215	9.32554e-22
	mmu-mir-207_chr4_16598	9.61135e-22
	mmu-mir-711_chr9_25806	1.75868e-21
	mmu-mir-1190_chr12_5662	4.65068e-21
	mmu-mir-1907_chr15_8510	2.62302e-20
	mmu-mir-697_chr4_16986	1.28046e-19
	mmu-mir-5128_chr2_14425	4.91231e-19
	mmu-mir-23b_chr13_6072	1.2258e-17
	mmu-mir-5113_chr15_8236	3.88254e-17
	mmu-mir-181a-1_chr1_488	1.38019e-15
	mmu-let-7f-2_chrX_27247	4.24377e-15
	mmu-mir-706_chr6_21124	1.99198e-14
	mmu-mir-681_chr12_5433	2.81763e-14
	mmu-mir-342_chr12_5214	3.32822e-14
	mmu-mir-760_chr3_16398	5.67707e-14
	mmu-let-7b_chr15_8283	6.49595e-14
	mmu-mir-29b-2_chr1_725	1.71955e-13
	mmu-mir-15a_chr14_7762	6.71658e-13
	mmu-mir-504_chrX_27485	8.27143e-13
	mmu-mir-7a-1_chr13_6566	2.47725e-12
	mmu-mir-374_chrX_27618	3.23257e-12
	mmu-mir-188_chrX_27314	1.32657e-11
	mmu-mir-687_chr14_7827	3.68181e-11
	mmu-mir-1948_chr18_11340	4.38981e-11
	mmu-mir-3088_chr2_13005	3.63002e-10
	mmu-mir-30a_chr1_49	6.28214e-10
	mmu-mir-5129_chr2_14437	1.37334e-09
	mmu-mir-26b_chr1_232	8.55192e-09
	mmu-mir-678_chr10_2537	1.32346e-08
	mmu-mir-3076_chr14_7016	1.58817e-08
	mmu-mir-5125_chr17_9935	2.29237e-08
	mmu-mir-155_chr16_9313	3.48557e-08
	mmu-mir-3084_chr19_12848	5.6708e-08
	mmu-mir-181c_chr8_24859	1.63351e-07
	mmu-mir-1843_chr12_5480	1.76479e-07
	mmu-let-7a-1_chr13_6469	2.11364e-07
	mmu-mir-5098_chr5_18446	5.0172e-07
	mmu-mir-5130_chr14_7875	5.32635e-07
	mmu-mir-1949_chr18_11407	7.60427e-07
	mmu-mir-744_chr11_4177	8.28513e-07
	mmu-mir-219-1_chr17_10937	8.33055e-07
	mmu-mir-5119_chr11_3579	8.68868e-07
	mmu-mir-3065_chr11_3839	1.07565e-06
	mmu-mir-1955_chr2_13365	1.1798e-06
	mmu-mir-1957_chr4_16951	1.26829e-06
	mmu-mir-1933_chr11_3950	1.40985e-06
	mmu-mir-686_chr14_7689	1.81007e-06
	ENSMUSG00000093202_ENSMUST00000175461_chr17_10705	1.85586e-06
	mmu-mir-1902_chr2_14763	3.04798e-06
	mmu-mir-22_chr11_3378	3.38203e-06
	mmu-mir-598_chr14_7241	6.36429e-06
	mmu-mir-15b_chr3_15488	8.23171e-06
	mmu-mir-704_chr6_20780	1.42991e-05
	mmu-mir-5626_chr9_26429	2.33256e-05
	mmu-mir-301a_chr11_3493	2.35273e-05
	mmu-mir-3068_chr12_5529	3.24352e-05
	mmu-mir-466q_chr3_15335	3.74761e-05
	mmu-mir-5624_chr13_6168	3.97757e-05
	mmu-mir-664_chr1_689	4.09081e-05
	mmu-mir-3472_chrX_27233	4.19843e-05
	mmu-mir-1898_chr15_7958	4.28659e-05
	mmu-mir-3097_chr5_18318	5.23643e-05
	mmu-mir-1951_chr2_13633	5.43429e-05
	mmu-mir-455_chr4_16748	6.14293e-05
	mmu-mir-148b_chr15_8412	6.82375e-05
	mmu-mir-3971_chr11_3383	7.18939e-05
	mmu-mir-505_chrX_27487	7.2341e-05
	mmu-mir-3086_chr19_12839	7.64092e-05
	mmu-mir-671_chr5_18235	8.79182e-05
	mmu-mir-3061_chr11_3137	0.000106014
	mmu-mir-3058_chr10_2754	0.000107253
	mmu-mir-23a_chr8_24206	0.000124498
	mmu-mir-1b_chr18_11332	0.000127537
	mmu-mir-692-1_chr17_10573	0.000132322
	mmu-mir-33_chr15_8254	0.000162268
	mmu-mir-330_chr7_21531	0.00016632
	mmu-mir-1950_chr19_12302	0.000182242
	mmu-mir-5709_chr17_11216	0.000183675
	mmu-mir-350_chr1_1387	0.000188749
	mmu-mir-1942_chr15_8676	0.000215625
	mmu-mir-1192_chr19_12253	0.000234944
	mmu-mir-221_chrX_27362	0.000236367
	mmu-mir-211_chr7_21922	0.000278285
	mmu-mir-721_chr5_19646	0.000291278
	mmu-mir-3094_chr4_16602	0.000387428
	mmu-mir-3067_chr12_5039	0.000393436
	mmu-mir-296_chr2_15239	0.000411628
	mmu-mir-3473_chrX_27766	0.000448926
	mmu-mir-326_chr7_22243	0.000486994
	mmu-mir-1934_chr11_3295	0.000499643
	mmu-mir-128-1_chr1_416	0.000582677
	ENSMUSG00000093083_ENSMUST00000175342_chr11_3810	0.000603004
	mmu-mir-1962_chr7_22543	0.000656081
	mmu-mir-5120_chr4_17430	0.000800193
	mmu-mir-30b_chr15_8630	0.000856764
	mmu-mir-1968_chr8_24575	0.000911933
	mmu-mir-5710_chr9_25453	0.000921143
	mmu-mir-101a_chr4_17714	0.000938796
	mmu-mir-1932_chr11_3832	0.00105302
	mmu-mir-1892_chr12_5394	0.00107419
	mmu-mir-1943_chr15_8773	0.00111432
	mmu-mir-149_chr1_340	0.00133692
	mmu-mir-103-1_chr11_3055	0.00145422
	mmu-let-7e_chr17_9872	0.0019323
	mmu-mir-1931_chr10_2043	0.00205176
	mmu-mir-707_chr7_21831	0.00242582
	mmu-mir-3077_chr14_7212	0.00272546
	mmu-mir-30c-1_chr4_17837	0.00280773
	mmu-mir-5046_chr19_12534	0.00293697
	mmu-mir-1964_chr7_21694	0.0029944
	mmu-mir-378_chr18_11801	0.00308456
	mmu-mir-147_chr2_13699	0.00317456
	mmu-mir-196a-2_chr15_8407	0.0031892
	mmu-let-7g_chr9_25751	0.00354839
	mmu-mir-1963_chr7_22965	0.00356272
	mmu-mir-491_chr4_16785	0.00369659
	mmu-mir-676_chrX_27093	0.00406517
	ENSMUSG00000077844_ENSMUST00000101027_chr16_9184	0.00458038
	mmu-mir-3066_chr12_4849	0.00468988
	mmu-mir-709_chr8_24203	0.00479831
	mmu-mir-691_chr16_9702	0.00488597
	mmu-mir-339_chr5_19683	0.00527262
	mmu-mir-652_chrX_27227	0.00570466
	mmu-mir-5136_chr19_12570	0.0057614
	mmu-mir-181a-2_chr2_13110	0.00625241
	mmu-mir-343_chr7_21537	0.00640558
	mmu-mir-705_chr6_20954	0.00681734
	mmu-mir-1958_chr4_17451	0.0069532
	mmu-mir-191_chr9_25799	0.00704174
	mmu-mir-701_chr5_18595	0.00739128
	mmu-mir-674_chr2_13637	0.00745231
	mmu-mir-1981_chr1_1418	0.00761423
	mmu-mir-511_chr2_12902	0.00764511
	mmu-mir-5618_chr9_25156	0.00894357
	mmu-mir-186_chr3_15901	0.0094673
	mmu-mir-142_chr11_3501	0.0105483
	mmu-mir-5134_chr17_10678	0.0109375
	mmu-mir-5106_chr4_17429	0.0112913
	mmu-mir-5617_chrX_27366	0.0127305
	mmu-mir-5133_chr9_26259	0.013154
	mmu-mir-1904_chr13_6226	0.0134059
	mmu-mir-615_chr15_8410	0.0142943
	mmu-mir-1231_chr1_1180	0.01544
	mmu-mir-5103_chr1_801	0.0157896
	mmu-mir-138-1_chr9_25890	0.0164146
	mmu-mir-700_chr4_17988	0.017975
	mmu-mir-1894_chr17_10267	0.0192929
	mmu-mir-3108_chr8_24388	0.0214485
	mmu-mir-132_chr11_3374	0.0218252
	mmu-mir-3075_chr14_6987	0.023055
	mmu-mir-698_chr4_16986	0.0241473
	mmu-mir-3572_chr7_21384	0.026741
	mmu-mir-1195_chr17_11225	0.0277278
	mmu-mir-486_chr8_23964	0.0280999
	mmu-mir-3069_chr12_5694	0.0288624
	mmu-mir-331_chr10_2745	0.0310542
	mmu-mir-28_chr16_9143	0.0317075
	mmu-mir-297a-2_chr2_12891	0.0319112
	mmu-mir-1893_chr18_11626	0.0331295
	ENSMUSG00000093320_ENSMUST00000175579_chr17_10160	0.0338017
	mmu-mir-717_chrX_27464	0.0370914
	mmu-mir-187_chr18_11668	0.0407631
	ENSMUSG00000092646_ENSMUST00000174905_chr7_23188	0.0410295
	mmu-mir-3087_chr2_12960	0.041476
	mmu-mir-1966_chr8_24355	0.0416157
	mmu-mir-135a-1_chr9_25750	0.0441672
	mmu-mir-1938_chr12_5373	0.0454679
	mmu-mir-3092_chr3_15955	0.04584
	mmu-mir-1953_chr2_15075	0.0497574

## Sheet: TableS2C.scdd.DE.Spleen
TableS2C.scDD analysis: significant miRNA genes (DE) in spleen
	gene	most_significant_DDcategory	celltype	c1.celltype(reference)	c2.celltype	nonzero.pvalue	nonzero.pvalue.adj	zero.pvalue	zero.pvalue.adj	c1.maxmean	c2.maxmean	c1.zero_proportion	c2.zero_proportion
	mmu-mir-1982-chr10-1885	DE	B cell	B cell;young	B cell;old	0	0	0.000696136	0.00443445	5.99304	5.19844	0.0117512	0.0193686
	mmu-mir-677-chr10-2215	DE	B cell	B cell;young	B cell;old	0	0	3.18053e-19	2.42928e-17	3.34523	2.7254	0.10834	0.17081
	mmu-mir-692-2-chr13-6125	DE	B cell	B cell;young	B cell;old	0	0	1.97513e-08	3.8644e-07	7.40221	6.12993	0.0151906	0.0340095
	mmu-mir-568-chr16-9228	DE	B cell	B cell;young	B cell;old	0	0	2.49771e-24	3.00614e-22	2.95508	5.14187	0.196045	0.116364
	mmu-mir-3091-chr2-14175	DE	B cell	B cell;young	B cell;old	0	0	0.353276	0.571372	14.2718	17.6852	0.000286615	0
	mmu-mir-138-2-chr8-24292	DE	B cell	B cell;young	B cell;old	0	0	NA	NA	21.6552	23.591	0	0
	mmu-mir-1927-chr1-1269	DE	B cell	B cell;young	B cell;old	0	0	3.16173e-19	2.42659e-17	2.15716	2.66248	0.361708	0.272076
	mmu-mir-21-chr11-4396	DE	B cell	B cell;young	B cell;old	0	0	NA	NA	35.8538	39.2189	0	0
	mmu-mir-7a-1-chr13-6566	DE	B cell	B cell;young	B cell;old	0	0	2.0995e-11	6.67096e-10	3.00363	2.56243	0.13041	0.179198
	mmu-mir-5129-chr2-14437	DE	B cell	B cell;young	B cell;old	0	0	6.79255e-09	1.43693e-07	2.24983	4.46037	0.582402	0.518987
	mmu-mir-29a-chr6-20707	DE	B cell	B cell;young	B cell;old	0	0	2.67341e-23	2.88928e-21	2.17393	2.55176	0.29636	0.204514
	mmu-mir-325-chrX-27628	DE	B cell	B cell;young	B cell;old	0	0	0.60765	0.759677	12.0645	15.3223	0	0.000152509
	mmu-mir-141-chr6-21152	DE	B cell	B cell;young	B cell;old	0	0	3.35099e-20	2.77277e-18	3.40146	2.5988	0.137575	0.210462
	mmu-mir-101b-chr19-12275	DE	B cell	B cell;young	B cell;old	9.32587e-15	3.70851e-13	0.000642339	0.00414494	2.16984	2.29362	0.336773	0.366326
	mmu-mir-3076-chr14-7016	DE	B cell	B cell;young	B cell;old	1.12476e-11	3.4812e-10	9.67928e-11	2.78578e-09	1.69588	1.49015	0.512754	0.574043
	mmu-mir-682-chr13-6128	DE	B cell	B cell;young	B cell;old	3.47853e-11	1.02129e-09	NA	NA	35.0092	37.1871	0	0
	mmu-mir-5623-chr19-12439	DE	B cell	B cell;young	B cell;old	4.40096e-10	1.14261e-08	1.75633e-06	2.28588e-05	1.18182	1.67454	0.8865	0.851456
	ENSMUSG00000092865-ENSMUST00000175124-chr4-17359	DE	B cell	B cell;young	B cell;old	7.83503e-09	1.80983e-07	0.00436311	0.021146	2.09558	1.96142	0.274291	0.296325
	ENSMUSG00000093264-ENSMUST00000175523-chr11-4767	DE	B cell	B cell;young	B cell;old	0.000123485	0.00166851	0.028512	0.096892	11.389	10.6827	0.00544569	0.00945554
	mmu-mir-5129-chr2-14437	DE	myeloid	myeloid;young	myeloid;old	1.16242e-07	1.8096e-05	0.680031	0.903988	4.05357	6.97717	0.445545	0.378723
	mmu-mir-21-chr11-4396	DE	myeloid	myeloid;young	myeloid;old	6.07571e-06	0.000543969	0.68653	0.903988	26.104	22.3764	0	0.00141844
	mmu-mir-682-chr13-6128	DE	myeloid	myeloid;young	myeloid;old	1.01989e-05	0.000863909	0.426546	0.843743	30.0099	25.9715	0	0.00425532
	mmu-mir-706-chr6-21124	DE	myeloid	myeloid;young	myeloid;old	6.15997e-05	0.00389906	0.0210726	0.254645	1.95161	2.71899	0.386139	0.268085
	mmu-mir-3091-chr2-14175	DE	myeloid	myeloid;young	myeloid;old	0.000166934	0.00866252	0.199884	0.674996	12.7178	11.3176	0	0.00851064
	mmu-mir-692-2-chr13-6125	DE	mature NK T cell	mature NK T cell;young	mature NK T cell;old	0	0	0.0604108	0.432767	6.20379	3.98925	0.0140187	0.0428816
	mmu-mir-3091-chr2-14175	DE	mature NK T cell	mature NK T cell;young	mature NK T cell;old	3.88578e-15	7.76522e-13	NA	NA	17.0701	22.2024	0	0
	mmu-mir-1982-chr10-1885	DE	mature NK T cell	mature NK T cell;young	mature NK T cell;old	1.82713e-09	1.6566e-07	0.315928	0.808321	7.04206	5.32528	0	0.00600343
	mmu-mir-682-chr13-6128	DE	mature NK T cell	mature NK T cell;young	mature NK T cell;old	1.23269e-07	8.48842e-06	NA	NA	38.0047	43.3551	0	0
	mmu-mir-5107-chr18-11516	DE	mature NK T cell	mature NK T cell;young	mature NK T cell;old	2.05784e-05	0.000965054	0.00918733	0.162203	6.91099	5.71008	0.107477	0.183533
	mmu-mir-7a-1-chr13-6566	DE	mature NK T cell	mature NK T cell;young	mature NK T cell;old	0.000229611	0.00879636	0.00183795	0.0578778	2,4,2023	1.99443	0.135514	0.230703
	mmu-mir-1892-chr12-5394	DE	mature NK T cell	mature NK T cell;young	mature NK T cell;old	0.000589699	0.0203036	0.000672181	0.0283616	2.43333	1.71176	0.299065	0.41681
	mmu-mir-677-chr10-2215	DE	mature NK T cell	mature NK T cell;young	mature NK T cell;old	0.000734091	0.0243503	0.0362781	0.350561	3.225	2.62246	0.0654206	0.114065
	mmu-mir-138-2-chr8-24292	DE	mature NK T cell	mature NK T cell;young	mature NK T cell;old	0.00334187	0.091817	0.791819	0.922329	22.6963	26.3133	0	0.000857633
	mmu-mir-29a-chr6-20707	DE	mature NK T cell	mature NK T cell;young	mature NK T cell;old	0.00448926	0.119198	0.0093554	0.163743	2.2069	2.75146	0.186916	0.120069
	mmu-mir-3091-chr2-14175	DE	NK cell	NK cell;young	NK cell;old	6.58347e-11	6.53409e-08	NA	NA	11.5439	16.3446	0	0
	mmu-mir-325-chrX-27628	DE	NK cell	NK cell;young	NK cell;old	8.61316e-10	4.88489e-07	NA	NA	9.62281	14.1419	0	0
	mmu-mir-1927-chr1-1269	DE	NK cell	NK cell;young	NK cell;old	5.49358e-07	9.91342e-05	0.00239125	0.221141	2.46988	5.09774	0.27193	0.101351
	mmu-mir-3109-chr9-25604	DE	NK cell	NK cell;young	NK cell;old	2.08708e-06	0.000295918	0.00554961	0.359047	4.98095	2.83051	0.0789474	0.202703
	mmu-mir-568-chr16-9228	DE	NK cell	NK cell;young	NK cell;old	0.000137336	0.00935799	0.0637373	0.795947	3.99048	5.90972	0.0789474	0.027027
	ENSMUSG00000093264-ENSMUST00000175523-chr11-4767	DE	NK cell	NK cell;young	NK cell;old	0.00157719	0.0763591	NA	NA	15.2807	12.4257	0	0
	mmu-mir-21-chr11-4396	DE	NK cell	NK cell;young	NK cell;old	0.0020385	0.0952097	NA	NA	30.5789	35.5338	0	0
	mmu-mir-1927-chr1-1269	DE	T cell	T cell;young	T cell;old	0	0	1.14483e-34	7.58863e-32	2.26435	4.58874	0.515993	0.251146
	mmu-mir-21-chr11-4396	DE	T cell	T cell;young	T cell;old	0	0	NA	NA	46.9386	42.3639	0	0
	mmu-mir-29a-chr6-20707	DE	T cell	T cell;young	T cell;old	0	0	3.3169e-14	4.28056e-12	2.2351	3.13101	0.237374	0.104491
	mmu-mir-568-chr16-9228	DE	T cell	T cell;young	T cell;old	4.88498e-14	5.86002e-12	5.64282e-06	0.000181654	2.65918	3.87334	0.175084	0.102658
	mmu-mir-682-chr13-6128	DE	T cell	T cell;young	T cell;old	2.07975e-11	1.86184e-09	NA	NA	40.9975	38.8579	0	0
	mmu-mir-677-chr10-2215	DE	T cell	T cell;young	T cell;old	1.39384e-06	6.83377e-05	4.20687e-05	0.0010363	3.07018	2.63502	0.0883838	0.131072
	mmu-mir-692-2-chr13-6125	DE	T cell	T cell;young	T cell;old	9.06678e-06	0.000377656	0.0611146	0.261897	5.60413	5.05482	0.0218855	0.0302475
	mmu-mir-1931-chr10-2043	DE	T cell	T cell;young	T cell;old	2.34254e-05	0.000924377	0.0877475	0.322984	1.66569	2.03812	0.425926	0.374885
	mmu-mir-325-chrX-27628	DE	T cell	T cell;young	T cell;old	2.52903e-05	0.000991445	NA	NA	16.2618	17.5765	0	0
	mmu-mir-5125-chr17-9935	DE	T cell	T cell;young	T cell;old	3.40644e-05	0.00124584	0.00282679	0.0305809	2.27702	2.67343	0.197811	0.141155
	mmu-mir-504-chrX-27485	DE	T cell	T cell;young	T cell;old	0.00357978	0.0869293	0.308767	0.623579	1.89783	2.43207	0.612795	0.588451

## Sheet: TableS2D.scdd.fisher.DE.Spleen
TableS2D.scDD analysis: significant miRNA genes, Fisher-test (DE) in spleen
	miRNA gene	combined p-value across cell types (Fisher Test)
	mmu-mir-682_chr13_6128	1.32352e-30
	mmu-mir-3091_chr2_14175	2.30302e-29
	mmu-mir-1982_chr10_1885	3.95837e-13
	mmu-mir-325_chrX_27628	3.16734e-12
	mmu-mir-101b_chr19_12275	9.90438e-12
	mmu-mir-142_chr11_3501	2.35924e-11
	mmu-mir-692-2_chr13_6125	5.41073e-10
	ENSMUSG00000093264_ENSMUST00000175523_chr11_4767	5.90717e-09
	mmu-mir-5107_chr18_11516	1.23106e-08
	mmu-mir-138-2_chr8_24292	6.33713e-08
	mmu-mir-21_chr11_4396	2.08569e-07
	mmu-mir-5623_chr19_12439	6.41686e-07
	mmu-mir-3101_chr7_22932	1.35029e-06
	mmu-mir-3077_chr14_7212	2.87869e-06
	ENSMUSG00000092865_ENSMUST00000175124_chr4_17359	5.50042e-06
	mmu-mir-28_chr16_9143	0.00492163
	mmu-mir-5624_chr13_6168	0.00950977
