# Supplementary material for: MicroRNA gene dynamics in immune cell subpopulations during aging and atherosclerosis disease development at single-cell resolution
Source: Genome Med. 2025 Oct 6;17:112. doi: 10.1186/s13073-025-01530-9 (PMC12502174; doi:10.1186/s13073-025-01530-9)
Supplement: Supplementary file 4 — Additional file 4: Table S3 [file 13073_2025_1530_MOESM4_ESM.xlsx]

## Sheet: TableS3A.node marker genes
Table S3A. Top 10 marker genes from WAT myeloid subfraction. A subset from these markers is used in Figure 3D.
Protein-coding genes
	node1	node2	node3	node4	node5	node6	node7	node8	node9	node10	node11	node12	node13	node14	node15	node16	node17	node18	node19	node20	node21	node22	node23	node24	node25	node26	node27
1	Crip1	Lgals3	C1qb	Fos	Cd83	Selenop	Selenop	C1qb	Folr2	C1qa	Ccr7	Cst3	Cst3	Klrd1	Cd209a	Ifitm3	Cd7	Ccr2	Aprt	Cebpb	Gngt2	Cebpb	Ccr2	Hp	Plac8	Plac8	Ly6c2
2	Fn1	Lpl	C1qa	Dusp1	Lpl	Itm2b	C1qc	C1qa	Gas6	Itm2b	Rogdi	Irf8	Ppt1	Rpl13	H2-Ab1	Rplp0	Bst2	Il1b	Clec4e	B2m	B2m	Gngt2	Ms4a6b	Plac8	Il1b	Gngt2	Hp
3	Tmsb4x	Ctsd	Cxcl2	Cxcl2	Trem2	Apoe	C1qa	C1qc	Cbr2	C1qb	Fscn1	Cd24a	Cd24a	H2-Aa	H2-Eb1	Ccnd3	Klrd1	Nfkbia	S100a10	Gngt2	Cebpb	Sat1	Plac8	Ly6c2	Aif1	Lst1	Tmsb10
4	Ccl6	Cstb	C1qc	Ccl4	C1qb	Trf	Pf4	Pf4	Pf4	C1qc	Ccl5	Tmsb10	Rpl17	H2-Ab1	H2-Aa	Gm2a	Rpl4	Dusp1	Ccr2	Sat1	Lst1	Rps27	Cd83	Prdx5	Lst1	Ifitm3	Plac8
5	Rps27l	Ftl1	Pf4	Klf6	C1qc	Fcgr3	Itm2b	Pltp	Selenop	Ms4a7	Tspan3	Psmb8	Naaa	H2-Eb1	Tnip3	Rps6	Rpl31	Cd14	Ccl9	H2-D1	Ly6e	Lst1		Ifitm3	B2m	Sat1	Ifitm3
6	Ear2	Trem2	H2-Eb1	Atf3	Apoe	Pltp	Apoe	Apoe	C1qc	Selenop	Syngr2	Rpl14	Rpl14	Rpl18a	H2-DMb1	H2-DMb1	Plac8	Clec4e	S100a6	Fcer1g	Pglyrp1	Cybb		Chil3	Ly6e	Msrb1	Msrb1
7	S100a10	Cd63	H2-Ab1	Zfp36	C1qa	Ctsb	C1qb	Selenop	F13a1	Serinc3	Relb	Rps11	Rps11	Rps11	Clec4b1	Rpl4	Ptp4a3	Lyz2	S100a4	H2-K1	Msrb1	Btg1		Gsr	Sat1	Prdx5	Gsr
8	Ccl9	Cd36	C5ar1	Ccr2	Bcl2a1b	Timp2	Trf	Timp2	C1qa	Cd81	H2-Q7	Naaa	Irf8	Rps4x	Wfdc17	Lsp1	H2afy	Cebpb	Il1b	Lst1	Itgal	Ly6e		Msrb1	Cebpb	Tmsb10	Prdx5
9	S100a6	Lgals1	Lmna	Tnf	Cd63	C1qc	Mt1	C5ar1	Timp2	Tmem176b	Id2	Ptma	Trim35	Syngr2	Gm2a	Klrd1	Ly6c2	Cxcl2	Pid1	Btg1	Fcer1g	B2m		Il1b	Gngt2	Ifi27l2a	Mgst1
10	Dok2	Ctsb	Anxa5		Nlrp3	C1qb	Igf1	Klf6	Fcgrt	Pf4	Rpsa	Ckb	Rps6	Lsp1	Tmsb4x	Klrk1	Rps6	Marcksl1	Capg	Ear2	Sat1	Msrb1		Lyz2	Ms4a6c	Sem1	Ifitm6
miRNA genes
	node1	node2	node3	node4	node5	node6	node7	node8	node9	node10	node11	node12	node13	node14	node15	node16	node17	node18	node19	node20	node21	node22	node23	node24	node25	node26	node27
1	mmu-mir-221_chrX_27362	mmu-mir-692-2_chr13_6125	mmu-mir-5107_chr18_11516	mmu-mir-1938_chr12_5373	mmu-mir-692-2_chr13_6125	mmu-mir-692-2_chr13_6125	mmu-mir-511_chr2_12902	mmu-mir-511_chr2_12902	mmu-mir-511_chr2_12902	mmu-mir-511_chr2_12902	mmu-mir-5618_chr9_25156	mmu-mir-21_chr11_4396	mmu-mir-21_chr11_4396	mmu-mir-5107_chr18_11516	mmu-mir-5107_chr18_11516	mmu-mir-138-2_chr8_24292	mmu-mir-5124_chr13_5949	mmu-mir-1938_chr12_5373	mmu-mir-3109_chr9_25604	mmu-mir-3084_chr19_12848	mmu-mir-1949_chr18_11407	mmu-mir-207_chr4_16598
2	mmu-mir-3109_chr9_25604	mmu-mir-342_chr12_5214	mmu-mir-511_chr2_12902	mmu-mir-692-2_chr13_6125	mmu-mir-342_chr12_5214	mmu-mir-705_chr6_20954	mmu-mir-692-2_chr13_6125	mmu-mir-5107_chr18_11516	mmu-mir-1903_chr8_24531	mmu-mir-5107_chr18_11516	mmu-mir-1927_chr1_1269	mmu-mir-5124_chr13_5949	mmu-mir-138-2_chr8_24292	mmu-mir-21_chr11_4396	mmu-mir-142_chr11_3501	mmu-mir-142_chr11_3501	mmu-mir-21_chr11_4396	mmu-mir-5107_chr18_11516	mmu-mir-5107_chr18_11516	mmu-mir-3077_chr14_7212	mmu-mir-141_chr6_21152	mmu-mir-511_chr2_12902
3	mmu-mir-1938_chr12_5373	mmu-mir-221_chrX_27362	mmu-mir-3109_chr9_25604		mmu-mir-221_chrX_27362	mmu-mir-23b_chr13_6072	mmu-mir-1231_chr1_1180	mmu-mir-692-2_chr13_6125	mmu-mir-340_chr11_3111	mmu-mir-1903_chr8_24531	mmu-mir-706_chr6_21124	mmu-mir-138-2_chr8_24292	mmu-mir-325_chrX_27628	mmu-mir-142_chr11_3501	mmu-mir-21_chr11_4396	mmu-mir-692-2_chr13_6125	mmu-mir-138-2_chr8_24292	mmu-mir-5129_chr2_14437		mmu-mir-1231_chr1_1180	mmu-mir-1894_chr17_10267	mmu-mir-325_chrX_27628
4	mmu-mir-1982_chr10_1885	mmu-mir-1938_chr12_5373			mmu-mir-1938_chr12_5373	mmu-mir-511_chr2_12902	mmu-mir-3108_chr8_24388		mmu-mir-692-2_chr13_6125		mmu-mir-1231_chr1_1180	mmu-mir-1982_chr10_1885	mmu-mir-5107_chr18_11516	mmu-mir-138-2_chr8_24292	mmu-mir-155_chr16_9313		mmu-mir-677_chr10_2215			mmu-mir-1892_chr12_5394	mmu-mir-5623_chr19_12439	mmu-mir-568_chr16_9228
5	mmu-mir-5129_chr2_14437	mmu-mir-3109_chr9_25604				mmu-mir-692-1_chr17_10573	mmu-mir-15a_chr14_7762		mmu-mir-3108_chr8_24388		mmu-mir-142_chr11_3501	mmu-mir-33_chr15_8254	mmu-mir-3091_chr2_14175	mmu-mir-5618_chr9_25156	mmu-mir-1907_chr15_8510		mmu-mir-511_chr2_12902			mmu-mir-568_chr16_9228	mmu-mir-22_chr11_3378	mmu-mir-1898_chr15_7958
6	mmu-mir-682_chr13_6128	mmu-mir-23b_chr13_6072				mmu-mir-1903_chr8_24531	mmu-let-7c-1_chr16_9302		mmu-mir-1231_chr1_1180		mmu-mir-5623_chr19_12439	mmu-mir-686_chr14_7689	mmu-mir-1982_chr10_1885	mmu-mir-682_chr13_6128			mmu-mir-1231_chr1_1180			mmu-mir-221_chrX_27362	mmu-mir-101b_chr19_12275	mmu-mir-692-2_chr13_6125
7	mmu-mir-511_chr2_12902	mmu-mir-692-1_chr17_10573					mmu-mir-3109_chr9_25604		mmu-mir-15a_chr14_7762		mmu-mir-674_chr2_13637	mmu-mir-325_chrX_27628	mmu-mir-5624_chr13_6168	mmu-mir-325_chrX_27628			mmu-mir-1938_chr12_5373			mmu-mir-511_chr2_12902	mmu-mir-23a_chr8_24206	mmu-mir-3091_chr2_14175
8	mmu-mir-5130_chr14_7875	mmu-mir-1903_chr8_24531							mmu-let-7c-1_chr16_9302		mmu-mir-138-2_chr8_24292	mmu-mir-5624_chr13_6168	mmu-mir-5124_chr13_5949	mmu-mir-5124_chr13_5949			mmu-mir-692-2_chr13_6125			mmu-mir-711_chr9_25806	mmu-mir-148b_chr15_8412	mmu-mir-5130_chr14_7875
9	mmu-mir-3061_chr11_3137	mmu-mir-138-2_chr8_24292							mmu-mir-1894_chr17_10267		mmu-mir-340_chr11_3111	mmu-mir-677_chr10_2215	mmu-mir-342_chr12_5214	mmu-mir-721_chr5_19646						mmu-mir-340_chr11_3111	mmu-mir-1955_chr2_13365	mmu-mir-1892_chr12_5394
10	mmu-mir-142_chr11_3501	mmu-mir-1907_chr15_8510							mmu-mir-21_chr11_4396		mmu-mir-342_chr12_5214	mmu-mir-221_chrX_27362	mmu-mir-682_chr13_6128	mmu-mir-342_chr12_5214						mmu-mir-1956_chr3_15854	mmu-mir-3082_chr17_10717	mmu-mir-7a-1_chr13_6566
