# Supplementary material for: MicroRNA gene dynamics in immune cell subpopulations during aging and atherosclerosis disease development at single-cell resolution
Source: Genome Med. 2025 Oct 6;17:112. doi: 10.1186/s13073-025-01530-9 (PMC12502174; doi:10.1186/s13073-025-01530-9)
Supplement: Supplementary file 5 — Additional file 5: Table S4 [file 13073_2025_1530_MOESM5_ESM.xlsx]

## Sheet: TableS4A.myeloid.WA.DZ
TableS4A. scDD analysis: significant miRNA genes (DZ) in WAT myeloid cells
	gene	mature form	most_significant_DDcategory	detection_rate_change_vs_ref	expr_level_change	c1.celltype(reference)	c2.celltype	nonzero.pvalue	nonzero.pvalue.adj	zero.pvalue	zero.pvalue.adj	c1.maxmean	c2.maxmean	c1.zero_proportion	c2.zero_proportion
	mmu-mir-28-chr16-9143	mmu-miR-28a-5p,mmu-miR-28a-3p	DZ	up	up	ED	IC	0.118561	1	3.84283e-05	0.00609214	2.1512	2.37468	0.234211	0.151316
	mmu-mir-1962-chr7-22543	mmu-miR-1962	DZ	up	up	ED	IC	0.14815	1	7.8219e-05	0.00983755	1.51639	1.76667	0.678947	0.572368
	mmu-mir-652-chrX-27227	mmu-miR-652-5p,mmu-miR-652-3p	DZ	up	up	ED	IC	0.460655	1	0.000167431	0.0180897	1.58974	1.7859	0.692105	0.580044
	mmu-mir-142-chr11-3501	mmu-miR-142a-5p,mmu-miR-142a-3p	DZ	up	up	ED	IC	0.684093	1	0.00020755	0.0208815	3.98333	4.0882	0.210526	0.117325
	mmu-mir-340-chr11-3111	mmu-miR-340-5p,mmu-miR-340-3p	DZ	up	down	ED	LD	0.989269	1	0.000720338	0.0197567	1.67485	1.60724	0.571053	0.427475
	mmu-mir-5124-chr13-5949	mmu-miR-5124a	DZ	down	down	ED	LD	0.845121	1	7.75751e-06	0.000534918	2.38835	2.21171	0.728947	0.829624
	mmu-mir-23b-chr13-6072	mmu-miR-23b-5p,mmu-miR-23b-3p,mmu-miR-27b-5p,mmu-miR-27b-3p,mmu-miR-24-1-5p,mmu-miR-24-3p	DZ	up	up	ED	LD	0.980717	1	1.42399e-05	0.000909935	1.62687	1.80879	0.823684	0.650806
	mmu-mir-3075-chr14-6987	mmu-miR-3075-5p,mmu-miR-3075-3p	DZ	up	up	ED	LD	0.999894	1	8.93795e-05	0.0040553	1.60769	1.62935	0.657895	0.492709
	mmu-mir-1898-chr15-7958	mmu-miR-1898	DZ	up	down	ED	LD	0.998234	1	0.000659458	0.0184603	1.56204	1.51802	0.639474	0.488872
	mmu-mir-1894-chr17-10267	mmu-miR-1894-5p,mmu-miR-1894-3p	DZ	up	up	ED	LD	0.8636	1	0.000244011	0.00875927	1.31579	1.42152	0.8	0.657713
	mmu-mir-1192-chr19-12253	mmu-miR-1192	DZ	up	down	ED	LD	0.25722	1	0.000175139	0.00687323	1.53488	1.33213	0.886842	0.787414
	mmu-mir-101b-chr19-12275	mmu-miR-101b-5p,mmu-miR-101b-3p	DZ	down	down	ED	LD	0.120615	1	2.26588e-06	0.000201861	1.57595	1.37143	0.584211	0.650806
	mmu-mir-511-chr2-12902	mmu-miR-511-5p,mmu-miR-511-3p	DZ	up	up	ED	LD	0.158167	1	1.83604e-15	2.03717e-12	2.36905	3.15975	0.778947	0.500384
	mmu-mir-466q-chr3-15335	mmu-miR-466q	DZ	down	down	ED	LD	NA	NA	0.000162462	0.00650115	1.61111	1.3	0.952632	0.976976
	mmu-mir-207-chr4-16598	mmu-miR-207	DZ	up	up	ED	LD	0.0142144	0.29013	0.000154741	0.00623306	1.81421	2.09604	0.518421	0.360706
	mmu-mir-3108-chr8-24388	mmu-miR-3108-5p,mmu-miR-3108-3p	DZ	up	up	ED	LD	0.889595	1	1.54055e-08	3.08237e-06	1.225	1.38936	0.894737	0.726017
	mmu-mir-5618-chr9-25156	mmu-miR-5618-5p,mmu-miR-5618-3p	DZ	down	down	ED	LD	0.0229597	0.418471	0.000885615	0.0228816	2.47853	1.86022	0.571053	0.643131
	mmu-mir-1231-chr1-1180	mmu-miR-1231-5p,mmu-miR-1231-3p	DZ	up	up	ED	LD	0.837444	1	1.45669e-05	0.000925984	2.26904	2.30778	0.481579	0.339217
	mmu-mir-678-chr10-2537	mmu-miR-678	DZ	up	down	ED	LD	NA	NA	0.000421153	0.0134913	1.09091	1.08271	0.971053	0.897928
	mmu-mir-146a-chr11-4012	mmu-miR-146a-5p,mmu-miR-146a-3p	DZ	up	down	ED	LD	0.60175	1	0.000253682	0.00905319	1.41379	1.23502	0.923684	0.833461
	mmu-mir-1249-chr15-8839	mmu-miR-1249-5p,mmu-miR-1249-3p	DZ	up	up	ED	LD	1	1	4.78937e-06	0.000367637	1.44762	1.52246	0.723684	0.538757
	mmu-mir-692-1-chr17-10573	mmu-miR-692	DZ	up	up	ED	LD	1	1	0.000510953	0.0152474	1.57857	1.66374	0.631579	0.475058
	mmu-mir-5129-chr2-14437	mmu-miR-5129-5p,mmu-miR-5129-3p	DZ	up	up	ED	LD	0.0370823	0.613918	4.07876e-05	0.00214574	5.6869	6.38568	0.176316	0.110514
	mmu-mir-3092-chr3-15955	mmu-miR-3092-5p,mmu-miR-3092-3p	DZ	up	down	ED	LD	0.495233	1	1.52964e-05	0.000967319	1.49495	1.42699	0.739474	0.584804
	mmu-mir-705-chr6-20954	mmu-miR-705	DZ	up	up	ED	LD	0.723152	1	9.66436e-10	2.62119e-07	1.1	1.35	0.947368	0.769762
	mmu-mir-3090-chr2-13774	mmu-miR-3090-5p,mmu-miR-3090-3p	DZ	up	up	ED	LD	NA	NA	0.000451663	0.0141347	0	1.54651	0.992105	0.933998
	mmu-mir-592-chr6-20688	mmu-miR-592-5p,mmu-miR-592-3p	DZ	down	down	ED	LD	NA	NA	0.000560387	0.0164412	3.57143	1.64286	0.963158	0.989256

## Sheet: TableS4B.myeloid.WA.DE
TableS4B. scDD analysis: significant miRNA genes (DE) in WAT myeloid cells
	gene	mature form	most_significant_DDcategory	detection_rate_change_vs_ref	expr_level_change	c1.celltype(reference)	c2.celltype	nonzero.pvalue	nonzero.pvalue.adj	zero.pvalue	zero.pvalue.adj	c1.maxmean	c2.maxmean	c1.zero_proportion	c2.zero_proportion
	mmu-mir-138-2-chr8-24292	mmu-miR-138-5p,mmu-miR-138-2-3p	DE	down	down	ED	IC	0	0	0.711175	0.920098	20.8947	16.0681	0	0.00109649
	mmu-mir-682-chr13-6128	mmu-miR-682	DE	up	up	ED	IC	2.44249e-15	1.04088e-12	NA	NA	15.9658	19.5066	0	0
	mmu-mir-692-2-chr13-6125	mmu-miR-692	DE	up	up	ED	IC	1.53655e-13	5.3203e-11	0.140455	0.571658	15.0423	22.4682	0.00526316	0
	mmu-mir-5129-chr2-14437	mmu-miR-5129-5p,mmu-miR-5129-3p	DE	up	up	ED	IC	1.25744e-12	2.98741e-10	5.06634e-11	2.89922e-07	4.69416	7.35048	0.234211	0.0833333
	mmu-mir-1907-chr15-8510	mmu-miR-1907	DE	up	up	ED	IC	1.70167e-06	0.000120862	1.06255e-06	0.000419341	2.41494	3.35905	0.365789	0.218202
	mmu-mir-692-2-chr13-6125	mmu-miR-692	DE	down	up	ED	LD	1.40221e-13	2.19926e-11	0.850842	0.957945	19.8206	27.2063	0.00263158	0.00306984
	mmu-mir-21-chr11-4396	mmu-miR-21a-5p,mmu-miR-21a-3p	DE	down	down	ED	LD	3.11418e-13	4.64012e-11	0.807356	0.942351	12.8605	10.4324	0	0.00076746
	mmu-mir-138-2-chr8-24292	mmu-miR-138-5p,mmu-miR-138-2-3p	DE	up	down	ED	LD	2.74417e-11	3.33781e-09	NA	NA	27.4105	23.6431	0	0
	mmu-mir-682-chr13-6128	mmu-miR-682	DE	up	down	ED	LD	8.60919e-07	5.40113e-05	NA	NA	20.9789	19.0345	0	0
