# Supplementary material for: MicroRNA gene dynamics in immune cell subpopulations during aging and atherosclerosis disease development at single-cell resolution
Source: Genome Med. 2025 Oct 6;17:112. doi: 10.1186/s13073-025-01530-9 (PMC12502174; doi:10.1186/s13073-025-01530-9)
Supplement: Supplementary file 6 — Additional file 6: Table S5 [file 13073_2025_1530_MOESM6_ESM.xlsx]

## Sheet: TableS5A.DZ.bloodvstissue
TableS5A.scDD analysis: significant miRNA genes (DZ) in tissue vs blood myeloid cell sub-populations
	gene	mature form	TRAP_FDR	most_significant_DDcategory	detection_rate_change_vs_ref	expr_level_change	c1.celltype(reference)	c2.celltype	nonzero.pvalue	nonzero.pvalue.adj	zero.pvalue	zero.pvalue.adj	c1.maxmean	c2.maxmean	c1.zero_proportion	c2.zero_proportion
	mir-141	mmu-miR-141-5p,mmu-miR-141-3p,mmu-miR-200c-5p,mmu-miR-200c-3p		DZ	down	down	cDC1_tissue	DC_blood	3.55499e-08	1.06289e-06	9.35925e-44	1.07172e-40	1.37634	2.06808	0.706625	0.187023
	mir-5129	mmu-miR-5129-5p,mmu-miR-5129-3p	nominal 0.0154 // FDR 0.0851	DZ	down	up	cDC1_tissue	DC_blood	0.667106	1	2.93673e-42	2.05506e-39	4.27559	3.96544	0.599369	0.116412
	mir-5623	mmu-miR-5623-5p,mmu-miR-5623-3p	nominal 0.0384 // FDR 0.132	DZ	down	down	cDC1_tissue	DC_blood	0.481072	1	1.27365e-22	1.47183e-20	1.2093	1.46332	0.864353	0.505725
	mir-340	mmu-miR-340-5p,mmu-miR-340-3p	NA	DZ	down	down	cDC1_tissue	DC_blood	0.186154	1	3.38788e-22	3.61641e-20	1.17284	1.38318	0.744479	0.387405
	mir-1962	mmu-miR-1962	nominal 0.0197 // FDR 0.0915	DZ	down	down	cDC1_tissue	DC_blood	0.551594	1	3.08391e-17	1.90416e-15	1.24658	1.42958	0.769716	0.458015
	mir-1231	mmu-miR-1231-5p,mmu-miR-1231-3p	NS	DZ	down	up	cDC1_tissue	DC_blood	0.999748	1	6.14772e-17	3.65267e-15	1.65487	1.6408	0.643533	0.335878
	mir-3076	mmu-miR-3076-5p,mmu-miR-3076-3p	NA	DZ	down	down	cDC1_tissue	DC_blood	0.000135421	0.00252826	6.98405e-16	3.71186e-14	1.31884	1.72846	0.564669	0.269084
	mir-1907	mmu-miR-1907	NA	DZ	down	down	cDC1_tissue	DC_blood	0.923896	1	2.80893e-16	1.56554e-14	1.84848	2.02973	0.583596	0.293893
	mir-1932	mmu-miR-1932	0.00451	DZ	down	down	cDC1_tissue	DC_blood	0.402452	1	6.18012e-15	2.94866e-13	1.11111	1.2967	0.914826	0.652672
	mir-652	mmu-miR-652-5p,mmu-miR-652-3p	NA	DZ	down	down	cDC1_tissue	DC_blood	0.852825	1	7.21314e-13	2.74492e-11	1.24324	1.41085	0.766562	0.507634
	mir-148b	mmu-miR-148b-5p,mmu-miR-148b-3p	NS	DZ	down	down	cDC1_tissue	DC_blood	0.529602	1	3.49694e-09	8.40601e-08	1.13	1.27758	0.684543	0.46374
	mir-3971	mmu-miR-3971	0.017	DZ	down	up	cDC1_tissue	DC_blood	1	1	1.12658e-10	3.37065e-09	1.26471	1.23494	0.892744	0.683206
	mir-711	mmu-miR-711	NA	DZ	down	down	cDC1_tissue	DC_blood	0.954234	1	1.76835e-08	3.82718e-07	1.40411	1.49429	0.539432	0.332061
	mir-223	mmu-miR-223-5p,mmu-miR-223-3p	NA	DZ	down	down	cDC1_tissue	DC_blood	0.999999	1	3.62116e-10	1.01135e-08	1.09091	1.17647	0.930599	0.740458
	mir-5104	mmu-miR-5104	NS	DZ	down	down	cDC1_tissue	DC_blood	0.63141	1	1.04211e-07	2.0071e-06	1.11864	1.23711	0.81388	0.629771
	mir-5113	mmu-miR-5113	NA	DZ	down	down	cDC1_tissue	DC_blood	0.983013	1	3.11723e-07	5.49924e-06	1.12121	1.18627	0.791798	0.610687
	mir-721	mmu-miR-721	NA	DZ	down	down	cDC1_tissue	DC_blood	0.712909	1	3.14522e-06	4.51736e-05	1.34815	1.50949	0.574132	0.396947
	mir-3080	mmu-miR-3080-5p,mmu-miR-3080-3p	0.0174	DZ	down	down	cDC1_tissue	DC_blood	0.999956	1	3.65057e-07	6.30762e-06	1.20339	1.29101	0.81388	0.639313
	mir-339	mmu-miR-339-5p,mmu-miR-339-3p	NA	DZ	down	down	cDC1_tissue	DC_blood	0.999712	1	2.21514e-08	4.70521e-07	1.04	1.12403	0.921136	0.753817
	mir-1955	mmu-miR-1955-5p,mmu-miR-1955-3p	0.0416	DZ	down	down	cDC1_tissue	DC_blood	1	1	1.83318e-06	2.77301e-05	1.11538	1.16071	0.835962	0.679389
	mir-1903	mmu-miR-1903	NA	DZ	down	up	cDC1_tissue	DC_blood	0.999586	1	1.83597e-05	0.000220456	1.33708	1.25328	0.719243	0.562977
	mir-7a-1	mmu-miR-7a-5p,mmu-miR-7a-1-3p	NA	DZ	down	down	cDC1_tissue	DC_blood	0.000673079	0.0111531	1.53839e-06	2.3718e-05	1.82895	2.24945	0.280757	0.135496
	mir-692-1	mmu-miR-692	0.00256	DZ	down	up	cDC1_tissue	DC_blood	0.995996	1	0.000113371	0.00111914	1.2809	1.20362	0.719243	0.578244
	mir-702	mmu-miR-702-3p,mmu-miR-702-5p	NA	DZ	down	down	cDC1_tissue	DC_blood	1	1	3.44216e-07	6.00518e-06	1.05263	1.11429	0.940063	0.799618
	mir-28	mmu-miR-28a-5p,mmu-miR-28a-3p	NA	DZ	down	down	cDC1_tissue	DC_blood	0.659194	1	2.13595e-05	0.000253337	1.86603	2.07876	0.340694	0.200382
	mir-686	mmu-miR-686	NS	DZ	down	up	cDC1_tissue	DC_blood	0.83274	1	0.000460139	0.00380809	1.42262	1.35652	0.470032	0.341603
	mir-5618	mmu-miR-5618-5p,mmu-miR-5618-3p	NA	DZ	down	down	cDC1_tissue	DC_blood	0.767305	1	0.000439789	0.00365832	1.17241	1.23223	0.725552	0.597328
	mir-1892	mmu-miR-1892	NA	DZ	down	down	cDC1_tissue	DC_blood	0.998059	1	0.000852955	0.00651141	1.38608	1.44512	0.501577	0.374046
	mir-1933	mmu-miR-1933-5p,mmu-miR-1933-3p	NA	DZ	down	down	cDC1_tissue	DC_blood	1	1	0.000491661	0.0040345	1.09375	1.13095	0.798107	0.679389
	mir-697	mmu-miR-697	NA	DZ	down	down	cDC1_tissue	DC_blood	0.820582	1	0.00114216	0.00838383	1.08333	1.18785	0.772871	0.65458
	mir-568	mmu-miR-568	NA	DZ	down	down	cDC1_tissue	DC_blood	1	1	0.00229916	0.0149744	1.58757	1.59659	0.44164	0.328244
	mir-1958	mmu-miR-1958	NA	DZ	down	up	cDC1_tissue	DC_blood	0.999999	1	0.00216418	0.0142947	1.23958	1.21198	0.697161	0.585878
	mir-687	mmu-miR-687	NA	DZ	down	down	cDC1_tissue	DC_blood	0.999985	1	0.000711841	0.00555192	1.08	1.15942	0.842271	0.736641
	mir-1931	mmu-miR-1931	NA	DZ	down	down	cDC1_tissue	DC_blood	1	1	0.00336886	0.0205691	1.15789	1.17757	0.880126	0.795802
	mir-3088	mmu-miR-3088-5p,mmu-miR-3088-3p	NA	DZ	down	down	cDC1_tissue	DC_blood	NA	NA	0.000377971	0.00322775	1	1.13433	0.952681	0.872137
	mir-707	mmu-miR-707	NA	DZ	down	up	cDC1_tissue	DC_blood	1	1	0.00145462	0.0102245	1.05	1.0411	0.936909	0.860687
	mir-1190	mmu-miR-1190	NA	DZ	down	down	cDC1_tissue	DC_blood	1	1	0.0014102	0.0100016	1.0625	1.10769	0.949527	0.875954
	mir-146b	mmu-miR-146b-5p,mmu-miR-146b-3p	NA	DZ	down	down	cDC1_tissue	DC_blood	NA	NA	0.000549101	0.00444789	1	1.04255	0.977918	0.910305
	mir-692-2	mmu-miR-692	NS	DZ	down	up	cDC1_tissue	DC_blood	1.51444e-06	3.71939e-05	0.00145058	0.0102075	8.15825	5.91634	0.0630915	0.019084
	mir-130b	mmu-miR-130b-5p,mmu-miR-130b-3p,mmu-miR-301b-5p,mmu-miR-301b-3p	NA	DZ	up	up	cDC1_tissue	DC_blood	NA	NA	0.00237061	0.0153515	1	0	0.9653	0.996183
	mir-5134	mmu-miR-5134-5p,mmu-miR-5134-3p,mmu-miR-6965-5p,mmu-miR-6965-3p	0.0174	DZ	up	up	cDC1_tissue	DC_blood	NA	NA	0.00129242	0.00930778	1	0	0.962145	0.998092
	mir-29b-2	mmu-miR-29b-2-5p,mmu-miR-29b-3p,mmu-miR-29c-5p,mmu-miR-29c-3p	NA	DZ	up	down	cDC1_tissue	DC_blood	NA	NA	0.00142516	0.0100775	1	1.11111	0.940063	0.982824
	mir-331	mmu-miR-331-5p,mmu-miR-331-3p	nominal 0.0197//FDR 0.0915	DZ	up	down	cDC1_tissue	DC_blood	NA	NA	0.00396695	0.0234041	1	1.13333	0.927445	0.971374
	mir-146a	mmu-miR-146a-5p,mmu-miR-146a-3p	NS	DZ	up	up	cDC1_tissue	DC_blood	NA	NA	0.000111488	0.00110401	1.05263	0	0.940063	0.998092
	mir-301a	mmu-miR-301a-5p,mmu-miR-301a-3p	NS	DZ	up	up	cDC1_tissue	DC_blood	NA	NA	2.36822e-05	0.000277231	1.09524	1	0.933754	0.992366
	mir-3095	mmu-miR-3095-5p,mmu-miR-3095-3p	0.0174	DZ	up	down	cDC1_tissue	DC_blood	NA	NA	0.0010912	0.00804728	1	1.25926	0.88959	0.948473
	mir-3074-1	mmu-miR-3074-5p,mmu-miR-3074-1-3p	NA	DZ	up	up	cDC1_tissue	DC_blood	1	1	8.36846e-05	0.000856985	1.06667	1.0625	0.905363	0.969466
	mir-1951	mmu-miR-1951	NA	DZ	up	down	cDC1_tissue	DC_blood	NA	NA	3.86484e-05	0.000429669	1.03704	1.09091	0.914826	0.979008
	let-7c-1	mmu-miR-99a-5p,mmu-miR-99a-3p,mmu-let-7c-5p,mmu-let-7c-1-3p,mmu-miR-125b-5p,mmu-miR-125b-2-3p	NA	DZ	up	up	cDC1_tissue	DC_blood	NA	NA	1.88347e-05	0.000225945	1.26923	1	0.917981	0.982824
	mir-1904	mmu-miR-582-5p,mmu-miR-582-3p,mmu-miR-1904	NS	DZ	up	down	cDC1_tissue	DC_blood	NA	NA	1.6569e-05	0.000201256	1.06452	1.07143	0.902208	0.973282
	mir-5619	mmu-miR-5619-5p,mmu-miR-5619-3p	NS	DZ	up	up	cDC1_tissue	DC_blood	1	1	0.00113218	0.00831542	1.07273	1.0566	0.826498	0.898855
	mir-3058	mmu-miR-3058-5p,mmu-miR-3058-3p	NA	DZ	up	down	cDC1_tissue	DC_blood	0.998206	1	0.00107363	0.00795494	1.03509	1.09091	0.820189	0.895038
	mir-674	mmu-miR-674-5p,mmu-miR-674-3p	NA	DZ	up	up	cDC1_tissue	DC_blood	0.943509	1	4.45786e-05	0.000488696	1.17073	1.03846	0.870662	0.950382
	mir-1953	mmu-miR-1953	NA	DZ	up	up	cDC1_tissue	DC_blood	NA	NA	3.3398e-06	4.74809e-05	1.17778	1	0.858044	0.950382
	mir-1893	mmu-miR-1893	NA	DZ	up	up	cDC1_tissue	DC_blood	0.997659	1	0.00039653	0.00336117	1.21951	1.09302	0.741325	0.835878
	mir-744	mmu-miR-744-5p,mmu-miR-744-3p	NA	DZ	up	down	cDC1_tissue	DC_blood	1	1	0.000109763	0.00108864	1.04478	1.08197	0.788644	0.883588
	mir-23a	mmu-miR-23a-5p,mmu-miR-23a-3p,mmu-miR-27a-5p,mmu-miR-27a-3p,mmu-miR-24-3p,mmu-miR-24-2-5p	NS	DZ	up	up	cDC1_tissue	DC_blood	1	1	7.21964e-05	0.000750938	1.14286	1.13846	0.77918	0.875954
	mir-5128	mmu-miR-5128	0.00104	DZ	up	up	cDC1_tissue	DC_blood	1	1	1.63004e-05	0.000198953	1.09677	1.04082	0.804416	0.906489
	mir-132	mmu-miR-212-5p,mmu-miR-212-3p,mmu-miR-132-5p,mmu-miR-132-3p	NA	DZ	up	up	cDC1_tissue	DC_blood	NA	NA	5.76498e-06	7.76638e-05	1.0303	0	0.895899	0.998092
	mir-26a-2	mmu-miR-26a-5p,mmu-miR-26a-2-3p,mmu-miR-546	NS	DZ	up	up	cDC1_tissue	DC_blood	NA	NA	1.11708e-05	0.000140708	1.03175	1	0.801262	0.90458
	mir-3065	mmu-miR-3065-5p,mmu-miR-3065-3p	0.0109	DZ	up	up	cDC1_tissue	DC_blood	1	1	4.17353e-08	8.56186e-07	1.09091	1.05882	0.861199	0.967557
	mir-155	mmu-miR-155-5p,mmu-miR-155-3p	NA	DZ	up	up	cDC1_tissue	DC_blood	NA	NA	0.000850116	0.00649367	1.11765	0	0.892744	1
	mir-33	mmu-miR-33-5p,mmu-miR-33-3p	nominal 0.0199 // FDR 0.0915	DZ	up	down	cDC1_tissue	DC_blood	0.999997	1	7.30836e-05	0.000758912	1.16102	1.18045	0.62776	0.746183
	mir-3098	mmu-miR-3098-5p,mmu-miR-3098-3p	NS	DZ	up	up	cDC1_tissue	DC_blood	0.813381	1	2.56403e-05	0.000296843	1.15625	1.05556	0.596215	0.725191
	mir-22	mmu-miR-22-5p,mmu-miR-22-3p	NA	DZ	up	up	cDC1_tissue	DC_blood	0.999836	1	5.92326e-08	1.18428e-06	1.16418	1.02326	0.788644	0.917939
	mir-106b	mmu-miR-25-5p,mmu-miR-25-3p,mmu-miR-93-5p,mmu-miR-93-3p,mmu-miR-106b-5p,mmu-miR-106b-3p	NS	DZ	up	up	cDC1_tissue	DC_blood	0.999993	1	2.69449e-09	6.57748e-08	1.22951	1.09677	0.807571	0.94084
	mir-5616	mmu-miR-5616-5p,mmu-miR-5616-3p	0.00227	DZ	up	up	cDC1_tissue	DC_blood	1	1	1.2646e-07	2.38814e-06	1.0814	1.04478	0.728707	0.872137
	mir-3061	mmu-miR-3061-5p,mmu-miR-3061-3p	NA	DZ	up	up	cDC1_tissue	DC_blood	0.694841	1	2.08427e-06	3.10337e-05	1.22222	1.13904	0.488959	0.64313
	mir-1927	mmu-miR-1927	NA	DZ	up	down	cDC1_tissue	DC_blood	0.80646	1	5.89571e-11	1.83818e-09	1.11828	1.22034	0.706625	0.887405
	mir-5622	mmu-miR-5622-5p,mmu-miR-5622-3p	NA	DZ	up	up	cDC1_tissue	DC_blood	NA	NA	5.6247e-10	1.53352e-08	1.16949	0	0.81388	0.996183
	mir-5130	mmu-miR-5130	NA	DZ	up	up	cDC1_tissue	DC_blood	0.000725506	0.0118318	4.26652e-08	8.71006e-07	1.51351	1.23188	0.416404	0.604962
	mir-221	mmu-miR-221-5p,mmu-miR-221-3p,mmu-miR-222-5p,mmu-miR-222-3p	NA	DZ	up	up	cDC1_tissue	DC_blood	NA	NA	2.8105e-17	1.74389e-15	2.69231	1	0.753943	0.979008
	mir-5624	mmu-miR-5624-5p,mmu-miR-5624-3p	0.00451	DZ	up	up	cDC1_tissue	DC_blood	0.896172	1	1.14025e-14	5.29986e-13	1.28448	1.14286	0.634069	0.866412
	mir-5626	mmu-miR-5626-5p,mmu-miR-5626-3p	0.0338	DZ	up	up	cDC1_tissue	DC_blood	NA	NA	7.74928e-20	6.42171e-18	1.82609	1.7	0.709779	0.980916
	mir-15b	mmu-miR-15b-5p,mmu-miR-15b-3p,mmu-miR-16-5p,mmu-miR-16-2-3p	NA	DZ	up	up	cDC1_tissue	DC_blood	0.0130713	0.158624	8.47072e-20	6.97367e-18	1.46825	1.06061	0.602524	0.874046
	mir-706	mmu-miR-706	0.00451	DZ	up	up	cDC1_tissue	DC_blood	1.01092e-08	3.31036e-07	1.68711e-15	8.50035e-14	1.88776	1.15084	0.381703	0.658397
	mir-1938	mmu-miR-1938	NA	DZ	up	up	cDC1_tissue	DC_blood	5.7867e-10	2.23139e-08	1.87168e-42	1.47608e-39	2.38587	1.07407	0.419558	0.896947
	mir-5623	mmu-miR-5623-5p,mmu-miR-5623-3p	NA	DZ	down	down	cMO_tissue	cMO_blood	0.00676263	0.0622967	5.56684e-28	2.3694e-26	1.39394	3.44843	0.632653	0.385366
	mir-141	mmu-miR-141-5p,mmu-miR-141-3p,mmu-miR-200c-5p,mmu-miR-200c-3p	NA	DZ	down	down	cMO_tissue	cMO_blood	7.51658e-08	1.55867e-06	2.31977e-25	8.84564e-24	1.42692	1.73474	0.517625	0.296254
	mir-692-1	mmu-miR-692	nominal 0.0154 // FDR 0.0851	DZ	down	down	cMO_tissue	cMO_blood	8.67883e-05	0.00118166	8.34982e-21	2.62331e-19	1.19774	2.30854	0.671614	0.457578
	mir-702	mmu-miR-702-3p,mmu-miR-702-5p	NA	DZ	down	down	cMO_tissue	cMO_blood	0.25578	1	3.83369e-17	9.75454e-16	1.10345	2.12069	0.83859	0.654878
	mir-3076	mmu-miR-3076-5p,mmu-miR-3076-3p	NA	DZ	down	down	cMO_tissue	cMO_blood	0.0053859	0.050691	4.75514e-15	1.07613e-13	1.43426	2.38408	0.534323	0.360976
	mir-148b	mmu-miR-148b-5p,mmu-miR-148b-3p	NA	DZ	down	down	cMO_tissue	cMO_blood	0.00909403	0.0814187	5.91776e-12	1.0439e-10	1.14444	2.1989	0.666048	0.508798
	mir-5104	mmu-miR-5104	0.017	DZ	down	down	cMO_tissue	cMO_blood	0.773337	1	4.26353e-12	7.64688e-11	1.075	2.10934	0.851577	0.707666
	mir-1932	mmu-miR-1932	NA	DZ	down	down	cMO_tissue	cMO_blood	0.998251	1	1.32291e-10	2.0923e-09	1.28358	2.3389	0.751391	0.608972
	mir-339	mmu-miR-339-5p,mmu-miR-339-3p	NA	DZ	down	down	cMO_tissue	cMO_blood	0.977855	1	5.47649e-13	1.06903e-11	1.07547	2.10513	0.90167	0.759582
	mir-568	mmu-miR-568	0.0416	DZ	down	down	cMO_tissue	cMO_blood	0.278281	1	1.25539e-09	1.77628e-08	1.43416	2.35917	0.478664	0.345557
	mir-15a	mmu-miR-16-5p,mmu-miR-16-1-3p,mmu-miR-15a-5p,mmu-miR-15a-3p	NA	DZ	down	down	cMO_tissue	cMO_blood	0.174059	1	2.09109e-10	3.23735e-09	1.86129	1.91521	0.424861	0.293206
	mir-652	mmu-miR-652-5p,mmu-miR-652-3p	0.00451	DZ	down	down	cMO_tissue	cMO_blood	0.429291	1	8.50549e-09	1.11468e-07	1.34	2.32465	0.628942	0.497474
	mir-697	mmu-miR-697	NS	DZ	down	down	cMO_tissue	cMO_blood	0.545647	1	8.92537e-11	1.43445e-09	1.02778	2.10724	0.866419	0.735976
	mir-223	mmu-miR-223-5p,mmu-miR-223-3p	NA	DZ	down	down	cMO_tissue	cMO_blood	0.999873	1	2.13312e-10	3.29875e-09	1.125	2.15482	0.896104	0.774826
	mir-5124	mmu-miR-5124a	NS	DZ	down	down	cMO_tissue	cMO_blood	1	1	3.64549e-09	4.95487e-08	1.28916	2.2224	0.846011	0.726394
	mir-1190	mmu-miR-1190	NA	DZ	down	up	cMO_tissue	cMO_blood	1	1	9.81635e-11	1.5722e-09	1.16129	1.11933	0.942486	0.829181
	mir-1962	mmu-miR-1962	NA	DZ	down	down	cMO_tissue	cMO_blood	0.917161	1	6.02616e-06	5.47825e-05	1.35211	2.29514	0.604824	0.501045
	mir-681	mmu-miR-681	NS	DZ	down	down	cMO_tissue	cMO_blood	1	1	1.98806e-06	1.9638e-05	1.16038	2.14909	0.80334	0.704791
	mir-340	mmu-miR-340-5p,mmu-miR-340-3p	NA	DZ	down	down	cMO_tissue	cMO_blood	0.0611448	0.439817	2.7604e-05	0.00022182	1.25316	2.26685	0.560297	0.464024
	mir-1933	mmu-miR-1933-5p,mmu-miR-1933-3p	nominal 0.0197 // FDR 0.0915	DZ	down	down	cMO_tissue	cMO_blood	0.0228292	0.18397	2.60982e-05	0.000211061	1.09868	2.15693	0.717996	0.624216
	mir-5113	mmu-miR-5113	NA	DZ	down	down	cMO_tissue	cMO_blood	0.971929	1	0.000153876	0.00107566	1.13008	2.12881	0.7718	0.691463
	mir-704	mmu-miR-704	NA	DZ	down	down	cMO_tissue	cMO_blood	0.231191	1	8.04311e-05	0.000594498	1.05618	2.12179	0.834879	0.757317
	mir-1955	mmu-miR-1955-5p,mmu-miR-1955-3p	NA	DZ	down	down	cMO_tissue	cMO_blood	1	1	0.000380742	0.00240216	1.25899	2.2132	0.742115	0.66507
	mir-3098	mmu-miR-3098-5p,mmu-miR-3098-3p	NA	DZ	down	down	cMO_tissue	cMO_blood	0.861093	1	0.000455196	0.00281574	1.06122	2.0618	0.818182	0.748084
	mir-3971	mmu-miR-3971	NA	DZ	down	down	cMO_tissue	cMO_blood	1	1	0.00153001	0.00811846	1.25385	2.15419	0.758813	0.691028
	mir-1981	mmu-miR-1981-5p,mmu-miR-1981-3p	NA	DZ	down	down	cMO_tissue	cMO_blood	0.85177	1	0.00221247	0.0112384	1.1	2.08824	0.758813	0.693118
	mir-26a-1	mmu-miR-26a-5p,mmu-miR-26a-1-3p	NA	DZ	down	down	cMO_tissue	cMO_blood	NA	NA	7.45781e-06	6.64094e-05	1.04762	1.118	0.961039	0.898868
	mir-151	mmu-miR-151-5p,mmu-miR-151-3p	0.0109	DZ	down	down	cMO_tissue	cMO_blood	0.269361	1	0.0121633	0.0471953	1.06923	2.12082	0.758813	0.704617
	mir-423	mmu-miR-423-5p,mmu-miR-423-3p	NS	DZ	down	up	cMO_tissue	cMO_blood	1	1	0.00265533	0.0131099	1.11667	1.10603	0.888683	0.838153
	let-7b	mmu-let-7c-5p,mmu-let-7c-2-3p,mmu-let-7b-5p,mmu-let-7b-3p	NS	DZ	down	down	cMO_tissue	cMO_blood	NA	NA	2.46002e-05	0.000199758	1	1.06886	0.990724	0.941812
	mir-3109	mmu-miR-3109-5p,mmu-miR-3109-3p	NS	DZ	down	up	cMO_tissue	cMO_blood	0.00446115	0.0426001	4.68863e-09	6.2928e-08	5.28514	4.89736	0.0760668	0.028223
	mir-698	mmu-miR-698-3p,mmu-miR-698-5p	NA	DZ	down	up	cMO_tissue	cMO_blood	NA	NA	0.000574367	0.00345464	1.15385	1.04318	0.975881	0.937456
	mir-374	mmu-miR-421-5p,mmu-miR-421-3p,mmu-miR-374b-5p,mmu-miR-374b-3p	NA	DZ	down	up	cMO_tissue	cMO_blood	NA	NA	0.000523744	0.00319279	1.125	1.04514	0.985158	0.949826
	mir-10a	mmu-miR-10a-5p,mmu-miR-10a-3p	nominal 0.00971 // FDR 0.0622	DZ	down	down	cMO_tissue	cMO_blood	NA	NA	0.00157815	0.00833259	1	1.0431	0.974026	0.939373
	mir-671	mmu-miR-671-5p,mmu-miR-671-3p	NS	DZ	down	up	cMO_tissue	cMO_blood	NA	NA	0.00182278	0.009424	1.07692	1.01824	0.975881	0.942683
	mir-3088	mmu-miR-3088-5p,mmu-miR-3088-3p	NA	DZ	down	down	cMO_tissue	cMO_blood	NA	NA	0.00331866	0.0157053	1	1.05372	0.985158	0.95784
	mir-3062	mmu-miR-3062-5p,mmu-miR-3062-3p	NA	DZ	down	down	cMO_tissue	cMO_blood	NA	NA	0.00517219	0.0227113	1	1.04684	0.983302	0.95723
	mir-3090	mmu-miR-3090-5p,mmu-miR-3090-3p	NA	DZ	up	up	cMO_tissue	cMO_blood	NA	NA	0.00246503	0.0123189	0	0	0.996289	0.999913
	mir-3081	mmu-miR-3081-5p,mmu-miR-3081-3p	NA	DZ	up	down	cMO_tissue	cMO_blood	NA	NA	0.00275696	0.0135015	1	1.07143	0.992579	0.99878
	mir-3100	mmu-miR-3100-5p,mmu-miR-3100-3p	NA	DZ	up	up	cMO_tissue	cMO_blood	NA	NA	2.14399e-05	0.00017799	1	0	0.992579	0.999913
	mir-196a-2	mmu-miR-196a-5p,mmu-miR-196a-2-3p	NA	DZ	up	up	cMO_tissue	cMO_blood	NA	NA	0.000692167	0.00406138	1	0	0.992579	1
	mir-5617	mmu-miR-5617-5p,mmu-miR-5617-3p	NS	DZ	up	up	cMO_tissue	cMO_blood	NA	NA	0.00436152	0.020021	1	1	0.988868	0.996951
	mir-615	mmu-miR-615-5p,mmu-miR-615-3p	NA	DZ	up	up	cMO_tissue	cMO_blood	NA	NA	1.2769e-06	1.30675e-05	1	0	0.990724	0.999739
	mir-717	mmu-miR-6384,mmu-miR-717	NA	DZ	up	up	cMO_tissue	cMO_blood	NA	NA	0.0028943	0.0140017	1	1	0.981447	0.993206
	mir-34a	mmu-miR-34a-5p,mmu-miR-34a-3p	NA	DZ	up	up	cMO_tissue	cMO_blood	NA	NA	0.000357717	0.00227858	1.07143	1.06481	0.974026	0.990592
	mir-147	mmu-miR-147-5p,mmu-miR-147-3p	NS	DZ	up	up	cMO_tissue	cMO_blood	NA	NA	1.52932e-12	2.84941e-11	1.81818	1.18182	0.979592	0.999042
	mir-678	mmu-miR-678	NS	DZ	up	down	cMO_tissue	cMO_blood	NA	NA	6.17403e-06	5.59441e-05	1	1.01961	0.970315	0.991115
	mir-29b-2	mmu-miR-29b-2-5p,mmu-miR-29b-3p,mmu-miR-29c-5p,mmu-miR-29c-3p	NA	DZ	up	up	cMO_tissue	cMO_blood	NA	NA	3.07376e-06	2.95608e-05	1.4375	1.05208	0.970315	0.991638
	mir-1191	mmu-miR-1191a	nominal 0.0197//FDR 0.0915	DZ	up	up	cMO_tissue	cMO_blood	NA	NA	1.89059e-05	0.000158513	1.05263	1.02083	0.96475	0.987456
	mir-3065	mmu-miR-3065-5p,mmu-miR-3065-3p	NA	DZ	up	up	cMO_tissue	cMO_blood	NA	NA	0.000100439	0.000728834	1.08	1.01667	0.953618	0.979094
	mir-152	mmu-miR-152-5p,mmu-miR-152-3p	NA	DZ	up	up	cMO_tissue	cMO_blood	NA	NA	1.12356e-08	1.45738e-07	1.04762	1	0.961039	0.989808
	mir-17	mmu-miR-17-5p,mmu-miR-17-3p,mmu-miR-18a-5p,mmu-miR-18a-3p,mmu-miR-19a-5p,mmu-miR-19a-3p,mmu-miR-20a-5p,mmu-miR-20a-3p,mmu-miR-19b-3p,mmu-miR-19b-1-5p,mmu-miR-92a-1-5p,mmu-miR-92a-3p	0.017	DZ	up	up	cMO_tissue	cMO_blood	NA	NA	2.22427e-09	3.08648e-08	1.04762	1.00935	0.961039	0.990679
	let-7e	mmu-miR-99b-5p,mmu-miR-99b-3p,mmu-let-7e-5p,mmu-let-7e-3p,mmu-miR-125a-5p,mmu-miR-125a-3p	0.000158	DZ	up	up	cMO_tissue	cMO_blood	NA	NA	5.71521e-16	1.36909e-14	1.05263	1	0.96475	0.996254
	mir-5122	mmu-miR-5122	NS	DZ	up	up	cMO_tissue	cMO_blood	0.595273	1	0.00455067	0.020605	1.15068	1.0631	0.864564	0.90061
	mir-1953	mmu-miR-1953	NA	DZ	up	up	cMO_tissue	cMO_blood	0.981923	1	1.52133e-05	0.000129109	1.13725	1.03183	0.90538	0.947997
	mir-1893	mmu-miR-1893	NA	DZ	up	up	cMO_tissue	cMO_blood	0.991602	1	0.00316751	0.0150926	1.24742	1.08206	0.820037	0.863066
	mir-1198	mmu-miR-1198-5p,mmu-miR-1198-3p	NA	DZ	up	up	cMO_tissue	cMO_blood	0.908781	1	0.00117157	0.00643229	1.13978	1.07084	0.827458	0.873345
	mir-1942	mmu-miR-1942	NA	DZ	up	down	cMO_tissue	cMO_blood	1	1	0.00154957	0.00820656	1.15278	2.11563	0.732839	0.786237
	mir-1930	mmu-miR-1930-5p,mmu-miR-1930-3p	NA	DZ	up	up	cMO_tissue	cMO_blood	1	1	3.11831e-05	0.000248429	1.08333	1.04565	0.844156	0.898868
	mir-1931	mmu-miR-1931	NA	DZ	up	down	cMO_tissue	cMO_blood	1	1	0.00137092	0.00739914	1.19231	2.14825	0.710575	0.767422
	mir-3068	mmu-miR-3068-5p,mmu-miR-3068-3p	NA	DZ	up	up	cMO_tissue	cMO_blood	1	1	5.19782e-06	4.78461e-05	1.09877	1.08263	0.849722	0.90723
	mir-3074-1	mmu-miR-3074-5p,mmu-miR-3074-1-3p	NA	DZ	up	up	cMO_tissue	cMO_blood	0.799843	1	3.7571e-18	1.02331e-16	1.13953	1.03196	0.920223	0.980923
	mir-146a	mmu-miR-146a-5p,mmu-miR-146a-3p	NA	DZ	up	up	cMO_tissue	cMO_blood	0.999998	1	2.82689e-36	1.53092e-34	1.11429	1.04878	0.935065	0.996429
	mir-5125	mmu-miR-5125	NS	DZ	up	down	cMO_tissue	cMO_blood	0.984506	1	0.00190325	0.00981092	1.35185	2.20755	0.499072	0.56176
	mir-132	mmu-miR-212-5p,mmu-miR-212-3p,mmu-miR-132-5p,mmu-miR-132-3p	NA	DZ	up	up	cMO_tissue	cMO_blood	NA	NA	3.37155e-42	2.07634e-40	1.25641	1	0.927644	0.996777
	mir-3074-2	mmu-miR-3074-5p,mmu-miR-3074-2-3p	NS	DZ	up	up	cMO_tissue	cMO_blood	1	1	2.01899e-15	4.68339e-14	1.05357	1.03827	0.896104	0.965854
	mir-1192	mmu-miR-1192	NA	DZ	up	up	cMO_tissue	cMO_blood	0.230047	1	2.06493e-13	4.15914e-12	1.17742	1.0415	0.884972	0.955923
	mir-664	mmu-miR-664-5p,mmu-miR-664-3p	NS	DZ	up	up	cMO_tissue	cMO_blood	1	1	3.78993e-10	5.70868e-09	1.075	1.0517	0.851577	0.925871
	mir-23a	mmu-miR-23a-5p,mmu-miR-23a-3p,mmu-miR-27a-5p,mmu-miR-27a-3p,mmu-miR-24-3p,mmu-miR-24-2-5p	NA	DZ	up	up	cMO_tissue	cMO_blood	0.780694	1	6.65077e-07	7.03384e-06	1.26271	1.15413	0.781076	0.856446
	mir-674	mmu-miR-674-5p,mmu-miR-674-3p	0.00104	DZ	up	up	cMO_tissue	cMO_blood	0.77399	1	9.08894e-12	1.58125e-10	1.17949	1.06502	0.855288	0.933014
	mir-1904	mmu-miR-582-5p,mmu-miR-582-3p,mmu-miR-1904	NA	DZ	up	up	cMO_tissue	cMO_blood	0.0337785	0.261572	1.4834e-23	5.2005e-22	1.39655	1.10891	0.892393	0.973606
	mir-207	mmu-miR-207	NS	DZ	up	down	cMO_tissue	cMO_blood	0.882958	1	6.85517e-05	0.000512683	1.5	1.50874	0.461967	0.546777
	mir-1898	mmu-miR-1898	NA	DZ	up	down	cMO_tissue	cMO_blood	1	1	1.1389e-05	9.86997e-05	1.2029	2.12271	0.615955	0.700871
	mir-33	mmu-miR-33-5p,mmu-miR-33-3p	NA	DZ	up	up	cMO_tissue	cMO_blood	0.999936	1	6.89431e-13	1.34203e-11	1.09302	1.04465	0.840445	0.925871
	mir-29a	mmu-miR-29a-5p,mmu-miR-29a-3p,mmu-miR-29b-1-5p,mmu-miR-29b-3p	NS	DZ	up	down	cMO_tissue	cMO_blood	0.00432775	0.0414861	7.43367e-06	6.62792e-05	1.82324	2.39383	0.233766	0.320296
	mir-744	mmu-miR-744-5p,mmu-miR-744-3p	nominal 0.0197 // FDR 0.0915	DZ	up	up	cMO_tissue	cMO_blood	0.981058	1	1.89067e-10	2.94016e-09	1.11966	1.06967	0.782931	0.87622
	mir-3075	mmu-miR-3075-5p,mmu-miR-3075-3p	NS	DZ	up	down	cMO_tissue	cMO_blood	0.246985	1	1.77162e-07	2.01667e-06	1.27317	2.15768	0.619666	0.719599
	mir-5618	mmu-miR-5618-5p,mmu-miR-5618-3p	NA	DZ	up	down	cMO_tissue	cMO_blood	0.951626	1	6.00249e-13	1.17006e-11	1.18391	2.05172	0.67718	0.801742
	mir-3061	mmu-miR-3061-5p,mmu-miR-3061-3p	NA	DZ	up	down	cMO_tissue	cMO_blood	0.24508	1	8.55389e-12	1.49376e-10	1.24103	2.11714	0.638219	0.764024
	mir-5130	mmu-miR-5130	NA	DZ	up	down	cMO_tissue	cMO_blood	2.26781e-07	4.3316e-06	4.00662e-19	1.14741e-17	1.46544	2.11929	0.597403	0.76507
	mir-706	mmu-miR-706	NA	DZ	up	down	cMO_tissue	cMO_blood	3.53045e-05	0.000499911	1.01732e-20	3.1818e-19	1.42489	2.11616	0.567718	0.747909
	mir-3092	mmu-miR-3092-5p,mmu-miR-3092-3p	NA	DZ	up	down	cMO_tissue	cMO_blood	0.179343	1	9.00718e-25	3.3341e-23	1.25604	2.0963	0.615955	0.801307
	mir-511	mmu-miR-511-5p,mmu-miR-511-3p	NA	DZ	up	up	cMO_tissue	cMO_blood	0.00321802	0.03177	4.13581e-105	6.85264e-103	1.63551	1.15862	0.801484	0.987369
	mir-1956	mmu-miR-1956	NA	DZ	up	down	cMO_tissue	cMO_blood	2.40363e-05	0.000352437	2.04762e-24	7.48001e-23	1.48207	2.07746	0.534323	0.73223
	mir-155	mmu-miR-155-5p,mmu-miR-155-3p	NA	DZ	up	up	cMO_tissue	cMO_blood	NA	NA	8.78521e-46	5.76757e-44	1.86713	1	0.734694	0.999652
	mir-22	mmu-miR-22-5p,mmu-miR-22-3p	nominal 0.0199 // FDR 0.0915	DZ	up	up	cMO_tissue	cMO_blood	1.78817e-05	0.000268551	2.63717e-93	3.52925e-91	1.27907	1.06305	0.601113	0.910192
	mir-1907	mmu-miR-1907	NS	DZ	down	down	cMO_tissue	MA_tissue	9.16189e-12	3.34839e-10	1.39147e-18	7.59265e-17	3.00246	2.04321	0.244898	0.488959
	mir-141	mmu-miR-141-5p,mmu-miR-141-3p,mmu-miR-200c-5p,mmu-miR-200c-3p	0.00451	DZ	down	down	cMO_tissue	MA_tissue	0.43088	1	1.17085e-20	7.7556e-19	1.42692	1.32218	0.517625	0.748686
	mir-686	mmu-miR-686	nominal 0.0154 // FDR 0.0851	DZ	down	down	cMO_tissue	MA_tissue	0.622598	1	4.54167e-14	1.72765e-12	1.45201	1.31053	0.400742	0.600421
	mir-5623	mmu-miR-5623-5p,mmu-miR-5623-3p	NA	DZ	down	down	cMO_tissue	MA_tissue	0.83603	1	2.09219e-16	9.57232e-15	1.39394	1.30058	0.632653	0.818086
	mir-7a-1	mmu-miR-7a-5p,mmu-miR-7a-1-3p	NA	DZ	down	down	cMO_tissue	MA_tissue	0.009412	0.100067	1.01735e-11	2.99667e-10	1.74447	1.56159	0.244898	0.419558
	mir-142	mmu-miR-142a-5p,mmu-miR-142a-3p	0.00256	DZ	down	down	cMO_tissue	MA_tissue	0.173144	1	1.46619e-08	2.82911e-07	2.65385	2.35316	0.276438	0.43428
	mir-5124	mmu-miR-5124a	nominal 0.0159 // FDR 0.086	DZ	down	down	cMO_tissue	MA_tissue	1	1	9.47391e-14	3.46526e-12	1.28916	1.27586	0.846011	0.969506
	mir-721	mmu-miR-721	NA	DZ	down	down	cMO_tissue	MA_tissue	0.115061	0.838406	5.72332e-07	8.56184e-06	1.37398	1.19195	0.543599	0.660358
	mir-1932	mmu-miR-1932	0.0174	DZ	down	down	cMO_tissue	MA_tissue	0.382196	1	8.80231e-09	1.74656e-07	1.28358	1.16535	0.751391	0.866456
	mir-148b	mmu-miR-148b-5p,mmu-miR-148b-3p	NA	DZ	down	down	cMO_tissue	MA_tissue	0.914171	1	1.89113e-07	3.07806e-06	1.14444	1.07656	0.666048	0.780231
	mir-1933	mmu-miR-1933-5p,mmu-miR-1933-3p	0.017	DZ	down	down	cMO_tissue	MA_tissue	1	1	8.75324e-08	1.50764e-06	1.09868	1.06897	0.717996	0.817035
	mir-1958	mmu-miR-1958	NA	DZ	down	down	cMO_tissue	MA_tissue	0.0400354	0.348162	1.51723e-06	2.13535e-05	1.25641	1.0902	0.638219	0.731861
	mir-1962	mmu-miR-1962	NA	DZ	down	down	cMO_tissue	MA_tissue	0.987337	1	0.000464734	0.00379366	1.35211	1.31597	0.604824	0.697161
	mir-744	mmu-miR-744-5p,mmu-miR-744-3p	NS	DZ	down	down	cMO_tissue	MA_tissue	0.999992	1	5.11217e-07	7.7082e-06	1.11966	1.08871	0.782931	0.869611
	mir-3076	mmu-miR-3076-5p,mmu-miR-3076-3p	NS	DZ	down	down	cMO_tissue	MA_tissue	0.892753	1	0.000461119	0.00376878	1.43426	1.32044	0.534323	0.619348
	mir-711	mmu-miR-711	NA	DZ	down	down	cMO_tissue	MA_tissue	0.0453308	0.385559	5.8452e-05	0.000590016	1.41091	1.25185	0.489796	0.574132
	mir-702	mmu-miR-702-3p,mmu-miR-702-5p	NA	DZ	down	down	cMO_tissue	MA_tissue	0.986557	1	1.72909e-06	2.40555e-05	1.10345	1.01163	0.83859	0.909569
	mir-3077	mmu-miR-3077-5p,mmu-miR-3077-3p	NA	DZ	down	down	cMO_tissue	MA_tissue	0.868387	1	0.00246797	0.0161387	1.53293	1.4608	0.380334	0.450053
	mir-101b	mmu-miR-101b-5p,mmu-miR-101b-3p	NA	DZ	down	down	cMO_tissue	MA_tissue	0.524123	1	0.000379893	0.00316316	1.23563	1.13278	0.67718	0.746583
	mir-761	mmu-miR-761	NS	DZ	down	down	cMO_tissue	MA_tissue	0.929627	1	0.000680661	0.00529341	1.14583	1.10152	0.732839	0.79285
	mir-29a	mmu-miR-29a-5p,mmu-miR-29a-3p,mmu-miR-29b-1-5p,mmu-miR-29b-3p	NA	DZ	down	up	cMO_tissue	MA_tissue	0.999995	1	0.00305639	0.0192038	1.82324	1.87519	0.233766	0.292324
	mir-5104	mmu-miR-5104	nominal 0.0197 // FDR 0.0915	DZ	down	down	cMO_tissue	MA_tissue	1	1	0.000100089	0.000962848	1.075	1.04545	0.851577	0.907466
	mir-3109	mmu-miR-3109-5p,mmu-miR-3109-3p	NA	DZ	down	down	cMO_tissue	MA_tissue	0.00881409	0.0943531	0.000997841	0.00740126	5.28514	4.80387	0.0760668	0.131441
	mir-223	mmu-miR-223-5p,mmu-miR-223-3p	NA	DZ	down	down	cMO_tissue	MA_tissue	1	1	0.000197413	0.00176952	1.125	1.05882	0.896104	0.946372
	mir-325	mmu-miR-384-5p,mmu-miR-384-3p,mmu-miR-325-5p,mmu-miR-325-3p	NS	DZ	down	down	cMO_tissue	MA_tissue	0.0256443	0.241376	0.00260841	0.0168584	3.08171	2.77494	0.0463822	0.0935857
	mir-1953	mmu-miR-1953	nominal 0.024 // FDR 0.103	DZ	down	down	cMO_tissue	MA_tissue	1	1	0.00062044	0.00489368	1.13725	1.07407	0.90538	0.943218
	mir-701	mmu-miR-701-5p,mmu-miR-701-3p	NA	DZ	up	down	cMO_tissue	MA_tissue	NA	NA	0.00141506	0.0100213	1.2	1.06557	0.981447	0.935857
	mir-30a	mmu-miR-30a-5p,mmu-miR-30a-3p,mmu-miR-30c-5p,mmu-miR-30c-2-3p	NS	DZ	up	up	cMO_tissue	MA_tissue	NA	NA	0.000388379	0.00322575	1	1.10938	0.981447	0.932702
	mir-139	mmu-miR-139-5p,mmu-miR-139-3p	nominal 0.024 // FDR 0.103	DZ	up	down	cMO_tissue	MA_tissue	NA	NA	0.002067	0.0138428	1.09524	1.08333	0.961039	0.911672
	mir-331	mmu-miR-331-5p,mmu-miR-331-3p	0.0219	DZ	up	down	cMO_tissue	MA_tissue	NA	NA	0.00341775	0.0210569	1.09091	1.03371	0.959184	0.906414
	mir-1951	mmu-miR-1951	NS	DZ	up	down	cMO_tissue	MA_tissue	NA	NA	0.000219863	0.00194891	1.14286	1.04762	0.987013	0.933754
	mir-181a-1	mmu-miR-181a-5p,mmu-miR-181a-1-3p,mmu-miR-181b-5p,mmu-miR-181b-1-3p	NA	DZ	up	up	cMO_tissue	MA_tissue	NA	NA	0.00120412	0.00873181	1	1.11702	0.955473	0.901157
	mir-152	mmu-miR-152-5p,mmu-miR-152-3p	0.0338	DZ	up	down	cMO_tissue	MA_tissue	NA	NA	0.000977449	0.00727432	1.04762	1.02062	0.961039	0.898002
	mir-5624	mmu-miR-5624-5p,mmu-miR-5624-3p	0.017	DZ	up	up	cMO_tissue	MA_tissue	NA	NA	9.76544e-05	0.000942153	1.05	1.09278	0.962894	0.898002
	mir-1936	mmu-miR-1936	0.0338	DZ	up	down	cMO_tissue	MA_tissue	1	1	0.00417371	0.0247633	1.02222	1.01361	0.916512	0.845426
	mir-3090	mmu-miR-3090-5p,mmu-miR-3090-3p	NA	DZ	up	up	cMO_tissue	MA_tissue	NA	NA	1.10138e-05	0.000131631	0	1.37662	0.996289	0.919033
	mir-3095	mmu-miR-3095-5p,mmu-miR-3095-3p	NA	DZ	up	up	cMO_tissue	MA_tissue	NA	NA	1.74338e-05	0.000199251	1.0625	1.07843	0.970315	0.892744
	mir-29b-2	mmu-miR-29b-2-5p,mmu-miR-29b-3p,mmu-miR-29c-5p,mmu-miR-29c-3p	NA	DZ	up	down	cMO_tissue	MA_tissue	NA	NA	2.4843e-06	3.36822e-05	1.4375	1.08738	0.970315	0.891693
	mir-707	mmu-miR-707	nominal 0.0197 // FDR 0.0915	DZ	up	down	cMO_tissue	MA_tissue	1	1	4.58075e-05	0.00047095	1.03448	1.02326	0.946197	0.864353
	mir-678	mmu-miR-678	NA	DZ	up	up	cMO_tissue	MA_tissue	NA	NA	5.21094e-06	6.59491e-05	1	1.04425	0.970315	0.881178
	mir-188	mmu-miR-500-5p,mmu-miR-500-3p,mmu-miR-501-5p,mmu-miR-501-3p,mmu-miR-362-5p,mmu-miR-362-3p,mmu-miR-188-5p,mmu-miR-188-3p,mmu-miR-532-5p,mmu-miR-532-3p	NA	DZ	up	up	cMO_tissue	MA_tissue	1	1	0.000199497	0.00178381	1.04651	1.07317	0.920223	0.82755
	mir-26a-2	mmu-miR-26a-5p,mmu-miR-26a-2-3p,mmu-miR-546	NS	DZ	up	up	cMO_tissue	MA_tissue	1	1	8.52407e-05	0.000833868	1.05263	1.06878	0.894249	0.801262
	mir-26b	mmu-miR-26b-5p,mmu-miR-26b-3p	0.0109	DZ	up	up	cMO_tissue	MA_tissue	1	1	0.0009156	0.00686777	1.07937	1.09756	0.883117	0.784437
	mir-1938	mmu-miR-1938	0.0109	DZ	up	up	cMO_tissue	MA_tissue	0.000147176	0.00231814	5.31677e-06	6.70972e-05	3.6895	4.43599	0.187384	0.0883281
	mir-5101	mmu-miR-5101	NA	DZ	up	up	cMO_tissue	MA_tissue	NA	NA	1.85185e-07	3.02151e-06	1.05556	1.17969	0.966605	0.865405
	mir-504	mmu-miR-504-5p,mmu-miR-504-3p	NA	DZ	up	up	cMO_tissue	MA_tissue	NA	NA	6.87266e-08	1.20557e-06	0	2.29808	0.994434	0.890641
	mir-708	mmu-miR-708-5p,mmu-miR-708-3p,mmu-miR-6394	NA	DZ	up	up	cMO_tissue	MA_tissue	NA	NA	3.47489e-07	5.38588e-06	0	1.72115	0.996289	0.890641
	mir-1954	mmu-miR-1954	NS	DZ	up	down	cMO_tissue	MA_tissue	NA	NA	1.64268e-07	2.71348e-06	1.06667	1.0315	0.972171	0.866456
	mir-664	mmu-miR-664-5p,mmu-miR-664-3p	NA	DZ	up	up	cMO_tissue	MA_tissue	0.727318	1	0.000991149	0.00735982	1.075	1.20902	0.851577	0.743428
	mir-1192	mmu-miR-1192	NA	DZ	up	up	cMO_tissue	MA_tissue	1	1	2.95647e-06	3.94163e-05	1.17742	1.20657	0.884972	0.776025
	mir-3098	mmu-miR-3098-5p,mmu-miR-3098-3p	NS	DZ	up	up	cMO_tissue	MA_tissue	0.999838	1	0.000530582	0.00426322	1.06122	1.10469	0.818182	0.708728
	mir-342	mmu-miR-342-5p,mmu-miR-342-3p	NA	DZ	up	up	cMO_tissue	MA_tissue	0.00782905	0.0848994	1.61913e-05	0.000186809	1.31148	1.69161	0.660482	0.536278
	mir-146a	mmu-miR-146a-5p,mmu-miR-146a-3p	NS	DZ	up	down	cMO_tissue	MA_tissue	1	1	2.63051e-09	5.704e-08	1.11429	1.0989	0.935065	0.808623
	mir-3061	mmu-miR-3061-5p,mmu-miR-3061-3p	NS	DZ	up	up	cMO_tissue	MA_tissue	0.999982	1	8.36847e-06	0.000102218	1.24103	1.26458	0.638219	0.495268
	mir-3082	mmu-miR-3082-5p,mmu-miR-3082-3p	NA	DZ	up	up	cMO_tissue	MA_tissue	0.469328	1	7.67835e-06	9.43948e-05	1.07752	1.16209	0.760668	0.617245
	mir-568	mmu-miR-568	NA	DZ	up	up	cMO_tissue	MA_tissue	0.00466041	0.0530448	4.59052e-07	6.99293e-06	1.43416	1.66667	0.478664	0.334385
	mir-674	mmu-miR-674-5p,mmu-miR-674-3p	NA	DZ	up	up	cMO_tissue	MA_tissue	1	1	1.75483e-07	2.87378e-06	1.17949	1.18116	0.855288	0.709779
	mir-692-1	mmu-miR-692	NA	DZ	up	up	cMO_tissue	MA_tissue	0.0140766	0.141614	4.83713e-07	7.33502e-06	1.19774	1.40659	0.671614	0.521556
	mir-5619	mmu-miR-5619-5p,mmu-miR-5619-3p	NA	DZ	up	up	cMO_tissue	MA_tissue	1	1	6.32814e-10	1.50452e-08	1.08475	1.11481	0.890538	0.716088
	mir-3065	mmu-miR-3065-5p,mmu-miR-3065-3p	NA	DZ	up	up	cMO_tissue	MA_tissue	NA	NA	5.88288e-14	2.18175e-12	1.08	1.109	0.953618	0.778128
	mir-3108	mmu-miR-3108-5p,mmu-miR-3108-3p	NA	DZ	up	up	cMO_tissue	MA_tissue	0.498781	1	1.13897e-11	3.33281e-10	1.11594	1.26027	0.871985	0.692955
	mir-1249	mmu-miR-1249-5p,mmu-miR-1249-3p	NA	DZ	up	up	cMO_tissue	MA_tissue	0.369022	1	1.67777e-09	3.78607e-08	1.17007	1.29954	0.727273	0.543638
	mir-5130	mmu-miR-5130	NA	DZ	up	up	cMO_tissue	MA_tissue	0.550361	1	5.10057e-10	1.23247e-08	1.46544	1.63717	0.597403	0.405889
	mir-221	mmu-miR-221-5p,mmu-miR-221-3p,mmu-miR-222-5p,mmu-miR-222-3p	NA	DZ	up	up	cMO_tissue	MA_tissue	0.167421	1	2.04181e-10	5.1486e-09	2.41964	2.83219	0.584416	0.38591
	mir-1894	mmu-miR-1894-5p,mmu-miR-1894-3p	0.00451	DZ	up	up	cMO_tissue	MA_tissue	0.318932	1	1.70423e-11	4.89011e-10	1.09756	1.28024	0.847866	0.643533
	let-7c-1	mmu-miR-99a-5p,mmu-miR-99a-3p,mmu-let-7c-5p,mmu-let-7c-1-3p,mmu-miR-125b-5p,mmu-miR-125b-2-3p	NA	DZ	up	up	cMO_tissue	MA_tissue	0.502223	1	6.70418e-21	4.60101e-19	1.25	1.43189	0.925788	0.683491
	mir-23b	mmu-miR-23b-5p,mmu-miR-23b-3p,mmu-miR-27b-5p,mmu-miR-27b-3p,mmu-miR-24-1-5p,mmu-miR-24-3p	NS	DZ	up	up	cMO_tissue	MA_tissue	0.00699096	0.0764105	1.79789e-16	8.28275e-15	1.15909	1.65649	0.836735	0.586751
	mir-705	mmu-miR-705	0.00104	DZ	up	up	cMO_tissue	MA_tissue	0.778089	1	3.13245e-21	2.25435e-19	1.03448	1.18983	0.946197	0.6898
	mir-1231	mmu-miR-1231-5p,mmu-miR-1231-3p	NA	DZ	up	up	cMO_tissue	MA_tissue	1.88954e-06	3.84317e-05	2.2552e-19	1.32857e-17	1.3615	1.78006	0.604824	0.335436
	mir-706	mmu-miR-706	NA	DZ	up	up	cMO_tissue	MA_tissue	0.000303473	0.00442258	8.77987e-21	5.84476e-19	1.42489	1.70772	0.567718	0.291272
	mir-1903	mmu-miR-1903	NA	DZ	up	up	cMO_tissue	MA_tissue	1.71506e-07	3.95225e-06	8.82021e-22	6.74899e-20	1.22069	1.6673	0.730983	0.443743
	mir-511	mmu-miR-511-5p,mmu-miR-511-3p	NA	DZ	up	up	cMO_tissue	MA_tissue	1.36141e-06	2.79328e-05	1.55854e-66	1.38336e-63	1.63551	2.6652	0.801484	0.280757
	mir-141	mmu-miR-141-5p,mmu-miR-141-3p,mmu-miR-200c-5p,mmu-miR-200c-3p	NA	DZ	down	down	mhcDC_tissue	DC_blood	3.73048e-05	0.000850381	1.2298e-23	2.26193e-21	1.46552	2.06808	0.594406	0.187023
	mir-3076	mmu-miR-3076-5p,mmu-miR-3076-3p	nominal 0.0154 // FDR 0.0851	DZ	down	down	mhcDC_tissue	DC_blood	0.000313016	0.0059801	7.69725e-13	5.23204e-11	1.34167	1.72846	0.58042	0.269084
	mir-1962	mmu-miR-1962	NA	DZ	down	down	mhcDC_tissue	DC_blood	0.198258	1	1.19282e-11	6.54326e-10	1.22368	1.42958	0.734266	0.458015
	mir-5623	mmu-miR-5623-5p,mmu-miR-5623-3p	NS	DZ	down	down	mhcDC_tissue	DC_blood	0.324065	1	1.07007e-12	7.08115e-11	1.30159	1.46332	0.77972	0.505725
	mir-652	mmu-miR-652-5p,mmu-miR-652-3p	NA	DZ	down	down	mhcDC_tissue	DC_blood	0.832033	1	7.78129e-12	4.40365e-10	1.24242	1.41085	0.769231	0.507634
	mir-692-1	mmu-miR-692	NS	DZ	down	down	mhcDC_tissue	DC_blood	0.539007	1	3.61157e-08	1.24093e-06	1.05263	1.20362	0.800699	0.578244
	mir-1932	mmu-miR-1932	NA	DZ	down	down	mhcDC_tissue	DC_blood	0.38427	1	3.06556e-08	1.07699e-06	1.1	1.2967	0.86014	0.652672
	mir-339	mmu-miR-339-5p,mmu-miR-339-3p	NA	DZ	down	up	mhcDC_tissue	DC_blood	1	1	2.81933e-08	9.96085e-07	1.13333	1.12403	0.947552	0.753817
	mir-223	mmu-miR-223-5p,mmu-miR-223-3p	0.0416	DZ	down	up	mhcDC_tissue	DC_blood	1	1	1.46109e-08	5.32764e-07	1.21053	1.17647	0.933566	0.740458
	mir-711	mmu-miR-711	NS	DZ	down	down	mhcDC_tissue	DC_blood	0.501237	1	0.000375093	0.00499605	1.36232	1.49429	0.517483	0.332061
	mir-697	mmu-miR-697	NA	DZ	down	down	mhcDC_tissue	DC_blood	0.370747	1	0.000123991	0.00193361	1.02128	1.18785	0.835664	0.65458
	mir-5129	mmu-miR-5129-5p,mmu-miR-5129-3p	NA	DZ	down	down	mhcDC_tissue	DC_blood	0.0531644	0.551151	1.44596e-11	7.7951e-10	3.94059	3.96544	0.293706	0.116412
	mir-148b	mmu-miR-148b-5p,mmu-miR-148b-3p	nominal 0.0384 // FDR 0.132	DZ	down	down	mhcDC_tissue	DC_blood	0.118957	1	0.000281202	0.003934	1.09709	1.27758	0.63986	0.46374
	mir-3971	mmu-miR-3971	0.017	DZ	down	down	mhcDC_tissue	DC_blood	0.999179	1	4.66601e-06	0.000107275	1.17073	1.23494	0.856643	0.683206
	mir-342	mmu-miR-342-5p,mmu-miR-342-3p	NA	DZ	down	down	mhcDC_tissue	DC_blood	0.412501	1	2.4151e-06	5.8538e-05	1.07895	1.24375	0.867133	0.694656
	mir-7a-1	mmu-miR-7a-5p,mmu-miR-7a-1-3p	NS	DZ	down	down	mhcDC_tissue	DC_blood	1.02955e-05	0.000258159	2.47215e-07	7.17381e-06	1.73737	2.24945	0.307692	0.135496
	mir-5104	mmu-miR-5104	0.00256	DZ	down	down	mhcDC_tissue	DC_blood	0.656123	1	0.000134271	0.0020656	1.08621	1.23711	0.797203	0.629771
	mir-1231	mmu-miR-1231-5p,mmu-miR-1231-3p	NA	DZ	down	up	mhcDC_tissue	DC_blood	0.991612	1	1.19425e-05	0.000246071	1.65734	1.6408	0.5	0.335878
	mir-340	mmu-miR-340-5p,mmu-miR-340-3p	NA	DZ	down	down	mhcDC_tissue	DC_blood	0.07652	0.737976	0.000336532	0.00456347	1.18605	1.38318	0.548951	0.387405
	mir-677	mmu-miR-677-5p,mmu-miR-677-3p	nominal 0.0197 // FDR 0.0915	DZ	down	down	mhcDC_tissue	DC_blood	0.125649	1	8.14842e-05	0.00134626	2.23383	2.40355	0.297203	0.139313
	mir-686	mmu-miR-686	NA	DZ	down	down	mhcDC_tissue	DC_blood	1	1	0.00159475	0.0168354	1.35172	1.35652	0.493007	0.341603
	mir-1903	mmu-miR-1903	NA	DZ	down	down	mhcDC_tissue	DC_blood	0.386446	1	0.00123995	0.0135441	1.10976	1.25328	0.713287	0.562977
	mir-702	mmu-miR-702-3p,mmu-miR-702-5p	NA	DZ	down	down	mhcDC_tissue	DC_blood	NA	NA	0.000685211	0.00837725	1	1.11429	0.916084	0.799618
	mir-1190	mmu-miR-1190	NA	DZ	down	down	mhcDC_tissue	DC_blood	NA	NA	0.000575556	0.00723465	1	1.10769	0.968531	0.875954
	mir-147	mmu-miR-147-5p,mmu-miR-147-3p	NA	DZ	up	up	mhcDC_tissue	DC_blood	NA	NA	0.000149198	0.00226459	1.53846	0	0.954545	0.994275
	mir-146a	mmu-miR-146a-5p,mmu-miR-146a-3p	NS	DZ	up	up	mhcDC_tissue	DC_blood	NA	NA	0.000672941	0.00828394	1	0	0.958042	0.998092
	let-7c-1	mmu-miR-99a-5p,mmu-miR-99a-3p,mmu-let-7c-5p,mmu-let-7c-1-3p,mmu-miR-125b-5p,mmu-miR-125b-2-3p	NS	DZ	up	up	mhcDC_tissue	DC_blood	NA	NA	0.000889451	0.0103772	1.22222	1	0.937063	0.982824
	mir-30a	mmu-miR-30a-5p,mmu-miR-30a-3p,mmu-miR-30c-5p,mmu-miR-30c-2-3p	NS	DZ	up	up	mhcDC_tissue	DC_blood	NA	NA	0.000362515	0.00484421	1.0625	1	0.944056	0.992366
	mir-3065	mmu-miR-3065-5p,mmu-miR-3065-3p	nominal 0.024 // FDR 0.103	DZ	up	up	mhcDC_tissue	DC_blood	1	1	4.4588e-05	0.000795523	1.11111	1.05882	0.905594	0.967557
	mir-5098	mmu-miR-5098	NA	DZ	up	up	mhcDC_tissue	DC_blood	1	1	0.000409613	0.00540404	1.14103	1.13333	0.727273	0.799618
	mir-1963	mmu-miR-1963	NA	DZ	up	up	mhcDC_tissue	DC_blood	0.909792	1	0.000456632	0.00597395	1.23377	1.09709	0.730769	0.803435
	mir-1927	mmu-miR-1927	NA	DZ	up	down	mhcDC_tissue	DC_blood	0.998879	1	0.000799562	0.00951251	1.15094	1.22034	0.814685	0.887405
	mir-3066	mmu-miR-3066-5p,mmu-miR-3066-3p	NA	DZ	up	up	mhcDC_tissue	DC_blood	NA	NA	4.27009e-06	9.87171e-05	1.02381	1	0.853147	0.931298
	mir-744	mmu-miR-744-5p,mmu-miR-744-3p	NA	DZ	up	down	mhcDC_tissue	DC_blood	1	1	0.000869174	0.0101882	1.05357	1.08197	0.804196	0.883588
	mir-3068	mmu-miR-3068-5p,mmu-miR-3068-3p	NA	DZ	up	up	mhcDC_tissue	DC_blood	0.896876	1	0.00121475	0.0133111	1.2	1.08911	0.72028	0.807252
	mir-33	mmu-miR-33-5p,mmu-miR-33-3p	NA	DZ	up	up	mhcDC_tissue	DC_blood	1	1	0.000272707	0.00382799	1.19388	1.18045	0.657343	0.746183
	mir-1192	mmu-miR-1192	NS	DZ	up	up	mhcDC_tissue	DC_blood	0.269442	1	6.88358e-07	1.84749e-05	1.3	1.04167	0.86014	0.954198
	mir-1893	mmu-miR-1893	NS	DZ	up	up	mhcDC_tissue	DC_blood	1	1	0.000111417	0.00176392	1.18919	1.09302	0.741259	0.835878
	mir-3074-1	mmu-miR-3074-5p,mmu-miR-3074-1-3p	NA	DZ	up	up	mhcDC_tissue	DC_blood	1	1	2.89347e-09	1.18765e-07	1.09524	1.0625	0.853147	0.969466
	mir-5618	mmu-miR-5618-5p,mmu-miR-5618-3p	NA	DZ	up	up	mhcDC_tissue	DC_blood	0.997584	1	6.67341e-06	0.000147464	1.32051	1.23223	0.454545	0.597328
	mir-5130	mmu-miR-5130	NA	DZ	up	up	mhcDC_tissue	DC_blood	0.460358	1	2.96979e-06	7.08838e-05	1.36774	1.23188	0.458042	0.604962
	mir-3061	mmu-miR-3061-5p,mmu-miR-3061-3p	NA	DZ	up	up	mhcDC_tissue	DC_blood	0.377876	1	9.46439e-08	3.03516e-06	1.28276	1.13904	0.493007	0.64313
	mir-1904	mmu-miR-582-5p,mmu-miR-582-3p,mmu-miR-1904	NA	DZ	up	up	mhcDC_tissue	DC_blood	0.999998	1	6.89089e-12	3.95341e-10	1.19608	1.07143	0.821678	0.973282
	mir-132	mmu-miR-212-5p,mmu-miR-212-3p,mmu-miR-132-5p,mmu-miR-132-3p	NS	DZ	up	up	mhcDC_tissue	DC_blood	NA	NA	1.58273e-07	4.80466e-06	1.2	0	0.842657	0.998092
	mir-1953	mmu-miR-1953	NS	DZ	up	up	mhcDC_tissue	DC_blood	NA	NA	1.98172e-12	1.25814e-10	1.27119	1	0.793706	0.950382
	mir-23a	mmu-miR-23a-5p,mmu-miR-23a-3p,mmu-miR-27a-5p,mmu-miR-27a-3p,mmu-miR-24-3p,mmu-miR-24-2-5p	NA	DZ	up	up	mhcDC_tissue	DC_blood	0.948711	1	7.66702e-10	3.43697e-08	1.20988	1.13846	0.716783	0.875954
	mir-22	mmu-miR-22-5p,mmu-miR-22-3p	0.00104	DZ	up	up	mhcDC_tissue	DC_blood	0.920237	1	2.90681e-12	1.78213e-10	1.12821	1.02326	0.727273	0.917939
	mir-221	mmu-miR-221-5p,mmu-miR-221-3p,mmu-miR-222-5p,mmu-miR-222-3p	NS	DZ	up	up	mhcDC_tissue	DC_blood	NA	NA	4.04059e-14	3.34673e-12	1.87692	1	0.772727	0.979008
	mir-706	mmu-miR-706	0.00451	DZ	up	up	mhcDC_tissue	DC_blood	2.56549e-08	8.72267e-07	8.60458e-13	5.81716e-11	2.00585	1.15084	0.402098	0.658397
	mir-155	mmu-miR-155-5p,mmu-miR-155-3p	NA	DZ	up	up	mhcDC_tissue	DC_blood	NA	NA	9.38413e-05	0.00152425	2.19802	0	0.646853	1
	mir-1938	mmu-miR-1938	nominal 0.0199 // FDR 0.0915	DZ	up	up	mhcDC_tissue	DC_blood	5.18585e-13	3.01531e-11	1.43826e-62	1.79883e-58	2.52966	1.07407	0.174825	0.896947
	mir-141	mmu-miR-141-5p,mmu-miR-141-3p,mmu-miR-200c-5p,mmu-miR-200c-3p	NA	DZ	down	down	ncMO_tissue	ncMO_blood	0.0335507	0.110002	2.62591e-13	2.11786e-11	2.17308	2.5664	0.613383	0.434458
	mir-1962	mmu-miR-1962	nominal 0.0154 // FDR 0.0851	DZ	down	down	ncMO_tissue	ncMO_blood	0.00458502	0.0244596	3.17684e-07	1.27334e-05	2.12598	2.52132	0.527881	0.414938
	mir-1955	mmu-miR-1955-5p,mmu-miR-1955-3p	NS	DZ	down	down	ncMO_tissue	ncMO_blood	0.0364661	0.116477	2.45604e-06	8.1829e-05	1.48837	1.88786	0.840149	0.735258
	mir-5104	mmu-miR-5104	NA	DZ	down	down	ncMO_tissue	ncMO_blood	0.00422763	0.0231276	1.65178e-06	5.71941e-05	1.23333	1.6633	0.888476	0.785007
	mir-692-1	mmu-miR-692	NA	DZ	down	down	ncMO_tissue	ncMO_blood	0.0433645	0.132885	4.52682e-07	1.74059e-05	1.72414	2.02149	0.784387	0.68456
	mir-3109	mmu-miR-3109-5p,mmu-miR-3109-3p	NA	DZ	down	down	ncMO_tissue	ncMO_blood	0.873403	1	0.000223154	0.00456207	1.97357	2.00896	0.156134	0.0616782
	mir-1190	mmu-miR-1190	NA	DZ	down	down	ncMO_tissue	ncMO_blood	0.0186942	0.071883	0.000150428	0.00325649	1.19231	1.56742	0.903346	0.831097
	mir-3971	mmu-miR-3971	NA	DZ	down	down	ncMO_tissue	ncMO_blood	0.369408	0.587322	0.000570444	0.0102937	1.61538	1.73067	0.855019	0.796665
	mir-5114	mmu-miR-5114	NA	DZ	down	down	ncMO_tissue	ncMO_blood	0.994631	1	0.000400697	0.00768118	1.4375	1.49479	0.94052	0.883015
	mir-339	mmu-miR-339-5p,mmu-miR-339-3p	NA	DZ	down	down	ncMO_tissue	ncMO_blood	0.132911	0.291729	0.000740908	0.0129117	1.32258	1.58459	0.884758	0.829334
	mir-10b	mmu-miR-10b-5p,mmu-miR-10b-3p	0.0416	DZ	up	up	ncMO_tissue	ncMO_blood	NA	NA	6.74115e-05	0.00162119	0	0	0.988848	0.999864
	mir-5134	mmu-miR-5134-5p,mmu-miR-5134-3p,mmu-miR-6965-5p,mmu-miR-6965-3p	NS	DZ	up	down	ncMO_tissue	ncMO_blood	NA	NA	0.000139086	0.00303079	1.5	1.6	0.98513	0.998644
	mir-1957	mmu-miR-1957a	NA	DZ	up	down	ncMO_tissue	ncMO_blood	0.425162	0.647458	0.000210981	0.00437404	1.21429	1.4065	0.947955	0.983327
	mir-221	mmu-miR-221-5p,mmu-miR-221-3p,mmu-miR-222-5p,mmu-miR-222-3p	NA	DZ	up	up	ncMO_tissue	ncMO_blood	1	1	0.00025531	0.00514002	1.4	1.33077	0.944238	0.982378
	mir-3074-1	mmu-miR-3074-5p,mmu-miR-3074-1-3p	0.00451	DZ	up	down	ncMO_tissue	ncMO_blood	1	1	4.4191e-06	0.000135934	1.23529	1.30702	0.936803	0.984547
	mir-1904	mmu-miR-582-5p,mmu-miR-582-3p,mmu-miR-1904	NA	DZ	up	down	ncMO_tissue	ncMO_blood	0.989457	1	4.1776e-07	1.61571e-05	1.38889	1.54622	0.933086	0.983869
	mir-30a	mmu-miR-30a-5p,mmu-miR-30a-3p,mmu-miR-30c-5p,mmu-miR-30c-2-3p	NS	DZ	up	down	ncMO_tissue	ncMO_blood	0.0358645	0.115527	2.59471e-10	1.6343e-08	1.11765	1.5	0.936803	0.99024
	mir-1192	mmu-miR-1192	nominal 0.024 // FDR 0.103	DZ	up	down	ncMO_tissue	ncMO_blood	0.504409	0.728996	5.79731e-06	0.000173095	1.28125	1.45609	0.881041	0.952149
	mir-674	mmu-miR-674-5p,mmu-miR-674-3p	NS	DZ	up	up	ncMO_tissue	ncMO_blood	0.947409	1	0.000421202	0.0080108	1.5122	1.41637	0.847584	0.923817
	mir-146a	mmu-miR-146a-5p,mmu-miR-146a-3p	NA	DZ	up	down	ncMO_tissue	ncMO_blood	0.999959	1	3.17239e-07	1.27334e-05	1.44186	1.45513	0.840149	0.93656
	mir-5130	mmu-miR-5130	NS	DZ	up	down	ncMO_tissue	ncMO_blood	0.330567	0.543112	1.95159e-06	6.65299e-05	1.45098	1.52529	0.810409	0.916904
	mir-23a	mmu-miR-23a-5p,mmu-miR-23a-3p,mmu-miR-27a-5p,mmu-miR-27a-3p,mmu-miR-24-3p,mmu-miR-24-2-5p	NA	DZ	up	down	ncMO_tissue	ncMO_blood	0.904729	1	6.83266e-11	4.70706e-09	1.44186	1.47554	0.840149	0.950115
	mir-744	mmu-miR-744-5p,mmu-miR-744-3p	0.00104	DZ	up	down	ncMO_tissue	ncMO_blood	0.728578	0.934663	3.64354e-07	1.43432e-05	1.35294	1.43621	0.810409	0.921377
	mir-29a	mmu-miR-29a-5p,mmu-miR-29a-3p,mmu-miR-29b-1-5p,mmu-miR-29b-3p	NA	DZ	up	down	ncMO_tissue	ncMO_blood	3.78605e-05	0.000597747	1.61756e-08	8.13515e-07	2.48603	3.63405	0.334572	0.55551
	mir-22	mmu-miR-22-5p,mmu-miR-22-3p	nominal 0.0197 // FDR 0.0915	DZ	up	up	ncMO_tissue	ncMO_blood	1	1	3.74898e-43	1.30494e-40	1.36232	1.3361	0.743494	0.967331
			NS

## Sheet: TableS5B.DE.bloodvstissue
TableS5B.scDD analysis: significant miRNA genes (DE) in tissue vs blood myeloid cell sub-populations
	gene	mature form	TRAP_FDR	most_significant_DDcategory	detection_rate_change_vs_ref	expr_level_change	c1.celltype(reference)	c2.celltype	nonzero.pvalue	nonzero.pvalue.adj	zero.pvalue	zero.pvalue.adj	c1.maxmean	c2.maxmean	c1.zero_proportion	c2.zero_proportion
	mir-1982	mmu-miR-1982-5p,mmu-miR-1982-3p	NA	DE	up	up	cDC1_tissue	DC_blood	2.88658e-15	2.12679e-13	0.0777757	0.232423	6.31962	4.56311	0.00315457	0.0171756
	mir-3091	mmu-miR-3091-5p,mmu-miR-3091-3p	NA	DE	up	up	cDC1_tissue	DC_blood	2.85882e-13	1.81469e-11	0.000308992	0.00270034	3.73267	2.41394	0.044164	0.124046
	mir-325	mmu-miR-384-5p,mmu-miR-384-3p,mmu-miR-325-5p,mmu-miR-325-3p	nominal 0.024 // FDR 0.103	DE	up	up	cDC1_tissue	DC_blood	2.55351e-15	1.9156e-13	0.000865407	0.00659049	3.88925	2.57474	0.0315457	0.0935115
	mir-5124	mmu-miR-5124a	NA	DE	up	up	cDC1_tissue	DC_blood	1.60369e-07	4.50124e-06	0.257945	0.501324	1.9916	1.21348	0.624606	0.660305
	mir-101b	mmu-miR-101b-5p,mmu-miR-101b-3p	NS	DE	up	up	cDC1_tissue	DC_blood	0.000132086	0.00248853	0.0592344	0.188271	1.625	1.23176	0.495268	0.555344
	mir-5107	mmu-miR-5107-5p,mmu-miR-5107-3p	NA	DE	up	up	cMO_tissue	cMO_blood	0	0	1.13284e-32	5.5911e-31	60.1754	10.9675	0.153989	0.434495
	mir-1938	mmu-miR-1938	NA	DE	up	up	cMO_tissue	cMO_blood	0	0	1.22785e-296	4.27231e-293	3.6895	1.02946	0.187384	0.946777
	mir-138-2	mmu-miR-138-5p,mmu-miR-138-2-3p	NS	DE	up	up	cMO_tissue	cMO_blood	7.03742e-11	1.92693e-09	0.759151	0.890287	15.7625	13.9106	0	0.000174216
	mir-221	mmu-miR-221-5p,mmu-miR-221-3p,mmu-miR-222-5p,mmu-miR-222-3p	0.00451	DE	up	up	cMO_tissue	cMO_blood	0	0	1.76701e-231	1.29438e-228	2.41964	1.04265	0.584416	0.98162
	mir-1907	mmu-miR-1907	0.00451	DE	down	up	cMO_tissue	cMO_blood	4.41211e-06	7.21664e-05	0.000220223	0.00148429	3.00246	2.39087	0.244898	0.18101
	mir-325	mmu-miR-384-5p,mmu-miR-384-3p,mmu-miR-325-5p,mmu-miR-325-3p	nominal 0.024 // FDR 0.103	DE	up	up	cMO_tissue	cMO_blood	2.16055e-10	5.69557e-09	6.61089e-07	6.99698e-06	3.08171	2.48279	0.0463822	0.116812
	mir-142	mmu-miR-142a-5p,mmu-miR-142a-3p	nominal 0.0159 // FDR 0.086	DE	down	up	cMO_tissue	cMO_blood	1.23031e-06	2.16989e-05	0.0338464	0.109176	2.65385	2.06172	0.276438	0.236498
	mir-3091	mmu-miR-3091-5p,mmu-miR-3091-3p	NA	DE	up	up	cMO_tissue	cMO_blood	1.81632e-07	3.54397e-06	0.000954173	0.00537659	2.96573	2.4017	0.0797774	0.128049
	mir-1982	mmu-miR-1982-5p,mmu-miR-1982-3p	NA	DE	down	down	cMO_tissue	cMO_blood	0.000306109	0.00379269	0.313665	0.546803	4.20038	4.6451	0.0185529	0.0133275
	mir-5107	mmu-miR-5107-5p,mmu-miR-5107-3p	NA	DE	up	up	cMO_tissue	MA_tissue	0	0	2.59664e-17	1.26636e-15	60.1754	96.5679	0.153989	0.0168244
	mir-692-2	mmu-miR-692	NA	DE	up	up	cMO_tissue	MA_tissue	0	0	NA	NA	13.8794	24.8402	0	0
	mir-1982	mmu-miR-1982-5p,mmu-miR-1982-3p	NA	DE	up	up	cMO_tissue	MA_tissue	0.000485457	0.00675884	0.180861	0.420037	4.20038	4.77365	0.0185529	0.0105152
	mir-21	mmu-miR-21a-5p,mmu-miR-21a-3p	nominal 0.017 // 0.0894	DE	down	down	cMO_tissue	MA_tissue	7.92168e-09	2.14206e-07	0.104785	0.299347	6.18657	5.22353	0.00556586	0.0168244
	mir-5129	mmu-miR-5129-5p,mmu-miR-5129-3p	nominal 0.0384 // FDR 0.132	DE	down	down	cMO_tissue	MA_tissue	1.43916e-08	3.78225e-07	1.74901e-06	2.43073e-05	5.79492	4.42182	0.0500928	0.132492
	mir-682	mmu-miR-682	NS	DE	down	down	cMO_tissue	MA_tissue	4.03055e-10	1.23235e-08	0.65765	0.817889	13.2412	11.4916	0	0.00105152
	mir-138-2	mmu-miR-138-5p,mmu-miR-138-2-3p	NS	DE	up	down	cMO_tissue	MA_tissue	0	0	NA	NA	15.7625	12.142	0	0
	mir-5107	mmu-miR-5107-5p,mmu-miR-5107-3p	NA	DE	up	up	mhcDC_tissue	DC_blood	0	0	0.125949	0.391603	153.575	89.4232	0.0034965	0.0305344
	mir-138-2	mmu-miR-138-5p,mmu-miR-138-2-3p	NS	DE	up	up	mhcDC_tissue	DC_blood	2.17049e-13	1.28059e-11	NA	NA	17.7098	14.3664	0	0
	mir-682	mmu-miR-682	NS	DE	up	up	mhcDC_tissue	DC_blood	2.75146e-10	1.17435e-08	NA	NA	14.3077	11.2786	0	0
	mir-142	mmu-miR-142a-5p,mmu-miR-142a-3p	nominal 0.0159 // FDR 0.086	DE	up	up	mhcDC_tissue	DC_blood	3.33067e-16	2.67253e-14	0.0832802	0.310273	4.44151	2.58798	0.0734266	0.110687
	mir-325	mmu-miR-384-5p,mmu-miR-384-3p,mmu-miR-325-5p,mmu-miR-325-3p	nominal 0.024 // FDR 0.103	DE	up	up	mhcDC_tissue	DC_blood	0	0	0.000111762	0.00176714	4.1362	2.57474	0.0244755	0.0935115
	mir-21	mmu-miR-21a-5p,mmu-miR-21a-3p	nominal 0.017 // 0.0894	DE	up	up	mhcDC_tissue	DC_blood	0.000286435	0.00552488	NA	NA	9.55944	8.24427	0	0
	mir-3091	mmu-miR-3091-5p,mmu-miR-3091-3p	NA	DE	up	up	mhcDC_tissue	DC_blood	8.43769e-15	5.83656e-13	0.00142133	0.0153114	3.7	2.41394	0.0559441	0.124046
	mir-5124	mmu-miR-5124a	NA	DE	up	up	mhcDC_tissue	DC_blood	3.51512e-05	0.000810498	0.000178033	0.00264448	1.9375	1.21348	0.552448	0.660305
	mir-5107	mmu-miR-5107-5p,mmu-miR-5107-3p	NA	DE	down	up	ncMO_tissue	ncMO_blood	1.99539e-06	5.99966e-05	0.432323	0.872634	9.28163	4.65878	0.0892193	0.0485292
	mir-692-2	mmu-miR-692	NA	DE	up	up	ncMO_tissue	ncMO_blood	2.57336e-06	7.29847e-05	NA	NA	18.658	14.3157	0	0
	mir-138-2	mmu-miR-138-5p,mmu-miR-138-2-3p	NS	DE	up	up	ncMO_tissue	ncMO_blood	6.99429e-06	0.000158658	NA	NA	12.2045	10.1156	0	0
	mir-682	mmu-miR-682	NS	DE	up	up	ncMO_tissue	ncMO_blood	2.56549e-05	0.000449202	NA	NA	14.8625	13.3064	0	0
	mir-1938	mmu-miR-1938	NA	DE	up	up	ncMO_tissue	ncMO_blood	0	0	2.17415e-127	1.43788e-123	2.76923	1.49364	0.371747	0.946726
	mir-1907	mmu-miR-1907	0.00451	DE	down	up	ncMO_tissue	ncMO_blood	7.51976e-06	0.000166946	0.833217	0.979362	3.54502	2.64661	0.215613	0.202521
	mir-325	mmu-miR-384-5p,mmu-miR-384-3p,mmu-miR-325-5p,mmu-miR-325-3p	nominal 0.024 // FDR 0.103	DE	up	up	ncMO_tissue	ncMO_blood	4.93969e-09	3.82398e-07	0.108003	0.469764	3.17671	2.40996	0.0743494	0.0854006
	mir-3091	mmu-miR-3091-5p,mmu-miR-3091-3p	NA	DE	up	up	ncMO_tissue	ncMO_blood	4.03412e-05	0.000622874	0.0403081	0.267379	3.24206	2.52873	0.063197	0.0821472
	mir-1956	mmu-miR-1956	NA	DE	up	down	ncMO_tissue	ncMO_blood	0.000315769	0.00300658	0.0205145	0.174163	1.23077	1.51488	0.806691	0.87705
	mir-652	mmu-miR-652-5p,mmu-miR-652-3p	NS	DE	up	down	ncMO_tissue	ncMO_blood	3.40865e-05	0.000543075	0.297233	0.755331	2.15172	2.46091	0.460967	0.472956
	mir-5124	mmu-miR-5124a	NA	DE	up	down	ncMO_tissue	ncMO_blood	0.000104964	0.00127197	0.790479	0.979362	1.64835	1.96657	0.66171	0.671547
	mir-1963	mmu-miR-1963	NA	DE	down	down	ncMO_tissue	ncMO_blood	0.0024261	0.0152341	0.19792	0.634067	1.27083	1.58949	0.821561	0.809137
	mir-7a-1	mmu-miR-7a-5p,mmu-miR-7a-1-3p	0.00256	DE	down	down	ncMO_tissue	ncMO_blood	0.00396812	0.0220526	0.0352192	0.24406	1.88806	2.23329	0.501859	0.462519
	mir-101b	mmu-miR-101b-5p,mmu-miR-101b-3p	NS	DE	up	down	ncMO_tissue	ncMO_blood	7.19247e-05	0.000954868	0.829552	0.979362	1.27273	1.64984	0.795539	0.825403
	mir-3076	mmu-miR-3076-5p,mmu-miR-3076-3p	NA	DE	up	down	ncMO_tissue	ncMO_blood	2.57233e-05	0.000449202	0.110843	0.475397	1.76106	2.16032	0.579926	0.590755
	mir-5113	mmu-miR-5113	NA	DE	down	down	ncMO_tissue	ncMO_blood	1.87526e-05	0.000349686	0.0294178	0.217016	1.32075	1.72058	0.802974	0.775383
	mir-342	mmu-miR-342-5p,mmu-miR-342-3p	NS	DE	down	down	ncMO_tissue	ncMO_blood	3.23855e-06	8.57679e-05	6.05214e-05	0.00148244	1.7451	2.16085	0.620818	0.54575
	mir-1933	mmu-miR-1933-5p,mmu-miR-1933-3p	NA	DE	down	down	ncMO_tissue	ncMO_blood	4.13526e-05	0.000631179	0.0193983	0.16814	1.21277	1.65299	0.825279	0.798428
	mir-207	mmu-miR-207	NA	DE	down	down	ncMO_tissue	ncMO_blood	0.000144607	0.0016169	0.000463874	0.00872783	1.65079	2.20724	0.765799	0.685373
	mir-1231	mmu-miR-1231-5p,mmu-miR-1231-3p	NA	DE	down	down	ncMO_tissue	ncMO_blood	5.95021e-06	0.000138911	8.40091e-05	0.0019772	1.53947	2.2126	0.717472	0.638471

## Sheet: TableS5C.GRO-seq
TableS5C.GRO-seq ex vivo macrophage culture DE analysis
logFC	AveExpr	t	P.Value	adj.P.Val	B	de	names	treatment
6.35425	8.67118	27.6402	5.64283e-14	3.67945e-10	22.1234	up	NM_001159395	KLA 1h
5.24645	9.50304	26.0767	1.29503e-13	3.67945e-10	21.4157	up	NM_009397	KLA 1h
6.47267	8.40893	25.8689	1.4514e-13	3.67945e-10	21.2406	up	NM_001359638	KLA 1h
6.24717	7.97545	25.8515	1.46532e-13	3.67945e-10	21.1428	up	NM_010119	KLA 1h
6.85295	7.25054	25.5981	1.68605e-13	3.67945e-10	21.057	up	NM_009834	KLA 1h
4.80551	7.45036	25.3617	1.92414e-13	3.67945e-10	21.0679	up	NM_001205052	KLA 1h
6.03288	6.24895	25.0988	2.23169e-13	3.67945e-10	20.8385	up	NM_001044740	KLA 1h
6.58057	7.8162	25.003	2.35655e-13	3.67945e-10	20.6917	up	NM_013652	KLA 1h
3.87007	8.46964	24.5109	3.1263e-13	4.0012e-10	20.6469	up	NM_011408	KLA 1h
4.36945	8.50779	24.469	3.20326e-13	4.0012e-10	20.6075	up	NM_008413	KLA 1h
4.49915	6.99728	23.9275	4.40207e-13	4.81025e-10	20.2495	up	NM_013671	KLA 1h
6.41147	9.20085	23.8458	4.62116e-13	4.81025e-10	20.221	up	NM_001278601	KLA 1h
-3.40386	7.99128	-23.2323	6.68846e-13	6.42658e-10	19.9331	down	NM_001172424	KLA 1h
6.00481	8.01038	22.9719	7.84709e-13	6.60467e-10	19.6763	up	NM_010493	KLA 1h
7.03813	8.92622	22.843	8.49827e-13	6.60467e-10	19.6567	up	NM_027835	KLA 1h
5.65797	7.98087	22.7292	9.12123e-13	6.60467e-10	19.589	up	NM_019840	KLA 1h
3.26402	8.15455	22.6875	9.36165e-13	6.60467e-10	19.6194	up	NM_001276301	KLA 1h
4.60757	8.47055	22.6584	9.53357e-13	6.60467e-10	19.5783	up	NM_153118	KLA 1h
5.92082	7.95667	22.5747	1.00463e-12	6.60467e-10	19.4583	up	NM_010907	KLA 1h
-4.63813	4.74456	-22.1682	1.29924e-12	8.11438e-10	18.9584	down	NM_133187	KLA 1h
5.64464	6.57739	21.8785	1.56478e-12	9.30748e-10	18.929	up	NM_178751	KLA 1h
4.78862	10.9873	21.7296	1.72332e-12	9.78452e-10	18.9722	up	NM_001177787	KLA 1h
7.03583	7.00113	21.578	1.90249e-12	1.03322e-09	18.5589	up	NR_027852	KLA 1h
4.11069	6.98186	21.3191	2.25587e-12	1.1733e-09	18.7674	up	NM_199449	KLA 1h
5.27078	5.82101	21.2586	2.34829e-12	1.1733e-09	18.568	up	NM_001085390	KLA 1h
4.39345	4.54155	21.061	2.67889e-12	1.287e-09	18.431	up	NM_001040699	KLA 1h
5.93567	4.82517	20.9236	2.93788e-12	1.35915e-09	17.84	up	NM_015783	KLA 1h
3.56159	8.77712	20.6515	3.53297e-12	1.57608e-09	18.3331	up	NM_207680	KLA 1h
3.0857	6.17666	20.1518	4.98733e-12	2.14816e-09	17.9998	up	NM_026405	KLA 1h
4.96828	7.2811	19.9078	5.91908e-12	2.46451e-09	17.7576	up	NM_009421	KLA 1h
7.00206	8.67358	19.5349	7.71939e-12	3.11042e-09	17.5313	up	NM_011521	KLA 1h
4.30462	10.0033	19.3678	8.70833e-12	3.39924e-09	17.4431	up	NM_008689	KLA 1h
4.58299	10.092	19.1856	9.94227e-12	3.7633e-09	17.3165	up	NM_013885	KLA 1h
9.20095	6.73127	19.0105	1.13058e-11	3.95784e-09	16.7241	up	NM_153564	KLA 1h
3.71082	7.03204	19.0082	1.13245e-11	3.95784e-09	17.1982	up	NM_009046	KLA 1h
4.54119	10.463	18.9984	1.14068e-11	3.95784e-09	17.1756	up	NM_019549	KLA 1h
3.55333	6.627	18.915	1.21318e-11	4.09563e-09	17.1329	up	NM_001145827	KLA 1h
-3.32261	5.12223	-18.8378	1.28467e-11	4.22285e-09	17.0267	down	NM_001085409	KLA 1h
3.81274	9.44628	18.5754	1.56329e-11	5.00695e-09	16.8816	up	NM_008551	KLA 1h
8.29594	5.60348	18.4086	1.77328e-11	5.16621e-09	15.9258	up	NM_009404	KLA 1h
5.10686	7.09493	18.4082	1.77391e-11	5.16621e-09	16.7468	up	NM_001080813	KLA 1h
4.14773	9.4177	18.3982	1.78733e-11	5.16621e-09	16.7443	up	NM_133891	KLA 1h
4.29397	10.5013	18.3767	1.81678e-11	5.16621e-09	16.728	up	NM_145839	KLA 1h
5.21219	6.16823	18.3745	1.81982e-11	5.16621e-09	16.6659	up	NM_010260	KLA 1h
5.97563	7.12338	18.3086	1.91363e-11	5.3118e-09	16.677	up	NM_010554	KLA 1h
3.4645	8.35873	18.2346	2.02485e-11	5.49834e-09	16.6283	up	NM_001310671	KLA 1h
3.44986	9.82799	18.1015	2.24292e-11	5.96093e-09	16.5237	up	NM_001289704	KLA 1h
-3.94321	6.68802	-17.9599	2.50268e-11	6.16308e-09	16.4098	down	NM_010566	KLA 1h
4.90338	8.27408	17.9483	2.52543e-11	6.16308e-09	16.4072	up	NM_011338	KLA 1h
-3.67875	4.19952	-17.9454	2.53111e-11	6.16308e-09	16.1253	down	NM_001270537	KLA 1h
3.12969	5.09875	17.9401	2.54142e-11	6.16308e-09	16.4029	up	NM_001190461	KLA 1h
3.3877	7.13066	17.9279	2.56569e-11	6.16308e-09	16.3956	up	NM_178593	KLA 1h
4.61108	4.0094	17.8998	2.62251e-11	6.1807e-09	16.0875	up	NM_178644	KLA 1h
4.22606	8.80388	17.8405	2.74661e-11	6.35332e-09	16.3247	up	NM_010657	KLA 1h
2.8318	6.86198	17.7056	3.05297e-11	6.93358e-09	16.2233	up	NM_130796	KLA 1h
-3.25991	5.82699	-17.5609	3.42282e-11	7.63471e-09	16.1082	down	NM_145933	KLA 1h
3.71365	7.92323	17.4213	3.82469e-11	8.38145e-09	15.9993	up	NM_007772	KLA 1h
3.24943	6.91654	17.3963	3.90205e-11	8.40354e-09	15.9794	up	NM_027514	KLA 1h
3.41978	8.08273	17.3532	4.03897e-11	8.55098e-09	15.9448	up	NM_001358783	KLA 1h
3.60774	6.27318	17.259	4.35664e-11	9.0698e-09	15.8565	up	NM_011809	KLA 1h
4.22669	9.59813	17.2316	4.45358e-11	9.07999e-09	15.8468	up	NM_008402	KLA 1h
3.73546	7.00418	17.1867	4.61814e-11	9.07999e-09	15.812	up	NM_007548	KLA 1h
10.6494	7.06573	17.1586	4.72432e-11	9.07999e-09	15.1483	up	NM_008361	KLA 1h
-3.80444	3.78705	-17.1438	4.78129e-11	9.07999e-09	15.5911	down	NM_199029	KLA 1h
-3.04927	6.48757	-17.1384	4.8022e-11	9.07999e-09	15.773	down	NM_010580	KLA 1h
4.57401	7.04805	17.1294	4.83741e-11	9.07999e-09	15.7609	up	NM_145857	KLA 1h
4.0225	6.65961	17.1211	4.87038e-11	9.07999e-09	15.7589	up	NM_001110825	KLA 1h
3.39391	7.7957	17.0321	5.23593e-11	9.31141e-09	15.6867	up	NM_001081427	KLA 1h
2.6177	7.0577	17.0188	5.29286e-11	9.31141e-09	15.6746	up	NM_028527	KLA 1h
5.09654	8.65799	17.0093	5.33414e-11	9.31141e-09	15.6685	up	NM_001289915	KLA 1h
4.53925	4.43105	17.0071	5.34347e-11	9.31141e-09	15.5218	up	NM_019738	KLA 1h
2.618	7.05738	17.0017	5.36724e-11	9.31141e-09	15.6606	up	NM_001100116	KLA 1h
4.84855	4.89826	16.9437	5.62804e-11	9.63012e-09	15.5118	up	NM_001355403	KLA 1h
-2.49278	5.68632	-16.805	6.30788e-11	1.06475e-08	15.5016	down	NM_178641	KLA 1h
-3.07904	5.51068	-16.6207	7.34924e-11	1.21236e-08	15.3503	down	NM_133754	KLA 1h
2.59772	6.2075	16.6163	7.37648e-11	1.21236e-08	15.3438	up	NM_016686	KLA 1h
2.48597	7.83298	16.5395	7.86557e-11	1.27596e-08	15.2798	up	NM_001369325	KLA 1h
3.89875	5.70835	16.4733	8.3145e-11	1.33149e-08	15.2044	up	NM_009841	KLA 1h
3.13092	9.41316	16.4013	8.83377e-11	1.39674e-08	15.1668	up	NM_009177	KLA 1h
4.29837	5.01906	16.3578	9.16421e-11	1.43088e-08	15.0867	up	NM_145545	KLA 1h
3.2284	5.56103	16.3111	9.53397e-11	1.47023e-08	15.0874	up	NM_007987	KLA 1h
2.81776	6.70951	16.2927	9.68418e-11	1.47518e-08	15.0744	up	NM_133722	KLA 1h
5.05964	7.81578	16.2399	1.01288e-10	1.52433e-08	15.0305	up	NM_026331	KLA 1h
3.85128	8.77172	16.197	1.05058e-10	1.56224e-08	14.9913	up	NM_001162921	KLA 1h
3.94759	5.35627	16.101	1.14054e-10	1.67485e-08	14.8577	up	NM_019949	KLA 1h
2.98383	8.14254	16.0879	1.15336e-10	1.67485e-08	14.896	up	NM_007754	KLA 1h
4.06586	4.82132	16.0747	1.16654e-10	1.67485e-08	14.8686	up	NM_001360812	KLA 1h
3.18385	6.5349	16.0236	1.21899e-10	1.73027e-08	14.8417	up	NM_011488	KLA 1h
2.78462	6.52877	15.9902	1.25458e-10	1.76078e-08	14.8129	up	NM_001359559	KLA 1h
3.91369	6.82339	15.9253	1.32697e-10	1.82978e-08	14.7611	up	NM_028127	KLA 1h
5.62924	6.20738	15.9201	1.33304e-10	1.82978e-08	14.7085	up	NM_001304956	KLA 1h
-2.71644	5.54786	-15.9001	1.35636e-10	1.84155e-08	14.7412	down	NM_139154	KLA 1h
2.73807	7.63581	15.7924	1.48958e-10	2.00068e-08	14.6371	up	NM_001291071	KLA 1h
3.74203	6.04475	15.7192	1.58803e-10	2.10913e-08	14.5853	up	NR_151497	KLA 1h
-3.74368	6.76572	-15.7077	1.60409e-10	2.10913e-08	14.5698	down	NM_019740	KLA 1h
4.22996	7.71376	15.6679	1.66125e-10	2.1407e-08	14.5328	up	NM_022018	KLA 1h
4.06441	6.69526	15.6671	1.66238e-10	2.1407e-08	14.5351	up	NM_001163591	KLA 1h
-2.86451	5.96949	-15.6391	1.70385e-10	2.14076e-08	14.5122	down	NM_001162908	KLA 1h
5.05518	6.48779	15.6339	1.71162e-10	2.14076e-08	14.5064	up	NM_001290822	KLA 1h
5.50938	6.8021	15.6317	1.715e-10	2.14076e-08	14.5088	up	NM_153287	KLA 1h
4.80311	8.90654	15.6211	1.73098e-10	2.14076e-08	14.496	up	NM_001001495	KLA 1h
2.42917	7.72301	15.553	1.8384e-10	2.25132e-08	14.4258	up	NM_178440	KLA 1h
2.63286	9.02255	15.5348	1.86824e-10	2.26565e-08	14.4171	up	NM_007585	KLA 1h
-4.82999	4.28762	-15.4722	1.97486e-10	2.36945e-08	14.3685	down	NM_026346	KLA 1h
4.5236	6.46485	15.4626	1.99177e-10	2.36945e-08	14.358	up	NM_001017426	KLA 1h
-3.89523	5.75635	-15.4394	2.03348e-10	2.39625e-08	14.3395	down	NM_144915	KLA 1h
-3.1814	6.86957	-15.3587	2.18529e-10	2.55107e-08	14.2542	down	NM_011175	KLA 1h
3.84135	10.0473	15.3091	2.28462e-10	2.64233e-08	14.221	up	NM_172833	KLA 1h
2.48797	6.84621	15.2373	2.437e-10	2.78961e-08	14.1388	up	NM_145546	KLA 1h
3.11767	7.15457	15.2284	2.45663e-10	2.78961e-08	14.1358	up	NM_130447	KLA 1h
3.56321	7.51996	15.2049	2.50929e-10	2.80058e-08	14.1164	up	NM_138952	KLA 1h
5.31537	4.48318	15.2041	2.51113e-10	2.80058e-08	13.8847	up	NM_001161791	KLA 1h
-3.12059	7.23871	-15.1893	2.54498e-10	2.81321e-08	14.1003	down	NM_009230	KLA 1h
2.79669	8.08187	15.1671	2.59646e-10	2.84495e-08	14.0772	up	NM_001360513	KLA 1h
2.61028	9.18403	15.1264	2.69407e-10	2.92623e-08	14.05	up	mmu-mir-3109_chr9_25604	KLA 1h
2.62737	7.70433	15.0898	2.78505e-10	2.99897e-08	14.007	up	NM_054083	KLA 1h
3.74482	9.84152	15.0519	2.8829e-10	3.07781e-08	13.9837	up	NM_008088	KLA 1h
5.05529	4.89573	15.0067	3.00402e-10	3.13075e-08	13.7548	up	NM_001330666	KLA 1h
3.10643	8.90388	15.0042	3.01102e-10	3.13075e-08	13.9327	up	NR_153366	KLA 1h
-3.14469	6.93872	-15.0019	3.01749e-10	3.13075e-08	13.9287	down	NM_145475	KLA 1h
3.57546	8.23993	14.9963	3.03275e-10	3.13075e-08	13.9238	up	NR_028589	KLA 1h
4.27941	6.71935	14.9462	3.17512e-10	3.25086e-08	13.8824	up	NM_007536	KLA 1h
2.55771	7.01096	14.9269	3.23176e-10	3.28195e-08	13.8533	up	NM_022028	KLA 1h
3.1045	5.49567	14.8637	3.4253e-10	3.45044e-08	13.8012	up	NM_008359	KLA 1h
3.20756	8.58976	14.85	3.46867e-10	3.46262e-08	13.791	up	NM_010696	KLA 1h
-4.03229	3.57722	-14.8425	3.49284e-10	3.46262e-08	13.6719	down	NM_001163495	KLA 1h
2.71013	7.63315	14.804	3.61943e-10	3.53017e-08	13.7406	up	NM_026454	KLA 1h
2.44083	6.5451	14.8025	3.62437e-10	3.53017e-08	13.7368	up	NM_001080818	KLA 1h
3.2534	7.91543	14.7895	3.66823e-10	3.53017e-08	13.7299	up	NM_007569	KLA 1h
10.235	6.63371	14.7878	3.67402e-10	3.53017e-08	13.3173	up	mmu-mir-155_chr16_9313	KLA 1h
5.36717	7.30429	14.7696	3.73622e-10	3.56253e-08	13.729	up	NM_013642	KLA 1h
2.97335	8.85065	14.7564	3.78223e-10	3.57908e-08	13.7101	up	NM_134156	KLA 1h
5.9438	5.72895	14.7391	3.84352e-10	3.60973e-08	13.6678	up	NM_011905	KLA 1h
3.37221	8.64422	14.7301	3.87592e-10	3.613e-08	13.6777	up	NM_009044	KLA 1h
2.72728	6.51515	14.6958	4.00148e-10	3.7024e-08	13.6462	up	NM_033601	KLA 1h
6.4054	2.25208	14.6715	4.09306e-10	3.75929e-08	13.0132	up	NR_151615	KLA 1h
2.4719	7.06335	14.6634	4.124e-10	3.76007e-08	13.6124	up	mmu-let-7e_chr17_9872	KLA 1h
-3.01076	9.22294	-14.6479	4.18404e-10	3.78716e-08	13.6031	down	NM_031159	KLA 1h
-2.93304	5.18402	-14.5962	4.391e-10	3.9459e-08	13.5631	down	NM_031254	KLA 1h
3.68054	9.05462	14.5809	4.45437e-10	3.95336e-08	13.5436	up	NM_023324	KLA 1h
-2.66875	6.47649	-14.579	4.4626e-10	3.95336e-08	13.5353	down	NM_001111320	KLA 1h
3.64441	7.73439	14.5494	4.58804e-10	4.03586e-08	13.5085	up	NM_001159393	KLA 1h
3.10056	5.71378	14.5199	4.71706e-10	4.12033e-08	13.4872	up	NM_133733	KLA 1h
5.16558	3.39513	14.5061	4.7788e-10	4.14229e-08	13.3423	up	NM_008380	KLA 1h
-2.14477	4.8856	-14.4995	4.80852e-10	4.14229e-08	13.4851	down	NM_024243	KLA 1h
-2.02627	6.41507	-14.4547	5.01576e-10	4.29122e-08	13.4095	down	NM_001017966	KLA 1h
1.9433	5.95484	14.4442	5.06588e-10	4.30462e-08	13.3993	up	NM_175224	KLA 1h
5.00667	6.40781	14.4183	5.19157e-10	4.38162e-08	13.3805	up	NR_003508	KLA 1h
5.30667	5.94414	14.3941	5.31203e-10	4.45319e-08	13.3874	up	NM_153537	KLA 1h
3.57648	10.701	14.306	5.77573e-10	4.80782e-08	13.2935	up	NM_008982	KLA 1h
-3.34073	5.21321	-14.2947	5.83832e-10	4.80782e-08	13.2863	down	NM_207708	KLA 1h
2.71636	7.68415	14.2925	5.85052e-10	4.80782e-08	13.2578	up	NM_001311139	KLA 1h
-4.26182	5.0596	-14.2788	5.9275e-10	4.83924e-08	13.238	down	mmu-mir-339_chr5_19683	KLA 1h
2.21976	7.0705	14.2656	6.00263e-10	4.8543e-08	13.2234	up	NM_148924	KLA 1h
6.14519	7.80872	14.2619	6.02368e-10	4.8543e-08	13.2548	up	NM_021384	KLA 1h
2.49271	4.72617	14.2289	6.21675e-10	4.97778e-08	13.2188	up	mmu-mir-5617_chrX_27366	KLA 1h
1.79564	6.05909	14.2043	6.36536e-10	5.06431e-08	13.1711	up	NM_133807	KLA 1h
3.74052	9.61832	14.1927	6.43649e-10	5.0885e-08	13.1709	up	NM_178045	KLA 1h
2.95902	7.3112	14.1749	6.5472e-10	5.14346e-08	13.1404	up	NM_001163567	KLA 1h
2.488	8.09366	14.1585	6.65154e-10	5.19277e-08	13.121	up	NM_007464	KLA 1h
3.53214	7.17522	14.1414	6.76146e-10	5.2458e-08	13.1159	up	NM_011386	KLA 1h
3.18811	4.81619	14.1065	6.99274e-10	5.39175e-08	13.1083	up	NR_030699	KLA 1h
2.3608	7.79069	14.0862	7.1312e-10	5.43836e-08	13.0498	up	NM_001001491	KLA 1h
3.22897	9.17233	14.0849	7.14027e-10	5.43836e-08	13.0632	up	NM_001199275	KLA 1h
2.80419	4.42265	14.0478	7.40081e-10	5.60263e-08	13.0593	up	NM_017373	KLA 1h
3.76489	9.15325	13.947	8.16199e-10	6.14165e-08	12.926	up	NM_001039530	KLA 1h
9.85532	4.2665	13.9133	8.43501e-10	6.30908e-08	12.4525	up	NR_132106	KLA 1h
2.23725	7.04592	13.8576	8.90725e-10	6.62265e-08	12.8235	up	NM_001005510	KLA 1h
2.32564	8.62187	13.8032	9.39495e-10	6.90618e-08	12.7838	up	NM_011212	KLA 1h
4.27032	7.84262	13.8028	9.39917e-10	6.90618e-08	12.7872	up	NM_011337	KLA 1h
-2.34458	5.91571	-13.7567	9.83508e-10	7.18421e-08	12.7316	down	NM_008079	KLA 1h
-2.67326	5.07662	-13.7301	1.00972e-09	7.33278e-08	12.7509	down	NM_007435	KLA 1h
3.3398	4.44925	13.7164	1.0235e-09	7.38993e-08	12.7038	up	NM_007413	KLA 1h
2.66022	5.77124	13.6987	1.04156e-09	7.47707e-08	12.6864	up	NM_172482	KLA 1h
3.22416	7.89029	13.6898	1.05077e-09	7.50009e-08	12.6634	up	NM_008580	KLA 1h
2.21515	7.0766	13.6787	1.0624e-09	7.54e-08	12.6439	up	mmu-mir-5101_chr12_5012	KLA 1h
3.27314	5.47624	13.6576	1.08482e-09	7.64472e-08	12.6651	up	NM_001014390	KLA 1h
2.74754	8.10093	13.6534	1.08939e-09	7.64472e-08	12.6238	up	NM_001362867	KLA 1h
-2.02331	6.05749	-13.6173	1.12911e-09	7.87507e-08	12.5893	down	NM_001356526	KLA 1h
-4.27013	3.55926	-13.6122	1.13483e-09	7.87507e-08	12.5229	down	NM_009924	KLA 1h
-2.18459	6.91453	-13.595	1.15443e-09	7.96686e-08	12.5654	down	NM_001363020	KLA 1h
3.51804	6.44065	13.5827	1.16873e-09	8.02121e-08	12.579	up	NM_013822	KLA 1h
4.98535	7.32119	13.5698	1.18385e-09	8.07831e-08	12.5605	up	NM_001358965	KLA 1h
2.72912	8.12305	13.5557	1.20065e-09	8.07831e-08	12.5293	up	NM_011951	KLA 1h
-2.45225	5.81505	-13.5544	1.20218e-09	8.07831e-08	12.5317	down	NM_198292	KLA 1h
2.25691	5.80139	13.5538	1.20292e-09	8.07831e-08	12.5391	up	NM_024218	KLA 1h
-2.37003	4.30988	-13.548	1.20991e-09	8.08182e-08	12.5726	down	NM_001277932	KLA 1h
-4.0193	4.00988	-13.5404	1.21904e-09	8.09947e-08	12.5083	down	NR_045884	KLA 1h
-3.71031	7.52016	-13.528	1.23425e-09	8.15714e-08	12.5066	down	NM_178772	KLA 1h
3.14404	7.88225	13.5039	1.26448e-09	8.29048e-08	12.4729	up	NM_001362185	KLA 1h
3.69033	8.42707	13.5013	1.2677e-09	8.29048e-08	12.4767	up	NM_001146010	KLA 1h
-2.38687	5.40964	-13.4673	1.31173e-09	8.53378e-08	12.4801	down	NM_001162521	KLA 1h
4.74866	5.24196	13.4532	1.33047e-09	8.61083e-08	12.4624	up	NM_001276423	KLA 1h
2.80295	4.88676	13.4252	1.36837e-09	8.81048e-08	12.4244	up	NM_145441	KLA 1h
2.44008	6.6322	13.4185	1.37768e-09	8.82491e-08	12.3809	up	NM_023248	KLA 1h
-2.34756	5.61054	-13.4083	1.39197e-09	8.87098e-08	12.4285	down	NM_172785	KLA 1h
-3.33207	5.52362	-13.3791	1.43356e-09	9.08967e-08	12.3942	down	NM_028149	KLA 1h
3.35401	5.29832	13.3439	1.48548e-09	9.31382e-08	12.3638	up	NM_010908	KLA 1h
6.02527	5.80696	13.341	1.48984e-09	9.31382e-08	12.3017	up	NM_011198	KLA 1h
-2.88661	6.70541	-13.34	1.49128e-09	9.31382e-08	12.3066	down	NM_026189	KLA 1h
3.02357	5.55318	13.3326	1.50261e-09	9.3166e-08	12.3218	up	NM_172883	KLA 1h
2.8496	7.36172	13.3298	1.5068e-09	9.3166e-08	12.2962	up	NM_001304544	KLA 1h
5.92682	5.39467	13.325	1.51411e-09	9.3166e-08	12.3083	up	NM_007707	KLA 1h
-2.40999	7.02391	-13.3009	1.55171e-09	9.4714e-08	12.2596	down	NM_177184	KLA 1h
-3.18667	3.92437	-13.2991	1.55443e-09	9.4714e-08	12.2907	down	NM_001363187	KLA 1h
2.26241	8.72778	13.2749	1.59316e-09	9.60677e-08	12.2481	up	mmu-mir-1962_chr7_22543	KLA 1h
3.17641	6.11155	13.2697	1.60159e-09	9.60677e-08	12.2742	up	NM_011637	KLA 1h
2.7067	7.12455	13.2667	1.60642e-09	9.60677e-08	12.2243	up	NM_178598	KLA 1h
-2.34207	6.91004	-13.2661	1.60741e-09	9.60677e-08	12.2237	down	NM_146001	KLA 1h
-3.72728	3.78429	-13.2536	1.62809e-09	9.68405e-08	12.2786	down	NM_028072	KLA 1h
9.73995	8.24548	13.2146	1.69402e-09	9.98595e-08	12.1827	up	NM_008392	KLA 1h
-3.29134	7.64967	-13.2097	1.70258e-09	9.98595e-08	12.1737	down	NM_009025	KLA 1h
6.31293	5.75763	13.2095	1.70283e-09	9.98595e-08	12.2135	up	NM_011333	KLA 1h
-3.50773	5.23372	-13.1915	1.73455e-09	1.01244e-07	12.2058	down	NM_145853	KLA 1h
3.32892	7.90995	13.1849	1.74623e-09	1.01279e-07	12.1455	up	NM_001045514	KLA 1h
2.94859	6.71073	13.182	1.75136e-09	1.01279e-07	12.1382	up	NM_001081549	KLA 1h
-2.53075	6.77603	-13.1774	1.75974e-09	1.01295e-07	12.1349	down	NM_001356992	KLA 1h
-2.76606	8.5909	-13.1596	1.79212e-09	1.02685e-07	12.1219	down	NM_021460	KLA 1h
3.47046	7.7319	13.1527	1.8047e-09	1.02934e-07	12.1125	up	NM_001289686	KLA 1h
4.16878	9.11563	13.1344	1.83896e-09	1.04171e-07	12.1001	up	NM_138953	KLA 1h
-2.61105	4.88103	-13.1322	1.84308e-09	1.04171e-07	12.1446	down	NM_133898	KLA 1h
2.16502	8.32838	13.0947	1.91552e-09	1.07778e-07	12.0547	up	NM_001111312	KLA 1h
4.2557	5.35573	13.0831	1.9384e-09	1.0831e-07	12.1014	up	mmu-mir-1943_chr15_8773	KLA 1h
-2.77956	4.80559	-13.0812	1.94231e-09	1.0831e-07	12.1039	down	NM_016709	KLA 1h
-2.32454	4.56893	-13.071	1.9629e-09	1.08845e-07	12.0426	down	NM_033602	KLA 1h
2.45902	5.19964	13.0678	1.96933e-09	1.08845e-07	12.058	up	NM_001081291	KLA 1h
-2.64	3.9107	-13.0558	1.99372e-09	1.09707e-07	12.0708	down	NM_133926	KLA 1h
1.90034	5.8768	13.0316	2.04415e-09	1.11989e-07	11.981	up	NM_011399	KLA 1h
4.38507	7.16018	12.9862	2.14244e-09	1.16861e-07	11.9636	up	NM_011894	KLA 1h
2.46904	7.94221	12.9794	2.15755e-09	1.17174e-07	11.9272	up	NM_027496	KLA 1h
2.71856	7.26937	12.9284	2.2749e-09	1.23012e-07	11.8681	up	NM_001360906	KLA 1h
4.3292	6.03855	12.8887	2.37087e-09	1.27326e-07	11.8889	up	NM_001177369	KLA 1h
3.31172	8.13352	12.887	2.37507e-09	1.27326e-07	11.8305	up	NM_001099624	KLA 1h
2.9011	7.46927	12.8677	2.42353e-09	1.29369e-07	11.8084	up	NM_001166458	KLA 1h
-3.57522	6.33409	-12.8542	2.45784e-09	1.30642e-07	11.8083	down	NM_146251	KLA 1h
4.82048	7.58416	12.8472	2.476e-09	1.3105e-07	11.809	up	NM_001301745	KLA 1h
2.83811	8.82522	12.8315	2.51685e-09	1.32649e-07	11.7764	up	NM_001314041	KLA 1h
1.84242	6.22677	12.8197	2.54832e-09	1.33744e-07	11.748	up	NM_026236	KLA 1h
-3.38663	4.88726	-12.8133	2.56527e-09	1.3407e-07	11.8195	down	NM_198664	KLA 1h
2.7741	5.36827	12.808	2.57969e-09	1.34262e-07	11.7738	up	NM_001081029	KLA 1h
2.31346	5.68087	12.7793	2.65836e-09	1.37196e-07	11.7299	up	NM_001355616	KLA 1h
2.03724	5.90773	12.7783	2.66128e-09	1.37196e-07	11.7136	up	NM_144527	KLA 1h
-2.37441	6.65002	-12.7755	2.66901e-09	1.37196e-07	11.706	down	NM_001347651	KLA 1h
-2.40507	5.4252	-12.769	2.68729e-09	1.37569e-07	11.736	down	NM_001199432	KLA 1h
2.81592	5.93292	12.7614	2.70888e-09	1.38109e-07	11.711	up	NM_009195	KLA 1h
9.70595	5.63786	12.7404	2.76961e-09	1.40631e-07	11.4583	up	NM_013653	KLA 1h
-2.68296	5.91542	-12.7319	2.79446e-09	1.41021e-07	11.6811	down	NM_198420	KLA 1h
2.81417	4.96165	12.73	2.79988e-09	1.41021e-07	11.673	up	NM_001042592	KLA 1h
2.00702	5.47528	12.7014	2.88562e-09	1.44434e-07	11.6328	up	NM_026064	KLA 1h
3.74712	8.93488	12.6997	2.89076e-09	1.44434e-07	11.6346	up	NM_033524	KLA 1h
1.45923	6.34006	12.6846	2.93742e-09	1.46181e-07	11.5967	up	NM_010376	KLA 1h
3.06319	10.4319	12.6717	2.97762e-09	1.47593e-07	11.6275	up	NM_010939	KLA 1h
3.39586	6.86593	12.6615	3.01004e-09	1.4861e-07	11.6009	up	NM_001282022	KLA 1h
-3.26564	4.89521	-12.654	3.03406e-09	1.48926e-07	11.6526	down	NM_001277970	KLA 1h
-3.29391	6.22378	-12.6521	3.04028e-09	1.48926e-07	11.5946	down	NM_001033393	KLA 1h
2.0776	7.71052	12.6393	3.08176e-09	1.50368e-07	11.5562	up	NM_009637	KLA 1h
3.23422	8.88411	12.6322	3.10496e-09	1.50911e-07	11.565	up	NM_008466	KLA 1h
2.53716	7.3823	12.5952	3.22928e-09	1.56345e-07	11.5077	up	NM_008102	KLA 1h
-2.02843	5.38954	-12.5598	3.35343e-09	1.61729e-07	11.4932	down	NM_199475	KLA 1h
7.03207	3.51322	12.5414	3.41969e-09	1.6429e-07	11.3484	up	NM_010276	KLA 1h
2.0552	5.80082	12.5252	3.47935e-09	1.66516e-07	11.4316	up	NM_153507	KLA 1h
2.3892	7.57936	12.5191	3.50217e-09	1.66968e-07	11.4232	up	NM_030563	KLA 1h
-2.63153	4.0587	-12.5125	3.52676e-09	1.67501e-07	11.5134	down	NM_001313749	KLA 1h
2.29073	7.95429	12.5076	3.54536e-09	1.67746e-07	11.414	up	NM_009302	KLA 1h
-2.19726	5.49533	-12.4899	3.61327e-09	1.70315e-07	11.4283	down	NM_172134	KLA 1h
2.23738	6.98057	12.4845	3.6341e-09	1.70652e-07	11.3856	up	NM_013820	KLA 1h
-3.20542	5.51481	-12.4759	3.66796e-09	1.71574e-07	11.452	down	NM_029870	KLA 1h
-2.18807	7.4357	-12.4725	3.68119e-09	1.71574e-07	11.3753	down	NM_207237	KLA 1h
-2.66859	4.82524	-12.4632	3.71813e-09	1.72651e-07	11.4379	down	NM_030004	KLA 1h
-2.45498	4.8406	-12.4171	3.90691e-09	1.80745e-07	11.3966	down	NM_026129	KLA 1h
-2.35406	5.38806	-12.4066	3.95142e-09	1.8213e-07	11.3392	down	NM_134083	KLA 1h
3.75523	8.43243	12.3598	4.15567e-09	1.9084e-07	11.266	up	NM_013831	KLA 1h
-2.22358	5.44217	-12.3467	4.21505e-09	1.92858e-07	11.3044	down	NM_020332	KLA 1h
-2.72279	5.19592	-12.3359	4.26445e-09	1.94406e-07	11.2503	down	NM_177260	KLA 1h
2.145	6.69928	12.3181	4.34765e-09	1.97478e-07	11.199	up	NM_013508	KLA 1h
2.41882	5.49665	12.2949	4.45838e-09	2.01774e-07	11.1939	up	NM_027192	KLA 1h
-3.59237	3.99617	-12.2629	4.61563e-09	2.07435e-07	11.2358	down	NM_001310534	KLA 1h
6.51706	6.43019	12.2627	4.61668e-09	2.07435e-07	11.24	up	NM_001359945	KLA 1h
-2.39241	5.60201	-12.2506	4.67817e-09	2.09445e-07	11.1719	down	NM_001252220	KLA 1h
2.43409	4.75044	12.2456	4.7036e-09	2.09831e-07	11.2069	up	NM_001357376	KLA 1h
2.27653	5.63803	12.2422	4.7209e-09	2.09853e-07	11.1511	up	NM_001177838	KLA 1h
2.88527	9.0929	12.2283	4.7929e-09	2.12298e-07	11.1289	up	NM_001205044	KLA 1h
3.68383	7.67307	12.223	4.82083e-09	2.12447e-07	11.1107	up	NM_007609	KLA 1h
2.14152	6.52756	12.2212	4.83027e-09	2.12447e-07	11.0942	up	NM_016792	KLA 1h
-2.74036	4.52131	-12.2103	4.88791e-09	2.13511e-07	11.1856	down	NM_153177	KLA 1h
-2.33726	7.88633	-12.2102	4.88866e-09	2.13511e-07	11.0876	down	NM_001347313	KLA 1h
-3.46025	4.72775	-12.1967	4.96105e-09	2.15918e-07	11.177	down	NM_175362	KLA 1h
-2.48911	7.1176	-12.1907	4.99372e-09	2.16585e-07	11.0643	down	NM_183034	KLA 1h
2.39759	5.62928	12.1475	5.23547e-09	2.26285e-07	11.0129	up	NM_009649	KLA 1h
3.07865	4.28375	12.1388	5.2856e-09	2.27664e-07	11.0222	up	NM_028943	KLA 1h
4.23253	6.15427	12.1326	5.32154e-09	2.28424e-07	11.023	up	NM_009742	KLA 1h
1.92814	6.30262	12.0968	5.53502e-09	2.36774e-07	10.9547	up	NM_001362858	KLA 1h
2.08834	6.64738	12.0892	5.58143e-09	2.37944e-07	10.9425	up	NM_001081043	KLA 1h
-3.11593	7.31325	-12.0682	5.71226e-09	2.42693e-07	10.9357	down	NM_024465	KLA 1h
2.85753	4.73844	12.0304	5.95557e-09	2.51831e-07	10.9781	up	NM_001289488	KLA 1h
2.65169	5.21786	12.0285	5.96765e-09	2.51831e-07	10.9577	up	NM_008965	KLA 1h
4.76706	4.50457	12.02	6.02406e-09	2.53355e-07	10.983	up	NM_009630	KLA 1h
-2.35377	5.59046	-12.0123	6.07602e-09	2.54683e-07	10.9093	down	NM_001081326	KLA 1h
3.4498	9.3783	11.9667	6.39053e-09	2.6697e-07	10.8373	up	NM_011529	KLA 1h
-4.31972	3.20788	-11.9629	6.41783e-09	2.67217e-07	10.8177	down	NM_001168615	KLA 1h
3.3015	8.5135	11.956	6.46662e-09	2.68354e-07	10.8187	up	NM_033563	KLA 1h
3.39817	6.50695	11.9442	6.55188e-09	2.70252e-07	10.816	up	NM_183162	KLA 1h
-4.06064	8.07197	-11.9437	6.55562e-09	2.70252e-07	10.8064	down	NM_001286610	KLA 1h
2.05943	7.3095	11.9363	6.60981e-09	2.71589e-07	10.7678	up	NM_008225	KLA 1h
3.50147	4.85383	11.9241	6.7e-09	2.74393e-07	10.7916	up	NM_008608	KLA 1h
4.95091	2.73677	11.9191	6.73777e-09	2.75038e-07	10.7568	up	NM_025915	KLA 1h
-4.39262	4.29552	-11.9134	6.78083e-09	2.75894e-07	10.8648	down	NM_001163616	KLA 1h
1.85748	5.94816	11.9086	6.81655e-09	2.76446e-07	10.7487	up	NM_001162903	KLA 1h
4.8522	6.37652	11.8876	6.97814e-09	2.81531e-07	10.774	up	NM_031167	KLA 1h
-2.86357	4.04859	-11.8865	6.98699e-09	2.81531e-07	10.7858	down	NM_001347648	KLA 1h
2.01882	4.92901	11.84	7.35989e-09	2.94708e-07	10.7091	up	NM_153563	KLA 1h
2.83574	6.64105	11.8398	7.3612e-09	2.94708e-07	10.6665	up	NM_008037	KLA 1h
-2.21022	5.12781	-11.833	7.41729e-09	2.95403e-07	10.6985	down	NM_001008542	KLA 1h
2.40578	4.22481	11.832	7.42588e-09	2.95403e-07	10.7294	up	NM_182997	KLA 1h
2.49633	6.29367	11.8288	7.4527e-09	2.95529e-07	10.6666	up	NM_133737	KLA 1h
3.13016	7.88894	11.8243	7.49016e-09	2.96075e-07	10.6501	up	NM_007577	KLA 1h
5.23326	6.33996	11.819	7.53482e-09	2.969e-07	10.7333	up	NM_172659	KLA 1h
9.26186	7.339	11.8114	7.59904e-09	2.98489e-07	10.6533	up	NM_009140	KLA 1h
-2.2117	6.31937	-11.7999	7.69804e-09	3.00741e-07	10.6249	down	NM_022964	KLA 1h
-2.36759	5.42508	-11.7991	7.70452e-09	3.00741e-07	10.6522	down	NM_010422	KLA 1h
-2.70228	3.11903	-11.7858	7.82118e-09	3.04344e-07	10.7241	down	NM_023128	KLA 1h
-2.21305	4.43968	-11.7808	7.86484e-09	3.05092e-07	10.6579	down	NM_027164	KLA 1h
2.37815	8.85057	11.7742	7.92325e-09	3.06406e-07	10.5949	up	NM_001290769	KLA 1h
4.42924	6.69119	11.7688	7.97184e-09	3.07334e-07	10.6517	up	NM_028810	KLA 1h
2.59339	5.45063	11.7499	8.14301e-09	3.12967e-07	10.6	up	NM_001163489	KLA 1h
1.99693	5.82697	11.6873	8.73978e-09	3.33879e-07	10.4938	up	NM_001359995	KLA 1h
3.62199	10.1236	11.6872	8.74057e-09	3.33879e-07	10.5319	up	NM_009396	KLA 1h
2.9006	6.98995	11.6586	9.02835e-09	3.43821e-07	10.457	up	NM_001162917	KLA 1h
1.36867	6.39855	11.6229	9.40168e-09	3.5695e-07	10.4004	up	NM_027994	KLA 1h
2.43112	7.48116	11.6103	9.53659e-09	3.60974e-07	10.4003	up	NM_133915	KLA 1h
2.11303	8.00488	11.5976	9.67543e-09	3.65123e-07	10.3983	up	NM_018814	KLA 1h
2.63595	8.71106	11.5876	9.78651e-09	3.67833e-07	10.3961	up	NM_008549	KLA 1h
-2.34997	4.54204	-11.5859	9.80613e-09	3.67833e-07	10.4385	down	NM_001368877	KLA 1h
2.83519	7.28766	11.5664	1.00258e-08	3.74946e-07	10.3494	up	NM_053268	KLA 1h
1.9922	6.64534	11.5633	1.00614e-08	3.75154e-07	10.3452	up	NR_153412	KLA 1h
-3.95205	6.04168	-11.5524	1.01873e-08	3.7872e-07	10.4095	down	NM_021325	KLA 1h
2.94642	6.67349	11.5463	1.02583e-08	3.80228e-07	10.3257	up	NM_011673	KLA 1h
3.27871	9.31841	11.5209	1.05611e-08	3.88375e-07	10.3549	up	NM_001042719	KLA 1h
2.52572	5.52354	11.5203	1.05679e-08	3.88375e-07	10.3102	up	NM_001017429	KLA 1h
2.44134	5.84589	11.5201	1.05714e-08	3.88375e-07	10.3502	up	NM_001162909	KLA 1h
-2.33725	6.41284	-11.4974	1.08498e-08	3.95658e-07	10.2888	down	NM_001291817	KLA 1h
-3.01462	5.07496	-11.497	1.08544e-08	3.95658e-07	10.3834	down	NM_028469	KLA 1h
3.09733	11.0599	11.4944	1.08874e-08	3.95658e-07	10.3208	up	NM_001347161	KLA 1h
-2.37084	4.41296	-11.4936	1.08963e-08	3.95658e-07	10.3813	down	NM_199302	KLA 1h
-2.84092	3.37988	-11.4876	1.09716e-08	3.97235e-07	10.3777	down	NM_016747	KLA 1h
7.66063	5.7558	11.4605	1.1319e-08	4.08628e-07	10.3281	up	NM_008331	KLA 1h
4.82932	5.545	11.4528	1.142e-08	4.11085e-07	10.3548	up	NM_020557	KLA 1h
-2.34607	5.14001	-11.4079	1.20263e-08	4.3167e-07	10.2304	down	NM_009656	KLA 1h
2.20984	8.43439	11.377	1.24634e-08	4.46077e-07	10.1421	up	NM_001252202	KLA 1h
3.19982	7.30739	11.3575	1.27467e-08	4.54014e-07	10.1181	up	mmu-mir-674_chr2_13637	KLA 1h
7.82418	4.92861	11.3568	1.27579e-08	4.54014e-07	10.1592	up	NM_008871	KLA 1h
-2.24091	6.58834	-11.3467	1.29082e-08	4.58039e-07	10.1142	down	NM_001029837	KLA 1h
3.47508	8.08801	11.3403	1.30036e-08	4.58039e-07	10.1013	up	NM_007534	KLA 1h
-2.46607	6.35506	-11.3397	1.30125e-08	4.58039e-07	10.0962	down	NM_172772	KLA 1h
-2.69397	5.95785	-11.3394	1.30177e-08	4.58039e-07	10.0954	down	NM_001289430	KLA 1h
2.51442	9.1248	11.331	1.31454e-08	4.61233e-07	10.0846	up	NM_001042523	KLA 1h
-2.13807	6.95368	-11.3203	1.33086e-08	4.65326e-07	10.0526	down	NM_018797	KLA 1h
-2.98026	4.50287	-11.3185	1.33365e-08	4.65326e-07	10.1662	down	NM_133792	KLA 1h
-2.44619	4.05772	-11.3143	1.34015e-08	4.66292e-07	10.1942	down	NM_001167994	KLA 1h
6.87591	3.95293	11.2935	1.37294e-08	4.76371e-07	10.1107	up	NM_011693	KLA 1h
4.59672	5.01659	11.2656	1.41841e-08	4.87845e-07	10.1411	up	NM_026772	KLA 1h
2.59544	6.11343	11.2655	1.41853e-08	4.87845e-07	10.0059	up	NM_172503	KLA 1h
2.48733	7.29229	11.2647	1.41988e-08	4.87845e-07	9.98652	up	NM_025697	KLA 1h
4.02275	5.37239	11.2636	1.42163e-08	4.87845e-07	10.11	up	NM_144549	KLA 1h
3.37174	5.56994	11.2567	1.43311e-08	4.90437e-07	10.0129	up	NM_001364954	KLA 1h
1.55876	6.37381	11.2486	1.44678e-08	4.93764e-07	9.9582	up	NM_011597	KLA 1h
-2.58666	5.22275	-11.2438	1.45481e-08	4.95152e-07	10.0375	down	NM_029097	KLA 1h
-2.13249	6.07944	-11.2167	1.50164e-08	5.097e-07	9.94331	down	NM_010568	KLA 1h
1.68377	6.15043	11.2111	1.51159e-08	5.11677e-07	9.92752	up	NM_009740	KLA 1h
2.75169	8.69293	11.2071	1.51873e-08	5.11677e-07	9.944	up	NM_011479	KLA 1h
-1.98156	5.45833	-11.2065	1.51975e-08	5.11677e-07	9.99225	down	NM_016741	KLA 1h
2.62397	8.24518	11.1757	1.57557e-08	5.28394e-07	9.89289	up	NM_009408	KLA 1h
5.05811	3.57637	11.1745	1.57786e-08	5.28394e-07	10.0285	up	NM_001357568	KLA 1h
1.88504	7.30776	11.167	1.59185e-08	5.31653e-07	9.8631	up	NM_001164357	KLA 1h
-2.19109	5.15767	-11.1355	1.65187e-08	5.50227e-07	9.89551	down	NM_007744	KLA 1h
-3.24821	5.05633	-11.1293	1.66396e-08	5.50562e-07	9.92953	down	NR_045535	KLA 1h
3.90737	4.83172	11.1283	1.66578e-08	5.50562e-07	9.97361	up	NR_045657	KLA 1h
2.97459	4.41407	11.1282	1.6661e-08	5.50562e-07	9.97335	up	NM_001308535	KLA 1h
2.9923	7.59305	11.1249	1.67261e-08	5.51256e-07	9.82921	up	NM_028523	KLA 1h
2.64661	7.19877	11.1041	1.71413e-08	5.62755e-07	9.79377	up	NM_001025313	KLA 1h
2.02431	5.78786	11.1014	1.71941e-08	5.62755e-07	9.79265	up	NR_037589	KLA 1h
2.57137	7.63544	11.1007	1.72102e-08	5.62755e-07	9.7883	up	NM_010156	KLA 1h
5.01539	4.00945	11.0942	1.73424e-08	5.64292e-07	9.8827	up	NM_027581	KLA 1h
2.87294	7.00554	11.0939	1.73475e-08	5.64292e-07	9.786	up	NM_008194	KLA 1h
2.30802	4.80224	11.085	1.75302e-08	5.68754e-07	9.83028	up	NM_181593	KLA 1h
-2.29308	3.99505	-11.0646	1.79581e-08	5.81125e-07	9.89239	down	NM_146105	KLA 1h
-3.56252	5.64022	-11.0596	1.80649e-08	5.8253e-07	9.78637	down	NM_026674	KLA 1h
1.65145	7.9438	11.0582	1.80948e-08	5.8253e-07	9.73929	up	NM_001081355	KLA 1h
1.80034	6.68358	11.0483	1.83091e-08	5.87916e-07	9.71715	up	NM_010193	KLA 1h
2.18201	5.01235	11.0455	1.83701e-08	5.88362e-07	9.80268	up	NM_031373	KLA 1h
3.59366	3.76696	11.0372	1.85505e-08	5.92621e-07	9.8649	up	NM_053217	KLA 1h
-3.72759	3.52799	-11.006	1.92515e-08	6.13446e-07	9.83007	down	NM_033569	KLA 1h
-3.98213	4.78067	-10.9992	1.94072e-08	6.16833e-07	9.8107	down	NM_001359816	KLA 1h
2.99415	10.0451	10.9744	1.99882e-08	6.32132e-07	9.67753	up	NM_001114332	KLA 1h
2.23822	5.89084	10.9743	1.99898e-08	6.32132e-07	9.6602	up	NM_026178	KLA 1h
-4.25978	3.94719	-10.9382	2.08681e-08	6.56918e-07	9.74522	down	NM_010427	KLA 1h
1.65417	5.18957	10.9378	2.08788e-08	6.56918e-07	9.59913	up	NM_001008233	KLA 1h
-2.98965	4.10358	-10.9291	2.10981e-08	6.61533e-07	9.74976	down	NM_178214	KLA 1h
2.62069	6.49437	10.9265	2.1162e-08	6.61533e-07	9.57653	up	NM_011636	KLA 1h
2.09217	8.07059	10.9256	2.11843e-08	6.61533e-07	9.57734	up	NM_025994	KLA 1h
2.1054	5.71754	10.9201	2.13256e-08	6.64286e-07	9.59781	up	NM_024495	KLA 1h
2.48408	8.79657	10.9113	2.15508e-08	6.68774e-07	9.56945	up	NM_019472	KLA 1h
-1.98858	4.65958	-10.9103	2.15768e-08	6.68774e-07	9.66979	down	NR_104380	KLA 1h
-2.55469	4.36297	-10.8788	2.2405e-08	6.92578e-07	9.66156	down	NM_001357722	KLA 1h
3.30969	7.14732	10.8769	2.24557e-08	6.92578e-07	9.52391	up	NM_026611	KLA 1h
7.28578	1.83255	10.8444	2.33491e-08	7.1836e-07	9.50518	up	NR_015474	KLA 1h
2.61067	7.30045	10.8366	2.35697e-08	7.2293e-07	9.4699	up	NM_001358238	KLA 1h
6.4227	4.44	10.8351	2.36134e-08	7.2293e-07	9.62172	up	NM_007616	KLA 1h
3.41557	7.45198	10.8157	2.41701e-08	7.38163e-07	9.45373	up	NM_001038643	KLA 1h
1.97763	8.39808	10.7724	2.54654e-08	7.75086e-07	9.39657	up	NM_026102	KLA 1h
-4.15789	2.88375	-10.7711	2.55067e-08	7.75086e-07	9.52131	down	NM_146040	KLA 1h
-2.16773	5.19514	-10.7692	2.55652e-08	7.75086e-07	9.45072	down	NM_001362116	KLA 1h
1.63068	7.0116	10.7453	2.63164e-08	7.95927e-07	9.34283	up	NM_012027	KLA 1h
4.55866	4.90827	10.7399	2.64877e-08	7.99173e-07	9.51234	up	NM_001304830	KLA 1h
4.80123	6.55055	10.7319	2.67448e-08	8.04987e-07	9.39948	up	NM_178890	KLA 1h
1.56604	5.46135	10.7287	2.68488e-08	8.06174e-07	9.35206	up	NM_001134426	KLA 1h
4.71644	6.47012	10.7222	2.70603e-08	8.0885e-07	9.35239	up	NM_008591	KLA 1h
1.8983	7.02033	10.722	2.70674e-08	8.0885e-07	9.3158	up	NR_151726	KLA 1h
2.17699	7.05298	10.7189	2.71692e-08	8.09953e-07	9.31551	up	NM_176913	KLA 1h
2.14759	9.84316	10.7149	2.73023e-08	8.11984e-07	9.35792	up	NM_001331043	KLA 1h
7.82209	4.09866	10.7059	2.76011e-08	8.18919e-07	9.4512	up	NM_138648	KLA 1h
1.86241	5.20223	10.7009	2.777e-08	8.2198e-07	9.31794	up	NM_029466	KLA 1h
-2.49269	4.6328	-10.6832	2.83738e-08	8.37864e-07	9.37816	down	NM_001033219	KLA 1h
3.28333	5.5805	10.6796	2.84995e-08	8.39591e-07	9.31087	up	NR_132309	KLA 1h
-2.17682	5.25646	-10.6751	2.86539e-08	8.41636e-07	9.26834	down	NM_172710	KLA 1h
-2.2973	4.71053	-10.6737	2.87036e-08	8.41636e-07	9.36896	down	NM_001368347	KLA 1h
1.76324	7.82174	10.6663	2.8965e-08	8.46395e-07	9.2556	up	NM_001347077	KLA 1h
-2.00189	4.52113	-10.6652	2.90014e-08	8.46395e-07	9.40241	down	NM_001172112	KLA 1h
2.3365	9.03398	10.6628	2.90877e-08	8.46933e-07	9.28046	up	NM_001310611	KLA 1h
-2.60279	3.56116	-10.6356	3.00671e-08	8.73413e-07	9.40147	down	NM_146108	KLA 1h
-3.26802	5.96781	-10.6312	3.02315e-08	8.75532e-07	9.29631	down	mmu-mir-181a-1_chr1_488	KLA 1h
2.48624	8.83795	10.6298	3.02802e-08	8.75532e-07	9.22826	up	NM_011203	KLA 1h
-3.28422	4.75704	-10.6263	3.04101e-08	8.77259e-07	9.37069	down	NM_027258	KLA 1h
1.54097	5.10677	10.6243	3.0486e-08	8.77421e-07	9.23303	up	NM_001305045	KLA 1h
-2.39838	3.70468	-10.6129	3.09143e-08	8.87703e-07	9.37393	down	NM_019521	KLA 1h
2.57026	9.40847	10.6001	3.14017e-08	8.99629e-07	9.19065	up	NM_001080928	KLA 1h
1.94863	4.92	10.5972	3.15138e-08	9.00776e-07	9.23704	up	NM_181470	KLA 1h
3.12674	3.1522	10.5946	3.16124e-08	9.01532e-07	9.22772	up	NM_001102405	KLA 1h
1.53682	7.87955	10.588	3.18718e-08	9.03439e-07	9.14997	up	NM_010508	KLA 1h
3.21421	4.4586	10.5875	3.18886e-08	9.03439e-07	9.31724	up	NM_013464	KLA 1h
3.73925	8.60264	10.5873	3.18963e-08	9.03439e-07	9.17292	up	NM_031198	KLA 1h
2.95031	10.4705	10.5855	3.19692e-08	9.03455e-07	9.20708	up	NM_011610	KLA 1h
-2.18812	6.18548	-10.5806	3.21584e-08	9.06752e-07	9.16139	down	NM_027288	KLA 1h
1.47304	5.69411	10.5751	3.23768e-08	9.07903e-07	9.14624	up	NM_027000	KLA 1h
-3.71209	2.14338	-10.5733	3.24482e-08	9.07903e-07	9.23917	down	NM_026858	KLA 1h
4.15363	2.92603	10.5717	3.25138e-08	9.07903e-07	9.31427	up	NM_001161406	KLA 1h
2.07763	6.45508	10.5706	3.25581e-08	9.07903e-07	9.13367	up	NM_008928	KLA 1h
1.85938	6.70974	10.5705	3.25627e-08	9.07903e-07	9.12278	up	NM_021433	KLA 1h
2.22612	7.94725	10.5629	3.28641e-08	9.14265e-07	9.12237	up	NM_019657	KLA 1h
3.95747	9.58515	10.5531	3.32625e-08	9.21449e-07	9.14851	up	NM_007807	KLA 1h
4.46306	6.6886	10.5512	3.3341e-08	9.21449e-07	9.18406	up	NM_001081117	KLA 1h
1.97866	6.20124	10.5511	3.33436e-08	9.21449e-07	9.11168	up	NM_025422	KLA 1h
1.8854	7.01777	10.5464	3.35395e-08	9.23326e-07	9.09223	up	NM_001359184	KLA 1h
-3.39316	3.34961	-10.5459	3.35594e-08	9.23326e-07	9.2817	down	NM_201609	KLA 1h
-2.0989	6.67228	-10.5277	3.43181e-08	9.42126e-07	9.07534	down	NM_001291121	KLA 1h
-3.70977	2.91957	-10.5179	3.47365e-08	9.5152e-07	9.25821	down	NM_029091	KLA 1h
-2.05501	7.35558	-10.5051	3.52853e-08	9.64439e-07	9.04612	down	NM_001037709	KLA 1h
2.30208	7.61843	10.4905	3.59299e-08	9.7941e-07	9.02748	up	NM_001357791	KLA 1h
-2.64584	4.50971	-10.4891	3.59898e-08	9.7941e-07	9.16761	down	NM_030184	KLA 1h
-2.29603	7.10932	-10.4869	3.6088e-08	9.79945e-07	9.0257	down	NM_145509	KLA 1h
-2.57651	3.46834	-10.481	3.63523e-08	9.84981e-07	9.21335	down	NM_145612	KLA 1h
-1.95248	5.44166	-10.4777	3.64998e-08	9.86838e-07	9.07108	down	NM_025343	KLA 1h
-3.84829	3.55978	-10.4603	3.72917e-08	1.00607e-06	9.18886	down	NM_172543	KLA 1h
-2.3785	4.32964	-10.4502	3.77599e-08	1.01427e-06	9.13125	down	NM_001290790	KLA 1h
2.02773	7.18926	10.4487	3.78322e-08	1.01427e-06	8.97011	up	NM_001356498	KLA 1h
-2.99135	7.846	-10.4458	3.79678e-08	1.01427e-06	8.98718	down	NM_001127330	KLA 1h
7.03112	7.36391	10.4455	3.79828e-08	1.01427e-06	9.16515	up	NM_019948	KLA 1h
1.8449	6.60497	10.4438	3.80618e-08	1.01427e-06	8.96148	up	NM_026968	KLA 1h
1.84659	5.17336	10.4434	3.80828e-08	1.01427e-06	9.0131	up	NM_134141	KLA 1h
-2.8132	3.90801	-10.4353	3.84643e-08	1.02225e-06	9.15608	down	NM_016845	KLA 1h
2.1582	7.60153	10.4335	3.8553e-08	1.02243e-06	8.95191	up	NM_027878	KLA 1h
2.15101	5.56344	10.4227	3.9072e-08	1.034e-06	8.96829	up	NM_028794	KLA 1h
2.75123	8.0901	10.4126	3.95622e-08	1.04476e-06	8.93233	up	NM_001368763	KLA 1h
3.44126	7.24371	10.4092	3.97314e-08	1.04602e-06	8.94709	up	NM_001111099	KLA 1h
1.62643	6.3612	10.4082	3.97773e-08	1.04602e-06	8.91823	up	NM_178647	KLA 1h
2.15196	5.58022	10.4051	3.99333e-08	1.04791e-06	8.94529	up	mmu-mir-5619_chr5_18540	KLA 1h
2.57083	6.23265	10.3979	4.02932e-08	1.05514e-06	8.95749	up	NM_001135151	KLA 1h
-3.18916	5.34437	-10.3931	4.05321e-08	1.05918e-06	9.0098	down	NM_029436	KLA 1h
6.3593	5.80412	10.3898	4.06986e-08	1.06131e-06	9.10142	up	NM_172648	KLA 1h
-3.7818	5.15646	-10.3867	4.08579e-08	1.06324e-06	9.08853	down	NM_152801	KLA 1h
2.24337	7.3106	10.3832	4.10326e-08	1.06557e-06	8.88807	up	mmu-mir-1957_chr4_16951	KLA 1h
-2.03143	5.98407	-10.3758	4.1415e-08	1.07327e-06	8.96834	down	NM_009804	KLA 1h
6.24107	2.88271	10.3706	4.1682e-08	1.07795e-06	9.041	up	NM_008872	KLA 1h
-2.32651	4.46427	-10.362	4.2131e-08	1.08567e-06	9.03698	down	NM_153542	KLA 1h
-3.45347	3.87656	-10.3615	4.2158e-08	1.08567e-06	9.05342	down	NM_145986	KLA 1h
-1.97414	4.63436	-10.3588	4.23002e-08	1.08567e-06	9.01504	down	NR_153350	KLA 1h
2.09594	7.10206	10.3583	4.23281e-08	1.08567e-06	8.85385	up	NM_024448	KLA 1h
-2.60611	4.71548	-10.3493	4.28056e-08	1.09567e-06	9.01642	down	NM_028132	KLA 1h
2.62516	4.59277	10.3361	4.35168e-08	1.11159e-06	8.9924	up	NM_001164220	KLA 1h
2.3055	8.01058	10.332	4.37365e-08	1.11492e-06	8.83421	up	NM_028451	KLA 1h
1.5886	5.87054	10.3159	4.46251e-08	1.13367e-06	8.8102	up	NM_144887	KLA 1h
2.64456	7.41582	10.3154	4.46534e-08	1.13367e-06	8.80734	up	NM_001359233	KLA 1h
2.6287	5.95708	10.3097	4.49738e-08	1.13949e-06	8.81782	up	NM_134133	KLA 1h
-2.4599	3.9534	-10.2991	4.55731e-08	1.15234e-06	8.88771	down	NM_001308329	KLA 1h
1.37357	6.53851	10.2824	4.65347e-08	1.17427e-06	8.75103	up	NM_172300	KLA 1h
2.91601	6.14611	10.2773	4.68367e-08	1.17951e-06	8.83913	up	NM_172911	KLA 1h
-2.19995	4.61202	-10.2748	4.69832e-08	1.18082e-06	8.91431	down	NM_001289562	KLA 1h
-3.25599	2.62938	-10.2717	4.71659e-08	1.18303e-06	8.93219	down	NM_019975	KLA 1h
-3.29228	4.03259	-10.2677	4.74019e-08	1.18657e-06	8.9536	down	NR_015567	KLA 1h
2.31788	5.67355	10.2637	4.7644e-08	1.18929e-06	8.75987	up	NM_001302346	KLA 1h
-1.9147	4.22719	-10.2627	4.7701e-08	1.18929e-06	8.88016	down	NM_009532	KLA 1h
1.86583	4.48629	10.2584	4.7958e-08	1.19095e-06	8.81476	up	NM_026689	KLA 1h
2.57655	5.72332	10.2584	4.79585e-08	1.19095e-06	8.76735	up	NM_029652	KLA 1h
-1.8418	4.00126	-10.2473	4.86341e-08	1.20533e-06	8.89264	down	NM_001130184	KLA 1h
1.42719	6.95313	10.2393	4.9126e-08	1.21511e-06	8.69369	up	NM_144843	KLA 1h
-3.65093	2.86797	-10.2345	4.94184e-08	1.21993e-06	8.87305	down	NM_138313	KLA 1h
-1.50068	6.03613	-10.2305	4.96733e-08	1.22381e-06	8.71217	down	NR_108101	KLA 1h
-2.95886	3.35494	-10.2257	4.99733e-08	1.22877e-06	8.90042	down	NM_025790	KLA 1h
2.0986	6.43806	10.2076	5.11241e-08	1.25284e-06	8.68302	up	NM_013632	KLA 1h
-1.82307	5.32311	-10.2071	5.11529e-08	1.25284e-06	8.6819	down	NM_010764	KLA 1h
-2.9185	4.13548	-10.1951	5.19378e-08	1.26958e-06	8.84423	down	NM_011426	KLA 1h
2.918	6.1825	10.1908	5.222e-08	1.27398e-06	8.71541	up	NM_133348	KLA 1h
-2.4664	5.68175	-10.1849	5.26097e-08	1.28099e-06	8.70454	down	NM_001276452	KLA 1h
1.75201	6.56723	10.1818	5.28174e-08	1.28355e-06	8.62256	up	NM_144892	KLA 1h
-2.42706	3.8984	-10.1801	5.29285e-08	1.28375e-06	8.7461	down	NM_001290469	KLA 1h
1.32824	6.08334	10.1706	5.35697e-08	1.29468e-06	8.60725	up	NM_030225	KLA 1h
-3.24341	3.29784	-10.1703	5.35864e-08	1.29468e-06	8.83095	down	NM_001347517	KLA 1h
-3.17974	3.27123	-10.164	5.40152e-08	1.30252e-06	8.82126	down	NM_011734	KLA 1h
-2.73229	7.59884	-10.1243	5.68013e-08	1.36706e-06	8.56254	down	NM_008410	KLA 1h
1.83284	5.58327	10.1209	5.70419e-08	1.37021e-06	8.61607	up	mmu-mir-15a_chr14_7762	KLA 1h
-1.95999	3.26431	-10.1191	5.71784e-08	1.37086e-06	8.67825	down	NM_172903	KLA 1h
-2.05032	4.51019	-10.1052	5.81956e-08	1.39257e-06	8.69618	down	NM_001289479	KLA 1h
-3.44751	6.74101	-10.1024	5.83986e-08	1.39476e-06	8.55825	down	NM_024188	KLA 1h
-2.56952	3.70443	-10.0964	5.885e-08	1.40285e-06	8.73686	down	NR_152437	KLA 1h
-2.17426	4.20743	-10.0924	5.91475e-08	1.40726e-06	8.69691	down	NM_027017	KLA 1h
-2.23186	5.43809	-10.0874	5.95251e-08	1.40974e-06	8.56657	down	NM_018747	KLA 1h
-2.90363	4.34231	-10.087	5.95575e-08	1.40974e-06	8.70051	down	NM_001039051	KLA 1h
2.01019	7.4975	10.0865	5.95905e-08	1.40974e-06	8.50527	up	NM_009794	KLA 1h
-2.27613	4.10764	-10.0837	5.98033e-08	1.41004e-06	8.69839	down	NM_001161738	KLA 1h
-3.17252	5.0813	-10.0834	5.98304e-08	1.41004e-06	8.66444	down	NM_001355173	KLA 1h
1.50811	5.81958	10.0819	5.99418e-08	1.41004e-06	8.50852	up	NM_001039088	KLA 1h
1.63671	9.23503	10.0716	6.07323e-08	1.42595e-06	8.51506	up	NM_011370	KLA 1h
-2.69534	7.30272	-10.0697	6.08773e-08	1.42668e-06	8.49393	down	NM_001199284	KLA 1h
-2.31372	4.58846	-10.0602	6.16226e-08	1.43877e-06	8.61621	down	NM_173347	KLA 1h
-1.94325	5.63974	-10.0602	6.16239e-08	1.43877e-06	8.5058	down	NM_001361585	KLA 1h
1.9958	7.32521	10.0545	6.20734e-08	1.44486e-06	8.45837	up	NM_013923	KLA 1h
-2.61168	3.8533	-10.0539	6.21157e-08	1.44486e-06	8.67181	down	NM_146033	KLA 1h
4.97473	3.43014	10.052	6.22733e-08	1.44583e-06	8.66243	up	NM_001081190	KLA 1h
2.27163	5.61894	10.0445	6.28719e-08	1.45353e-06	8.46733	up	NM_028439	KLA 1h
-1.71686	5.94428	-10.0432	6.29703e-08	1.45353e-06	8.47677	down	NM_001033155	KLA 1h
-1.60935	6.35448	-10.0421	6.30632e-08	1.45353e-06	8.44347	down	NM_019734	KLA 1h
-2.27645	4.18487	-10.042	6.30705e-08	1.45353e-06	8.63774	down	NM_001163780	KLA 1h
-2.36493	5.99352	-10.0337	6.37411e-08	1.46628e-06	8.49619	down	NM_001136066	KLA 1h
-4.73401	4.14137	-10.0116	6.55659e-08	1.5048e-06	8.63282	down	NM_001362206	KLA 1h
5.02169	4.72459	10.0105	6.56566e-08	1.5048e-06	8.60799	up	NM_007913	KLA 1h
3.42222	6.24369	10.0027	6.6315e-08	1.51711e-06	8.43464	up	NM_008654	KLA 1h
-1.97283	6.33699	-9.99705	6.67992e-08	1.52221e-06	8.40068	down	NM_001358398	KLA 1h
2.07533	7.63354	9.99656	6.68406e-08	1.52221e-06	8.38329	up	NM_182939	KLA 1h
1.60598	7.59802	9.99583	6.69036e-08	1.52221e-06	8.38486	up	NM_001039089	KLA 1h
-2.45184	5.09459	-9.98763	6.76098e-08	1.53548e-06	8.42227	down	NM_001005341	KLA 1h
1.2056	5.81626	9.983	6.8012e-08	1.54024e-06	8.36843	up	NM_001205286	KLA 1h
2.29342	6.57589	9.98238	6.8066e-08	1.54024e-06	8.36922	up	NM_009510	KLA 1h
-2.48125	7.40861	-9.9795	6.83179e-08	1.54315e-06	8.37055	down	NM_019921	KLA 1h
-2.22413	3.65644	-9.97603	6.86226e-08	1.54723e-06	8.57042	down	NM_015828	KLA 1h
2.40067	8.40159	9.97399	6.88027e-08	1.54849e-06	8.3786	up	NM_013815	KLA 1h
1.79706	7.13068	9.95427	7.05667e-08	1.58534e-06	8.32296	up	NM_019566	KLA 1h
2.50213	7.32373	9.94355	7.15453e-08	1.60444e-06	8.3166	up	NM_153159	KLA 1h
1.71865	5.97854	9.94022	7.18517e-08	1.60608e-06	8.3073	up	NM_001360847	KLA 1h
1.79824	7.44714	9.93997	7.18755e-08	1.60608e-06	8.30955	up	NM_001159497	KLA 1h
2.57022	9.83204	9.93359	7.24672e-08	1.61043e-06	8.35525	up	NM_001198825	KLA 1h
2.18595	7.59026	9.93334	7.2491e-08	1.61043e-06	8.30031	up	NR_030711	KLA 1h
3.96846	3.57101	9.93273	7.25477e-08	1.61043e-06	8.5321	up	NM_011246	KLA 1h
-2.32904	4.35327	-9.93232	7.2586e-08	1.61043e-06	8.47906	down	NM_028130	KLA 1h
1.89968	5.63294	9.917	7.40317e-08	1.63959e-06	8.31129	up	NM_001252474	KLA 1h
1.95033	8.38904	9.90293	7.53867e-08	1.66665e-06	8.27425	up	NM_009673	KLA 1h
-1.95754	5.37665	-9.88772	7.68817e-08	1.69669e-06	8.32933	down	NM_009210	KLA 1h
2.08156	8.71218	9.88535	7.71169e-08	1.69888e-06	8.24203	up	NM_008576	KLA 1h
-2.13838	4.02008	-9.87359	7.82976e-08	1.72186e-06	8.415	down	NM_023644	KLA 1h
3.63195	6.31537	9.87115	7.85451e-08	1.72427e-06	8.24212	up	NM_009373	KLA 1h
1.48643	5.62843	9.86789	7.88771e-08	1.72852e-06	8.23158	up	NM_001310630	KLA 1h
-2.25144	3.71829	-9.86652	7.90168e-08	1.72854e-06	8.42787	down	NM_146177	KLA 1h
2.38577	6.20212	9.86131	7.95505e-08	1.73306e-06	8.22378	up	NM_009045	KLA 1h
1.88323	5.5807	9.86103	7.95799e-08	1.73306e-06	8.22784	up	NM_172282	KLA 1h
1.86776	8.5517	9.85915	7.97737e-08	1.73306e-06	8.23052	up	NM_001164838	KLA 1h
-1.82397	6.13662	-9.85911	7.97781e-08	1.73306e-06	8.21163	down	NM_008378	KLA 1h
-2.34252	3.17454	-9.85575	8.01253e-08	1.73758e-06	8.43849	down	NM_026894	KLA 1h
2.2935	10.0135	9.84487	8.1262e-08	1.75917e-06	8.2341	up	NM_175155	KLA 1h
-2.13396	3.96473	-9.83838	8.19487e-08	1.77097e-06	8.1782	down	NM_010137	KLA 1h
2.92669	6.62759	9.83452	8.23598e-08	1.77678e-06	8.19751	up	NM_001163510	KLA 1h
-1.84125	6.22195	-9.82905	8.29461e-08	1.78635e-06	8.18286	down	NM_001358966	KLA 1h
-2.50233	5.41629	-9.825	8.33828e-08	1.79266e-06	8.22806	down	NM_010188	KLA 1h
-2.6997	2.87614	-9.8212	8.3795e-08	1.79843e-06	8.39439	down	NM_001190985	KLA 1h
1.67699	5.17993	9.81656	8.43009e-08	1.80618e-06	8.20046	up	NM_017404	KLA 1h
1.7722	8.24226	9.80992	8.50306e-08	1.81869e-06	8.14377	up	NM_138667	KLA 1h
-3.40173	2.93098	-9.79893	8.62546e-08	1.83918e-06	8.35979	down	NM_016681	KLA 1h
2.70706	2.75611	9.79761	8.64023e-08	1.83918e-06	8.27561	up	NM_133955	KLA 1h
-2.17452	4.20863	-9.79736	8.64302e-08	1.83918e-06	8.3164	down	NM_028356	KLA 1h
-2.54258	4.38234	-9.78855	8.74271e-08	1.85476e-06	8.24498	down	NM_001368701	KLA 1h
2.22448	6.12124	9.78613	8.77021e-08	1.85476e-06	8.10265	up	NM_001033550	KLA 1h
-2.34282	4.58891	-9.7859	8.77284e-08	1.85476e-06	8.26377	down	NM_153591	KLA 1h
3.4635	6.12294	9.78566	8.77561e-08	1.85476e-06	8.15277	up	NM_001271497	KLA 1h
-2.56624	5.09926	-9.78284	8.80783e-08	1.85842e-06	8.22306	down	NM_011274	KLA 1h
1.91296	5.74146	9.76143	9.05697e-08	1.90777e-06	8.10178	up	NM_032396	KLA 1h
-2.83377	3.85775	-9.75006	9.19226e-08	1.93215e-06	8.28285	down	NM_144500	KLA 1h
-3.94598	2.93622	-9.74911	9.20367e-08	1.93215e-06	8.30271	down	NM_001347220	KLA 1h
1.51719	6.24392	9.74782	9.21916e-08	1.93216e-06	8.04685	up	NM_017382	KLA 1h
-1.563	5.32687	-9.74483	9.25533e-08	1.93649e-06	8.11368	down	NM_028015	KLA 1h
1.30801	6.09034	9.73576	9.36559e-08	1.95354e-06	8.02954	up	NM_146200	KLA 1h
-2.50855	3.93238	-9.73555	9.36809e-08	1.95354e-06	8.25131	down	NM_007415	KLA 1h
1.53706	6.16741	9.73231	9.40787e-08	1.9567e-06	8.02424	up	NM_024258	KLA 1h
1.36772	6.40745	9.73176	9.41459e-08	1.9567e-06	8.03113	up	NM_001310583	KLA 1h
1.63865	5.05141	9.73046	9.43063e-08	1.95678e-06	8.07137	up	NM_008946	KLA 1h
2.14367	8.63515	9.71644	9.60512e-08	1.98968e-06	8.02352	up	NM_026656	KLA 1h
-2.64414	6.30907	-9.69655	9.85855e-08	2.03879e-06	8.00027	down	NM_028732	KLA 1h
-1.86549	5.06317	-9.69506	9.87777e-08	2.03939e-06	8.0586	down	NM_028029	KLA 1h
-2.1641	4.77508	-9.69011	9.94217e-08	2.04637e-06	8.09532	down	NM_138314	KLA 1h
-2.64397	3.07466	-9.68878	9.95951e-08	2.04637e-06	8.22409	down	NM_172443	KLA 1h
-4.02691	2.44768	-9.68868	9.96071e-08	2.04637e-06	8.2042	down	NM_028372	KLA 1h
2.51549	2.47195	9.68499	1.00091e-07	2.05293e-06	8.09323	up	NM_016861	KLA 1h
-2.59994	3.59612	-9.6831	1.00339e-07	2.05465e-06	8.21387	down	NM_001085410	KLA 1h
2.19982	9.56331	9.68076	1.00648e-07	2.0576e-06	8.00666	up	NM_010833	KLA 1h
4.6167	2.34565	9.66733	1.02438e-07	2.09077e-06	8.15707	up	NM_177632	KLA 1h
-2.09792	3.7943	-9.66407	1.02877e-07	2.09631e-06	8.16127	down	NM_001370778	KLA 1h
-1.7579	5.52783	-9.65961	1.03482e-07	2.09934e-06	8.01916	down	NM_001356417	KLA 1h
2.72259	3.74288	9.65943	1.03507e-07	2.09934e-06	8.14506	up	NR_155436	KLA 1h
-2.20439	7.09261	-9.65926	1.0353e-07	2.09934e-06	7.93543	down	NM_172468	KLA 1h
-2.12131	4.99909	-9.65313	1.04367e-07	2.11289e-06	8.05384	down	NM_177653	KLA 1h
2.21203	8.97594	9.65163	1.04573e-07	2.11364e-06	7.9587	up	NM_011701	KLA 1h
-1.78239	4.42868	-9.64974	1.04833e-07	2.11403e-06	8.06411	down	NM_001361564	KLA 1h
-2.52913	9.15504	-9.64782	1.05098e-07	2.11403e-06	7.94838	down	NM_053214	KLA 1h
7.21074	5.87896	9.6478	1.05101e-07	2.11403e-06	8.17158	up	NM_008176	KLA 1h
-1.7912	5.18197	-9.62461	1.08359e-07	2.17563e-06	7.97474	down	NM_010163	KLA 1h
-1.96031	4.06125	-9.62354	1.08512e-07	2.17563e-06	8.00621	down	NM_028710	KLA 1h
1.6945	6.22658	9.6141	1.09871e-07	2.19936e-06	7.87355	up	NM_001277195	KLA 1h
1.41273	7.97913	9.60391	1.11358e-07	2.22556e-06	7.86742	up	NM_031179	KLA 1h
-1.83989	6.09872	-9.59898	1.12085e-07	2.23633e-06	7.86108	down	NM_001355234	KLA 1h
-2.7529	8.68485	-9.59783	1.12255e-07	2.23633e-06	7.88766	down	NM_010864	KLA 1h
-1.85792	5.25751	-9.59079	1.13304e-07	2.2522e-06	7.91688	down	NM_001357521	KLA 1h
-3.95153	2.38289	-9.59007	1.13412e-07	2.2522e-06	8.04782	down	NM_028037	KLA 1h
1.7837	7.39197	9.58828	1.1368e-07	2.25366e-06	7.83249	up	NM_026644	KLA 1h
-1.99127	4.62091	-9.58717	1.13847e-07	2.25366e-06	7.97	down	NM_178020	KLA 1h
2.5809	3.96749	9.58032	1.14883e-07	2.2694e-06	7.98026	up	NM_009773	KLA 1h
-4.58013	2.1064	-9.57925	1.15046e-07	2.2694e-06	8.0211	down	NM_001163269	KLA 1h
1.74205	8.24903	9.57832	1.15187e-07	2.2694e-06	7.83202	up	NM_001363353	KLA 1h
5.12637	1.23349	9.57689	1.15405e-07	2.27012e-06	7.99999	up	NR_029807	KLA 1h
-2.55639	6.21555	-9.57425	1.1581e-07	2.27449e-06	7.85131	down	NM_001254761	KLA 1h
-2.02167	3.71633	-9.57214	1.16133e-07	2.27726e-06	8.04124	down	NM_001164576	KLA 1h
1.40789	4.57264	9.54614	1.20201e-07	2.35127e-06	7.84636	up	NM_198167	KLA 1h
3.11958	4.42809	9.54387	1.20563e-07	2.35127e-06	8.02924	up	NM_001033272	KLA 1h
2.77133	5.04258	9.54324	1.20664e-07	2.35127e-06	7.91221	up	NM_207231	KLA 1h
-1.98768	3.83365	-9.54196	1.20869e-07	2.35127e-06	7.98223	down	NM_001033530	KLA 1h
2.10496	7.97196	9.54179	1.20897e-07	2.35127e-06	7.78361	up	NM_001080389	KLA 1h
-2.64443	3.85184	-9.54092	1.21036e-07	2.35127e-06	7.97881	down	NM_021310	KLA 1h
-2.25437	5.32198	-9.52264	1.24008e-07	2.40526e-06	7.79189	down	NM_146042	KLA 1h
1.53563	7.36622	9.51648	1.25028e-07	2.42128e-06	7.73364	up	NM_010306	KLA 1h
2.03977	4.59756	9.50715	1.26587e-07	2.44768e-06	7.81029	up	NM_001362459	KLA 1h
-2.10083	6.49016	-9.49747	1.28229e-07	2.47559e-06	7.71788	down	NM_001370940	KLA 1h
2.97837	4.99353	9.49476	1.28692e-07	2.47875e-06	7.86529	up	NR_155520	KLA 1h
4.15585	5.21619	9.49419	1.2879e-07	2.47875e-06	7.91439	up	NM_001037294	KLA 1h
-3.45466	5.27185	-9.49166	1.29224e-07	2.4833e-06	7.91877	down	NM_001252192	KLA 1h
2.74331	3.07229	9.48797	1.29861e-07	2.48972e-06	7.94999	up	NR_029460	KLA 1h
2.32684	7.39612	9.48741	1.29958e-07	2.48972e-06	7.71324	up	NM_172442	KLA 1h
2.03082	4.33027	9.47674	1.31818e-07	2.52149e-06	7.84734	up	NM_019793	KLA 1h
2.05641	5.27658	9.47384	1.32329e-07	2.52741e-06	7.71826	up	NM_173784	KLA 1h
-1.84697	5.26672	-9.46898	1.3319e-07	2.53996e-06	7.77437	down	NM_001130149	KLA 1h
2.22532	7.361	9.45746	1.35251e-07	2.57534e-06	7.65399	up	NM_025286	KLA 1h
2.32427	7.27145	9.45236	1.36176e-07	2.58784e-06	7.6534	up	NM_001128601	KLA 1h
-3.98493	2.7466	-9.45156	1.36322e-07	2.58784e-06	7.88767	down	NR_151493	KLA 1h
-2.60712	2.92456	-9.44486	1.37548e-07	2.60715e-06	7.90893	down	NM_001081682	KLA 1h
-5.22446	2.70146	-9.4356	1.3926e-07	2.6356e-06	7.85298	down	NM_177887	KLA 1h
-2.3146	5.6668	-9.43436	1.39491e-07	2.63598e-06	7.68432	down	NM_009624	KLA 1h
-1.17618	7.3314	-9.42639	1.40986e-07	2.66021e-06	7.60358	down	NM_001364204	KLA 1h
2.27963	4.81583	9.42295	1.41637e-07	2.66845e-06	7.68246	up	NM_019924	KLA 1h
-2.53947	4.30454	-9.41576	1.43007e-07	2.68633e-06	7.81248	down	NM_028138	KLA 1h
4.15854	7.72127	9.41572	1.43016e-07	2.68633e-06	7.63342	up	NM_001302650	KLA 1h
1.54832	5.53148	9.41191	1.43747e-07	2.69602e-06	7.61317	up	NM_138310	KLA 1h
-3.25043	2.95486	-9.40535	1.45017e-07	2.71576e-06	7.85254	down	NM_146126	KLA 1h
2.14799	7.91786	9.39496	1.47052e-07	2.74426e-06	7.58019	up	NM_008548	KLA 1h
-2.51024	5.26728	-9.39433	1.47174e-07	2.74426e-06	7.7053	down	NM_007711	KLA 1h
1.72126	7.11847	9.39421	1.47198e-07	2.74426e-06	7.56347	up	NM_146128	KLA 1h
2.0882	7.28361	9.39169	1.47697e-07	2.74945e-06	7.58212	up	NM_025626	KLA 1h
-1.59869	5.7441	-9.38859	1.48313e-07	2.75682e-06	7.57201	down	NM_001276486	KLA 1h
2.78647	7.91126	9.37886	1.50264e-07	2.78893e-06	7.55458	up	NM_025992	KLA 1h
-1.60283	5.46224	-9.37466	1.51115e-07	2.79849e-06	7.58213	down	NR_153333	KLA 1h
5.87579	4.53616	9.37385	1.51278e-07	2.79849e-06	7.80805	up	NR_155430	KLA 1h
1.13371	5.55154	9.373	1.51452e-07	2.79849e-06	7.55768	up	NM_021535	KLA 1h
3.24653	2.61391	9.35459	1.55248e-07	2.8644e-06	7.73771	up	NM_028125	KLA 1h
-1.59709	5.80824	-9.34919	1.56381e-07	2.8772e-06	7.52456	down	NM_001001806	KLA 1h
2.48489	6.56703	9.34774	1.56686e-07	2.8772e-06	7.51174	up	NM_028341	KLA 1h
5.10757	4.92574	9.34692	1.56859e-07	2.8772e-06	7.70919	up	NM_001253873	KLA 1h
-1.80972	5.80164	-9.3469	1.56863e-07	2.8772e-06	7.56046	down	NM_001102436	KLA 1h
-3.03081	1.96821	-9.33896	1.5855e-07	2.90388e-06	7.76847	down	NM_001017983	KLA 1h
3.2297	7.78517	9.33604	1.59175e-07	2.90895e-06	7.49833	up	NM_001170853	KLA 1h
4.66555	4.27312	9.33549	1.59292e-07	2.90895e-06	7.65296	up	NM_007646	KLA 1h
1.90748	4.94414	9.32959	1.60565e-07	2.92791e-06	7.56027	up	NM_010579	KLA 1h
2.11963	7.57777	9.32699	1.61129e-07	2.93392e-06	7.47485	up	NM_008453	KLA 1h
5.15057	1.89048	9.32483	1.61599e-07	2.93819e-06	7.69614	up	NR_038021	KLA 1h
1.60877	4.54841	9.32225	1.62161e-07	2.94412e-06	7.56377	up	NM_025574	KLA 1h
-1.40697	5.03319	-9.32063	1.62517e-07	2.94631e-06	7.56667	down	NM_001364372	KLA 1h
2.19606	7.51902	9.31869	1.62942e-07	2.94972e-06	7.46644	up	NM_001364364	KLA 1h
-2.09398	3.40222	-9.31394	1.6399e-07	2.9644e-06	7.71201	down	NM_011871	KLA 1h
1.99403	10.1723	9.30955	1.64965e-07	2.97771e-06	7.51638	up	NM_001198977	KLA 1h
2.49381	8.09965	9.2947	1.68311e-07	3.03372e-06	7.45325	up	NM_009502	KLA 1h
-2.01673	4.11853	-9.29219	1.68883e-07	3.03965e-06	7.66383	down	NM_001293641	KLA 1h
2.20068	8.98657	9.2718	1.73608e-07	3.1202e-06	7.4289	up	NR_156704	KLA 1h
-3.39001	2.75913	-9.26324	1.75633e-07	3.15206e-06	7.66942	down	NM_172514	KLA 1h
-2.54768	3.65642	-9.26141	1.7607e-07	3.15537e-06	7.57505	down	NM_013546	KLA 1h
2.15023	10.3746	9.25936	1.76559e-07	3.15741e-06	7.44809	up	NM_010026	KLA 1h
2.01193	6.53797	9.25882	1.76689e-07	3.15741e-06	7.38468	up	NM_001364993	KLA 1h
2.15959	10.7664	9.24701	1.79543e-07	3.20347e-06	7.43553	up	NM_001247984	KLA 1h
3.15706	5.01285	9.24604	1.7978e-07	3.20347e-06	7.47773	up	NM_001177352	KLA 1h
-1.82323	4.8405	-9.2435	1.80398e-07	3.20991e-06	7.51874	down	NM_009663	KLA 1h
-1.89086	4.70376	-9.24014	1.81224e-07	3.21722e-06	7.51505	down	NM_001081335	KLA 1h
-1.59979	5.31414	-9.23973	1.81324e-07	3.21722e-06	7.43366	down	NM_001166640	KLA 1h
-2.49593	4.43453	-9.23719	1.81951e-07	3.22377e-06	7.52471	down	NR_002891	KLA 1h
1.86845	7.52563	9.22055	1.86114e-07	3.28951e-06	7.3258	up	NM_001110794	KLA 1h
2.13242	9.66855	9.21869	1.86584e-07	3.28951e-06	7.34745	up	NM_001040005	KLA 1h
1.91238	8.44642	9.21785	1.86799e-07	3.28951e-06	7.33102	up	NM_026361	KLA 1h
-2.04406	4.39663	-9.21709	1.86993e-07	3.28951e-06	7.49518	down	NM_178664	KLA 1h
-1.86459	5.67033	-9.21639	1.8717e-07	3.28951e-06	7.33792	down	NM_001288626	KLA 1h
2.13116	9.6693	9.21407	1.87762e-07	3.28951e-06	7.34096	up	mmu-mir-1932_chr11_3832	KLA 1h
-2.08372	5.98707	-9.21402	1.87774e-07	3.28951e-06	7.32789	down	NM_001357567	KLA 1h
-1.57275	6.25345	-9.21339	1.87935e-07	3.28951e-06	7.32559	down	NM_001364324	KLA 1h
1.31104	6.61079	9.2121	1.88265e-07	3.28951e-06	7.30374	up	NR_038081	KLA 1h
1.93422	8.31447	9.21198	1.88295e-07	3.28951e-06	7.3339	up	NM_011715	KLA 1h
2.61975	4.6151	9.20112	1.91102e-07	3.33387e-06	7.40165	up	NM_009928	KLA 1h
1.30695	6.56128	9.19393	1.92982e-07	3.35766e-06	7.27594	up	NM_007896	KLA 1h
2.98071	9.65638	9.19326	1.93158e-07	3.35766e-06	7.35261	up	NM_001357617	KLA 1h
1.52062	7.12777	9.19283	1.93272e-07	3.35766e-06	7.28233	up	NM_001171004	KLA 1h
1.80308	7.18934	9.19009	1.93995e-07	3.36554e-06	7.27629	up	NM_178061	KLA 1h
-2.27225	4.6579	-9.1871	1.94787e-07	3.36937e-06	7.45491	down	NM_012048	KLA 1h
1.62935	8.18945	9.18647	1.94955e-07	3.36937e-06	7.28335	up	NM_019937	KLA 1h
1.83435	7.05124	9.18621	1.95025e-07	3.36937e-06	7.27007	up	NM_001171024	KLA 1h
-1.83944	4.84682	-9.17662	1.97591e-07	3.409e-06	7.36796	down	NM_001252625	KLA 1h
-1.9779	5.38257	-9.17428	1.98224e-07	3.41519e-06	7.26101	down	NM_011716	KLA 1h
1.83048	9.31781	9.17237	1.98742e-07	3.4194e-06	7.31138	up	NM_001356265	KLA 1h
-1.95091	5.61462	-9.16712	2.00172e-07	3.43926e-06	7.27341	down	NM_175029	KLA 1h
4.60136	8.06617	9.14829	2.0539e-07	3.52407e-06	7.25929	up	NM_011990	KLA 1h
2.30657	5.20949	9.14265	2.06982e-07	3.54652e-06	7.22444	up	NM_001201470	KLA 1h
-2.63301	5.61858	-9.13567	2.08968e-07	3.57423e-06	7.26559	down	NM_175542	KLA 1h
1.76323	7.3743	9.1341	2.09417e-07	3.57423e-06	7.20145	up	NM_144866	KLA 1h
-1.50898	5.14966	-9.13368	2.09538e-07	3.57423e-06	7.26437	down	NM_001168535	KLA 1h
2.69743	5.21056	9.13297	2.09744e-07	3.57423e-06	7.32268	up	NM_001029855	KLA 1h
-1.88771	4.50134	-9.1258	2.11812e-07	3.60455e-06	7.33889	down	NM_009908	KLA 1h
1.61903	6.67805	9.12266	2.12726e-07	3.61518e-06	7.18041	up	NM_022327	KLA 1h
-2.16964	5.23052	-9.11682	2.14437e-07	3.63931e-06	7.2755	down	NM_001281977	KLA 1h
5.08107	3.61366	9.10918	2.16694e-07	3.67263e-06	7.43526	up	NM_019952	KLA 1h
1.88257	8.06244	9.10769	2.1714e-07	3.6752e-06	7.17096	up	NM_008098	KLA 1h
4.88788	2.56085	9.10623	2.17573e-07	3.67754e-06	7.43032	up	NM_009705	KLA 1h
2.38844	7.4012	9.09254	2.21702e-07	3.74227e-06	7.15509	up	NM_001002268	KLA 1h
2.40741	6.64711	9.08865	2.2289e-07	3.75725e-06	7.14409	up	mmu-mir-1948_chr18_11340	KLA 1h
-1.72186	4.69298	-9.087	2.23397e-07	3.76072e-06	7.28747	down	NM_001357914	KLA 1h
-1.76915	9.07591	-9.08274	2.24709e-07	3.77434e-06	7.1757	down	NM_007872	KLA 1h
-1.57771	5.60333	-9.08241	2.24811e-07	3.77434e-06	7.13923	down	NM_001128605	KLA 1h
-2.02975	3.69703	-9.08102	2.25242e-07	3.77535e-06	7.24177	down	NM_001081446	KLA 1h
2.05668	8.90909	9.07938	2.25751e-07	3.77535e-06	7.15148	up	NM_172508	KLA 1h
-2.71613	3.78537	-9.07929	2.25777e-07	3.77535e-06	7.35703	down	NM_021897	KLA 1h
-1.47083	3.96642	-9.07308	2.27716e-07	3.80267e-06	7.24246	down	NM_001290806	KLA 1h
2.11924	8.74634	9.0631	2.30864e-07	3.85009e-06	7.14433	up	NM_001081433	KLA 1h
2.39589	7.54143	9.05901	2.32169e-07	3.8667e-06	7.09613	up	NM_001293783	KLA 1h
1.85752	8.7313	9.0563	2.33036e-07	3.87596e-06	7.13182	up	NM_001033135	KLA 1h
-2.51249	4.51645	-9.04833	2.35611e-07	3.91358e-06	7.30851	down	NM_001081418	KLA 1h
-3.25085	5.55453	-9.03799	2.38995e-07	3.96453e-06	7.14193	down	NM_152803	KLA 1h
-2.53686	3.95198	-9.03688	2.39363e-07	3.96536e-06	7.27239	down	NM_020022	KLA 1h
1.56403	7.51534	9.03485	2.40034e-07	3.97121e-06	7.0585	up	NM_007404	KLA 1h
2.7172	4.32054	9.03301	2.40644e-07	3.97604e-06	7.1266	up	NM_016696	KLA 1h
-1.50366	6.85487	-9.03012	2.41605e-07	3.98373e-06	7.04838	down	NM_011273	KLA 1h
-2.22414	4.88575	-9.0297	2.41747e-07	3.98373e-06	7.11267	down	NM_153139	KLA 1h
-2.21767	4.93483	-9.02693	2.42672e-07	3.98973e-06	7.17989	down	NM_001110512	KLA 1h
-1.87758	4.81008	-9.0267	2.4275e-07	3.98973e-06	7.1767	down	NM_011327	KLA 1h
-1.75937	6.63672	-9.0198	2.45075e-07	4.02265e-06	7.04214	down	NM_001113362	KLA 1h
2.48013	5.61238	9.01811	2.45648e-07	4.02675e-06	7.10582	up	NM_016737	KLA 1h
3.71215	4.34079	9.01277	2.47466e-07	4.04827e-06	7.23458	up	NM_001013817	KLA 1h
-1.89219	3.7398	-9.01236	2.47608e-07	4.04827e-06	7.23466	down	NM_001081373	KLA 1h
-1.73456	4.70995	-9.01039	2.48283e-07	4.054e-06	7.16746	down	NM_001081368	KLA 1h
1.28767	6.2267	9.00212	2.51141e-07	4.09531e-06	7.01491	up	NM_175090	KLA 1h
-1.94838	3.83533	-8.99887	2.52272e-07	4.10839e-06	7.24262	down	NM_026810	KLA 1h
-2.22454	4.31371	-8.99292	2.54358e-07	4.13696e-06	7.18718	down	NM_011764	KLA 1h
1.43297	6.24034	8.9884	2.55957e-07	4.15375e-06	6.99181	up	NM_133739	KLA 1h
3.45488	4.9992	8.98812	2.56055e-07	4.15375e-06	7.14597	up	NM_172539	KLA 1h
-1.68902	4.34219	-8.98621	2.56733e-07	4.15934e-06	7.14945	down	NM_178027	KLA 1h
2.79934	6.90107	8.98224	2.5815e-07	4.16727e-06	6.99216	up	NM_007917	KLA 1h
2.79934	6.90107	8.98224	2.5815e-07	4.16727e-06	6.99216	up	mmu-mir-1956_chr3_15854	KLA 1h
-2.6094	7.48064	-8.98204	2.58223e-07	4.16727e-06	6.99583	down	mmu-mir-3971_chr11_3383	KLA 1h
2.43629	4.87125	8.97388	2.61158e-07	4.20919e-06	7.0021	up	mmu-mir-149_chr1_340	KLA 1h
1.1325	5.76846	8.95072	2.69692e-07	4.34115e-06	6.93995	up	NM_026155	KLA 1h
1.76714	6.92275	8.94445	2.72051e-07	4.37348e-06	6.92418	up	NM_001256048	KLA 1h
-1.38275	5.39982	-8.94276	2.72692e-07	4.37814e-06	6.99026	down	NM_011959	KLA 1h
1.95793	5.04641	8.94033	2.73615e-07	4.38e-06	7.03844	up	NM_172507	KLA 1h
1.71329	5.96131	8.93992	2.73772e-07	4.38e-06	6.91755	up	NM_001042673	KLA 1h
-2.23468	2.9233	-8.93969	2.7386e-07	4.38e-06	7.22468	down	NM_026281	KLA 1h
1.35719	6.10414	8.93809	2.74467e-07	4.3841e-06	6.92163	up	NM_001039214	KLA 1h
-1.29933	5.62255	-8.93331	2.76299e-07	4.40773e-06	6.95131	down	NM_001033294	KLA 1h
-2.53793	6.0376	-8.9292	2.77884e-07	4.42629e-06	6.98055	down	NM_001008550	KLA 1h
3.05542	7.60095	8.92846	2.78171e-07	4.42629e-06	6.93769	up	NM_007972	KLA 1h
-1.71449	3.97989	-8.91629	2.82924e-07	4.49619e-06	7.10263	down	NM_019993	KLA 1h
-2.05093	4.42675	-8.91536	2.83294e-07	4.49634e-06	7.08293	down	NR_015523	KLA 1h
1.26878	5.97643	8.91381	2.83904e-07	4.50032e-06	6.88572	up	NM_001303273	KLA 1h
-1.73194	6.1623	-8.91111	2.84974e-07	4.51038e-06	6.8854	down	NM_018821	KLA 1h
-2.95683	3.56996	-8.91039	2.85261e-07	4.51038e-06	7.18358	down	NM_177372	KLA 1h
3.63189	2.85479	8.90918	2.85745e-07	4.51231e-06	7.19372	up	NR_045420	KLA 1h
-1.69736	7.09161	-8.90545	2.87232e-07	4.52578e-06	6.87157	down	NM_001038637	KLA 1h
2.00374	9.06163	8.90406	2.87791e-07	4.52578e-06	6.90426	up	NM_024457	KLA 1h
2.11958	6.78833	8.90304	2.88202e-07	4.52578e-06	6.87151	up	NM_011633	KLA 1h
-2.98899	7.05197	-8.90222	2.88531e-07	4.52578e-06	6.91818	down	NM_001361971	KLA 1h
1.53769	7.55297	8.90168	2.88747e-07	4.52578e-06	6.87042	up	NM_008882	KLA 1h
-2.20577	5.7764	-8.90131	2.88896e-07	4.52578e-06	6.91332	down	NM_178746	KLA 1h
7.29456	2.55597	8.90072	2.89134e-07	4.52578e-06	7.15191	up	NM_203320	KLA 1h
1.63079	6.52797	8.89716	2.90573e-07	4.54262e-06	6.8546	up	NM_011202	KLA 1h
-1.95612	4.40954	-8.89281	2.92344e-07	4.56458e-06	6.96555	down	NM_001361308	KLA 1h
-1.98116	3.86104	-8.89048	2.93298e-07	4.57376e-06	7.11049	down	NM_009531	KLA 1h
-2.02664	5.91821	-8.88689	2.9477e-07	4.59099e-06	6.88904	down	NM_023045	KLA 1h
-1.70194	5.10081	-8.88587	2.95189e-07	4.59179e-06	6.9369	down	NM_080788	KLA 1h
-1.94888	7.07001	-8.8832	2.96294e-07	4.60325e-06	6.84321	down	NM_001163314	KLA 1h
-2.49954	4.40906	-8.87753	2.9865e-07	4.63408e-06	7.06956	down	NM_138594	KLA 1h
-1.50821	6.14067	-8.87568	2.99424e-07	4.64033e-06	6.83114	down	NM_175461	KLA 1h
2.05226	4.68961	8.87321	3.00459e-07	4.64157e-06	6.92605	up	NM_133501	KLA 1h
-1.45524	4.95651	-8.87265	3.00694e-07	4.64157e-06	6.91123	down	NM_001355620	KLA 1h
-1.31184	7.55721	-8.87244	3.00781e-07	4.64157e-06	6.82068	down	NM_133685	KLA 1h
1.50198	7.59997	8.87195	3.0099e-07	4.64157e-06	6.82776	up	mmu-mir-3962_chr1_723	KLA 1h
-2.14574	5.98466	-8.86345	3.0459e-07	4.68816e-06	6.82328	down	NM_010686	KLA 1h
1.84003	6.94205	8.86304	3.04762e-07	4.68816e-06	6.80918	up	NR_104383	KLA 1h
-2.25869	3.03921	-8.85543	3.08027e-07	4.73255e-06	7.09195	down	NM_024251	KLA 1h
-2.11928	4.79138	-8.85351	3.08854e-07	4.73652e-06	6.96162	down	NM_018817	KLA 1h
1.66211	4.5206	8.85308	3.09044e-07	4.73652e-06	6.95479	up	NM_207525	KLA 1h
-1.37205	6.7063	-8.84756	3.1144e-07	4.76342e-06	6.78403	down	NM_008720	KLA 1h
1.88842	6.81132	8.84728	3.11561e-07	4.76342e-06	6.78548	up	NM_019579	KLA 1h
1.63567	5.33584	8.84105	3.14293e-07	4.79931e-06	6.8135	up	NM_001103162	KLA 1h
2.1579	7.39654	8.83505	3.1695e-07	4.83397e-06	6.78025	up	NM_001346657	KLA 1h
2.31636	7.98877	8.83327	3.1774e-07	4.84011e-06	6.78956	up	NM_011113	KLA 1h
-3.19998	2.45909	-8.82801	3.20096e-07	4.86905e-06	7.08173	down	NM_008212	KLA 1h
-2.69352	3.66166	-8.82729	3.20419e-07	4.86905e-06	7.00246	down	NM_001256081	KLA 1h
1.65685	5.81414	8.8259	3.21045e-07	4.87262e-06	6.80997	up	NM_172734	KLA 1h
-2.25971	2.75671	-8.82294	3.22383e-07	4.88699e-06	7.04807	down	NM_026005	KLA 1h
3.93023	5.28851	8.82042	3.23523e-07	4.89833e-06	6.94686	up	NM_001081249	KLA 1h
1.82304	6.27696	8.81502	3.25984e-07	4.92963e-06	6.74168	up	NM_053074	KLA 1h
6.11144	1.58615	8.81104	3.27814e-07	4.95129e-06	7.03159	up	NM_153512	KLA 1h
3.27421	5.23	8.80733	3.29528e-07	4.97117e-06	6.87332	up	NM_009401	KLA 1h
1.72791	6.80507	8.80231	3.31862e-07	4.99486e-06	6.72799	up	NM_001093764	KLA 1h
2.7362	4.99613	8.80223	3.31898e-07	4.99486e-06	6.86619	up	NM_172812	KLA 1h
-3.29657	3.12735	-8.79685	3.34418e-07	5.02674e-06	7.04009	down	NM_001081112	KLA 1h
-3.35012	2.17116	-8.79579	3.34917e-07	5.02818e-06	7.02772	down	NM_177471	KLA 1h
2.71635	5.56848	8.79424	3.35648e-07	5.03311e-06	6.73608	up	NM_172939	KLA 1h
1.5632	8.77022	8.78865	3.38299e-07	5.06678e-06	6.74109	up	NM_022410	KLA 1h
-2.1875	4.99646	-8.7873	3.38944e-07	5.07035e-06	6.70697	down	NM_001163030	KLA 1h
-1.70866	6.61805	-8.78038	3.42261e-07	5.11386e-06	6.69025	down	NM_001310646	KLA 1h
-1.7854	4.48733	-8.77882	3.43015e-07	5.119e-06	6.85494	down	NM_007382	KLA 1h
-1.51752	6.15675	-8.77647	3.44154e-07	5.12987e-06	6.68531	down	NM_001159503	KLA 1h
-1.80009	4.76006	-8.77487	3.44931e-07	5.13532e-06	6.81666	down	NM_177088	KLA 1h
1.74048	5.97064	8.77007	3.47273e-07	5.16403e-06	6.69529	up	NM_144798	KLA 1h
1.27652	6.81882	8.76671	3.48917e-07	5.18232e-06	6.66247	up	NM_009974	KLA 1h
-2.137	3.09156	-8.76503	3.49749e-07	5.18377e-06	6.965	down	NM_007908	KLA 1h
-2.76972	6.39743	-8.76483	3.49845e-07	5.18377e-06	6.7076	down	NM_170758	KLA 1h
2.77207	7.53626	8.75299	3.55741e-07	5.26488e-06	6.66099	up	NM_172572	KLA 1h
1.26539	6.40593	8.75165	3.56412e-07	5.26858e-06	6.64014	up	NM_018753	KLA 1h
3.20921	5.55596	8.7459	3.5932e-07	5.29902e-06	6.92617	up	NR_003520	KLA 1h
7.06103	4.20726	8.7459	3.5932e-07	5.29902e-06	6.96957	up	NM_172612	KLA 1h
-2.17328	3.97041	-8.74437	3.60097e-07	5.30421e-06	6.89654	down	NM_175022	KLA 1h
3.23068	4.78506	8.7399	3.62377e-07	5.33151e-06	6.91312	up	NR_033508	KLA 1h
1.44196	6.80825	8.73638	3.64186e-07	5.35182e-06	6.61874	up	NM_178684	KLA 1h
-1.39007	4.81281	-8.73209	3.66399e-07	5.37802e-06	6.70351	down	NM_027992	KLA 1h
1.31749	6.81708	8.72477	3.70211e-07	5.42759e-06	6.60876	up	NM_172742	KLA 1h
-1.88203	7.1186	-8.72222	3.7155e-07	5.44084e-06	6.60729	down	NM_212473	KLA 1h
1.23062	5.74902	8.71982	3.72817e-07	5.44764e-06	6.61498	up	NM_007861	KLA 1h
1.72494	5.02494	8.71969	3.72887e-07	5.44764e-06	6.69148	up	NM_007414	KLA 1h
-1.87431	4.74015	-8.71029	3.7788e-07	5.50371e-06	6.66008	down	NM_021883	KLA 1h
1.82209	4.33267	8.71005	3.78011e-07	5.50371e-06	6.7588	up	NM_017395	KLA 1h
2.87864	6.91914	8.70998	3.78047e-07	5.50371e-06	6.5995	up	NM_001163346	KLA 1h
1.99325	3.66258	8.705	3.80723e-07	5.53622e-06	6.79206	up	NM_001008549	KLA 1h
-2.87403	3.01538	-8.69792	3.84565e-07	5.58558e-06	6.90248	down	NM_001290503	KLA 1h
-1.67	5.97125	-8.6928	3.87367e-07	5.61975e-06	6.60032	down	NM_025942	KLA 1h
1.39534	7.39839	8.69045	3.88662e-07	5.63112e-06	6.55465	up	NM_001159774	KLA 1h
-2.80413	2.72161	-8.68903	3.89445e-07	5.63112e-06	6.88587	down	NM_026192	KLA 1h
2.12794	9.32734	8.68892	3.89504e-07	5.63112e-06	6.58869	up	NM_011803	KLA 1h
1.24599	4.81613	8.68484	3.91763e-07	5.65724e-06	6.62601	up	NM_011499	KLA 1h
-2.01796	4.70069	-8.6784	3.95367e-07	5.70269e-06	6.67838	down	NM_007421	KLA 1h
3.50726	3.76165	8.67627	3.96562e-07	5.71333e-06	6.74969	up	NM_025427	KLA 1h
1.72231	9.76467	8.67456	3.97525e-07	5.72061e-06	6.58862	up	NM_153119	KLA 1h
-1.79597	4.52264	-8.67051	3.99819e-07	5.74245e-06	6.68688	down	NM_177462	KLA 1h
-2.68784	2.66965	-8.67026	3.99962e-07	5.74245e-06	6.83666	down	NM_001286545	KLA 1h
-2.98049	3.78246	-8.66538	4.02748e-07	5.7758e-06	6.83372	down	NM_153556	KLA 1h
-3.09704	2.60642	-8.659	4.06415e-07	5.82071e-06	6.83756	down	NM_010146	KLA 1h
-1.44666	5.03819	-8.65832	4.06812e-07	5.82071e-06	6.61012	down	NM_001081419	KLA 1h
2.11757	9.11231	8.65616	4.08062e-07	5.82693e-06	6.55383	up	NM_020260	KLA 1h
-2.49231	3.2396	-8.65596	4.08179e-07	5.82693e-06	6.75032	down	NM_001159505	KLA 1h
-2.14024	3.91301	-8.65368	4.09503e-07	5.83916e-06	6.80945	down	NM_001285875	KLA 1h
2.06601	8.1526	8.64943	4.11986e-07	5.86786e-06	6.50518	up	mmu-mir-22_chr11_3378	KLA 1h
-2.58842	3.66656	-8.64415	4.15097e-07	5.90544e-06	6.79123	down	NM_001355394	KLA 1h
-2.6153	3.28735	-8.63535	4.20333e-07	5.97313e-06	6.79094	down	NM_153572	KLA 1h
1.4025	7.52706	8.63014	4.23469e-07	6.01085e-06	6.46572	up	NM_008927	KLA 1h
2.08539	6.02541	8.62851	4.24454e-07	6.01176e-06	6.48257	up	NM_008681	KLA 1h
-2.04832	3.75039	-8.62796	4.24788e-07	6.01176e-06	6.71829	down	NM_023733	KLA 1h
-1.83581	4.29937	-8.62686	4.25451e-07	6.01176e-06	6.65865	down	NM_172770	KLA 1h
1.95763	6.63744	8.62685	4.25458e-07	6.01176e-06	6.46234	up	NM_023587	KLA 1h
-1.46094	5.47291	-8.6214	4.28781e-07	6.05186e-06	6.51458	down	NM_001282000	KLA 1h
1.89947	8.17236	8.61832	4.30665e-07	6.0716e-06	6.4681	up	NM_001204973	KLA 1h
1.31756	4.72674	8.6143	4.33146e-07	6.0997e-06	6.53333	up	NM_026620	KLA 1h
4.19572	2.49992	8.61153	4.34861e-07	6.11694e-06	6.78185	up	NM_009871	KLA 1h
4.13282	2.83338	8.60435	4.39343e-07	6.17304e-06	6.76982	up	NM_194336	KLA 1h
3.09919	5.36245	8.60327	4.40018e-07	6.17558e-06	6.60401	up	NM_019925	KLA 1h
-1.4051	5.18217	-8.6024	4.40568e-07	6.17636e-06	6.50794	down	NM_178404	KLA 1h
2.25794	8.21724	8.59546	4.44963e-07	6.2286e-06	6.43235	up	NM_026202	KLA 1h
7.2781	4.37278	8.59494	4.45292e-07	6.2286e-06	6.76069	up	NM_145636	KLA 1h
1.26317	5.3024	8.59348	4.46219e-07	6.23233e-06	6.44848	up	NM_172429	KLA 1h
-2.74399	5.15493	-8.59296	4.46556e-07	6.23233e-06	6.5454	down	NM_001359066	KLA 1h
-2.13488	3.58932	-8.58529	4.51479e-07	6.294e-06	6.67331	down	NM_001080949	KLA 1h
2.02457	8.98031	8.58388	4.52394e-07	6.29973e-06	6.4281	up	NM_172161	KLA 1h
2.13104	7.94249	8.57563	4.57766e-07	6.36744e-06	6.40074	up	NR_027502	KLA 1h
-2.7033	6.66025	-8.57342	4.59218e-07	6.37494e-06	6.4114	down	NM_019455	KLA 1h
2.0687	4.21583	8.57269	4.597e-07	6.37494e-06	6.56246	up	NR_015548	KLA 1h
-2.54717	4.31053	-8.57248	4.59837e-07	6.37494e-06	6.53491	down	NM_145470	KLA 1h
1.48257	7.63752	8.56526	4.64615e-07	6.43405e-06	6.37721	up	NM_023214	KLA 1h
-1.53352	6.10148	-8.56432	4.65241e-07	6.43557e-06	6.38444	down	NM_025909	KLA 1h
-2.25099	3.08645	-8.5615	4.67129e-07	6.45455e-06	6.63954	down	NM_197943	KLA 1h
-1.91059	4.33366	-8.5603	4.67932e-07	6.45849e-06	6.57413	down	NM_001293701	KLA 1h
-1.51966	4.72773	-8.5499	4.74964e-07	6.54439e-06	6.50049	down	NM_028316	KLA 1h
-2.39226	6.15238	-8.54881	4.75709e-07	6.54439e-06	6.35849	down	NM_020008	KLA 1h
1.27979	5.13603	8.54878	4.75727e-07	6.54439e-06	6.38927	up	NM_020050	KLA 1h
-2.395	3.65132	-8.54197	4.80401e-07	6.60142e-06	6.54795	down	NM_133688	KLA 1h
-2.94236	6.67842	-8.53802	4.83131e-07	6.63164e-06	6.36197	down	NM_001161722	KLA 1h
-2.01266	4.28205	-8.53666	4.84077e-07	6.63732e-06	6.57267	down	NM_139309	KLA 1h
3.07995	2.4381	8.53293	4.86682e-07	6.66573e-06	6.67401	up	mmu-mir-143_chr18_11804	KLA 1h
-1.32542	6.78018	-8.52685	4.90953e-07	6.71686e-06	6.31123	down	NM_144910	KLA 1h
-4.81096	3.11666	-8.5255	4.91907e-07	6.72255e-06	6.66155	down	NR_015545	KLA 1h
7.2134	4.43218	8.52253	4.94013e-07	6.74395e-06	6.65326	up	NM_010807	KLA 1h
-1.51669	6.74454	-8.51946	4.96196e-07	6.76635e-06	6.3028	down	NM_019426	KLA 1h
-1.45188	5.53551	-8.51388	5.00194e-07	6.81344e-06	6.35725	down	NM_001355714	KLA 1h
-1.3955	4.687	-8.51306	5.00788e-07	6.8141e-06	6.42375	down	NM_001081396	KLA 1h
-2.67719	7.18995	-8.50911	5.03642e-07	6.84548e-06	6.32023	down	NM_133838	KLA 1h
-2.21453	3.7711	-8.50779	5.04602e-07	6.85107e-06	6.53903	down	NM_001291211	KLA 1h
3.18897	8.42347	8.50463	5.069e-07	6.87462e-06	6.31523	up	NM_013562	KLA 1h
-3.4978	2.23527	-8.5039	5.07437e-07	6.87462e-06	6.61499	down	NM_021534	KLA 1h
1.28316	6.44347	8.50251	5.08453e-07	6.88092e-06	6.271	up	NM_001110791	KLA 1h
-1.81288	3.78802	-8.48867	5.18697e-07	7.01195e-06	6.52529	down	NM_001290180	KLA 1h
-3.71336	2.718	-8.48648	5.20338e-07	7.02653e-06	6.60412	down	NM_008812	KLA 1h
1.32051	7.50853	8.48464	5.21719e-07	7.03757e-06	6.2518	up	NM_001161413	KLA 1h
1.55782	7.86999	8.48259	5.23266e-07	7.04587e-06	6.2691	up	NM_001346610	KLA 1h
3.27879	4.82108	8.48233	5.23463e-07	7.04587e-06	6.42723	up	NM_012021	KLA 1h
1.67782	4.06825	8.48058	5.24782e-07	7.05603e-06	6.42189	up	NM_023053	KLA 1h
1.48674	6.86224	8.4789	5.26055e-07	7.06555e-06	6.24321	up	NM_018807	KLA 1h
-1.59437	6.24503	-8.47795	5.26777e-07	7.06764e-06	6.24371	down	NM_001038492	KLA 1h
1.49632	8.41571	8.4708	5.32243e-07	7.13332e-06	6.24831	up	NM_011899	KLA 1h
-3.78738	2.70612	-8.46395	5.37538e-07	7.19656e-06	6.57718	down	NM_001168386	KLA 1h
1.48587	9.03378	8.46098	5.39847e-07	7.21973e-06	6.26244	up	NM_001252520	KLA 1h
-3.49065	4.03731	-8.45789	5.42263e-07	7.24428e-06	6.45961	down	NM_178743	KLA 1h
1.95202	6.94753	8.45309	5.46043e-07	7.28699e-06	6.20869	up	NM_027840	KLA 1h
-1.35343	6.42727	-8.4423	5.54632e-07	7.39371e-06	6.18614	down	NM_008514	KLA 1h
3.58095	6.02456	8.4399	5.56566e-07	7.41159e-06	6.21301	up	NM_001302376	KLA 1h
-1.87749	5.69082	-8.4388	5.57453e-07	7.41549e-06	6.25479	down	NM_133947	KLA 1h
-2.12414	3.77958	-8.43501	5.6052e-07	7.44836e-06	6.43797	down	NM_138745	KLA 1h
1.26169	6.36776	8.43001	5.64592e-07	7.4945e-06	6.1622	up	NM_023858	KLA 1h
1.92614	6.36557	8.42572	5.68118e-07	7.5333e-06	6.17026	up	NM_172729	KLA 1h
-1.87211	5.35576	-8.42355	5.69906e-07	7.54899e-06	6.25066	down	NM_001142701	KLA 1h
-4.34604	3.16104	-8.41975	5.7305e-07	7.57659e-06	6.50282	down	NM_146008	KLA 1h
-1.78984	5.38602	-8.41924	5.73481e-07	7.57659e-06	6.16801	down	NM_009761	KLA 1h
-3.16358	3.6194	-8.41884	5.73809e-07	7.57659e-06	6.49116	down	NM_007533	KLA 1h
-1.38451	5.43858	-8.41539	5.76688e-07	7.60077e-06	6.18042	down	NR_161227	KLA 1h
-2.28577	5.03172	-8.41518	5.76867e-07	7.60077e-06	6.31575	down	NM_011528	KLA 1h
-1.48294	5.27676	-8.41446	5.77466e-07	7.60077e-06	6.19007	down	NM_001039472	KLA 1h
1.25973	5.80083	8.41061	5.80698e-07	7.63526e-06	6.15568	up	NR_131061	KLA 1h
-2.70025	3.27941	-8.40268	5.87429e-07	7.71564e-06	6.48078	down	NM_001047604	KLA 1h
-2.01803	3.38048	-8.39788	5.91535e-07	7.76141e-06	6.44403	down	NM_175324	KLA 1h
1.01753	6.04062	8.39609	5.93073e-07	7.77342e-06	6.11418	up	NM_027352	KLA 1h
1.76884	7.17733	8.39345	5.95352e-07	7.79512e-06	6.11821	up	NM_001081298	KLA 1h
-3.5669	2.61389	-8.38522	6.0252e-07	7.87817e-06	6.46492	down	NM_007642	KLA 1h
-2.27651	3.74059	-8.38472	6.02957e-07	7.87817e-06	6.36444	down	NM_134126	KLA 1h
-1.94533	8.04502	-8.38039	6.06764e-07	7.91602e-06	6.11033	down	NM_184088	KLA 1h
4.05069	4.01463	8.37999	6.07121e-07	7.91602e-06	6.37727	up	NM_177879	KLA 1h
-5.00962	2.58293	-8.37861	6.08337e-07	7.91645e-06	6.44474	down	NR_160691	KLA 1h
1.24079	7.31921	8.37852	6.08422e-07	7.91645e-06	6.089	up	NM_029955	KLA 1h
-2.71335	4.46683	-8.37717	6.0962e-07	7.92379e-06	6.31345	down	NM_001285980	KLA 1h
2.56488	3.47703	8.37373	6.12676e-07	7.95523e-06	6.43586	up	NM_001029929	KLA 1h
-1.53844	4.87021	-8.36877	6.1712e-07	8.00462e-06	6.1257	down	NM_008517	KLA 1h
1.27073	5.72603	8.36105	6.24094e-07	8.08668e-06	6.08165	up	NM_001039159	KLA 1h
-1.64721	3.90226	-8.35548	6.29183e-07	8.14417e-06	6.25288	down	NM_001359717	KLA 1h
2.2523	7.07056	8.34909	6.35073e-07	8.2119e-06	6.05072	up	NM_011400	KLA 1h
3.62823	3.82084	8.3379	6.45521e-07	8.33837e-06	6.34585	up	NM_001127353	KLA 1h
-3.1235	2.53656	-8.33084	6.5221e-07	8.41607e-06	6.38906	down	NM_001025103	KLA 1h
-2.66881	4.07427	-8.32537	6.57446e-07	8.46983e-06	6.29471	down	NM_029818	KLA 1h
-3.86978	2.99679	-8.32507	6.57732e-07	8.46983e-06	6.38033	down	NM_001015039	KLA 1h
-1.83494	5.85177	-8.32338	6.59357e-07	8.48201e-06	6.02492	down	NM_178589	KLA 1h
1.64225	6.89255	8.32263	6.60082e-07	8.4826e-06	6.0035	up	NM_013716	KLA 1h
-2.59115	3.3364	-8.32085	6.61808e-07	8.49604e-06	6.34241	down	NM_030026	KLA 1h
-2.83476	2.40429	-8.32004	6.62584e-07	8.49727e-06	6.20994	down	NM_178255	KLA 1h
-1.99774	4.55324	-8.31743	6.65124e-07	8.52109e-06	6.16354	down	NM_001033318	KLA 1h
-2.18654	3.49031	-8.30966	6.72725e-07	8.60552e-06	6.27105	down	NM_001163624	KLA 1h
1.32545	5.40113	8.30929	6.73092e-07	8.60552e-06	6.01425	up	NM_028932	KLA 1h
-2.45568	6.32023	-8.30781	6.74545e-07	8.61527e-06	6.03693	down	NM_013889	KLA 1h
-1.16215	6.57248	-8.30694	6.75406e-07	8.61747e-06	5.98357	down	NM_177262	KLA 1h
1.45326	7.53224	8.30239	6.7992e-07	8.6662e-06	5.98794	up	NM_001169576	KLA 1h
2.84908	8.47895	8.3004	6.819e-07	8.68258e-06	6.02893	up	NM_011299	KLA 1h
-1.71994	5.57062	-8.29347	6.88864e-07	8.76233e-06	6.04123	down	NM_001360897	KLA 1h
-1.66637	4.5444	-8.29122	6.91137e-07	8.78229e-06	6.11315	down	NM_029389	KLA 1h
-2.21481	2.90358	-8.28794	6.94464e-07	8.80512e-06	6.30271	down	NM_019986	KLA 1h
-1.49268	4.18504	-8.28782	6.94591e-07	8.80512e-06	6.17465	down	NM_177312	KLA 1h
1.08999	5.86374	8.28737	6.95048e-07	8.80512e-06	5.95697	up	NM_007923	KLA 1h
5.70102	3.99776	8.28646	6.95973e-07	8.8079e-06	6.2619	up	NM_025685	KLA 1h
5.70138	3.99788	8.28543	6.97024e-07	8.81228e-06	6.26038	up	mmu-mir-455_chr4_16748	KLA 1h
-2.14425	3.68737	-8.28298	6.99535e-07	8.83508e-06	6.22477	down	NM_198308	KLA 1h
-3.0682	5.3462	-8.27719	7.055e-07	8.90142e-06	6.1475	down	NM_008207	KLA 1h
-2.00713	7.02434	-8.27352	7.09313e-07	8.94049e-06	5.93862	down	NM_001033273	KLA 1h
-1.89234	5.18717	-8.26964	7.13359e-07	8.97383e-06	6.03388	down	NM_001361601	KLA 1h
3.8073	6.46772	8.26961	7.13395e-07	8.97383e-06	5.97973	up	NM_009271	KLA 1h
-2.13702	4.20878	-8.26726	7.15851e-07	8.99567e-06	6.12368	down	NM_001360706	KLA 1h
2.21901	3.57212	8.26593	7.17253e-07	9.00409e-06	6.15752	up	NM_009037	KLA 1h
1.56926	8.74119	8.26526	7.17963e-07	9.00409e-06	5.96025	up	NM_001311117	KLA 1h
1.57818	7.64398	8.26439	7.18883e-07	9.00659e-06	5.92611	up	NM_001316369	KLA 1h
1.22548	5.70597	8.25725	7.26462e-07	9.09242e-06	5.91471	up	NM_009840	KLA 1h
1.90071	8.77231	8.25573	7.28086e-07	9.10363e-06	5.94672	up	NM_010303	KLA 1h
4.56884	3.4657	8.25445	7.29451e-07	9.11157e-06	6.26538	up	NM_001172160	KLA 1h
-1.70395	5.42065	-8.24931	7.34988e-07	9.17157e-06	5.93861	down	NM_175184	KLA 1h
-1.96599	3.86294	-8.2437	7.41079e-07	9.23179e-06	6.12918	down	NM_001024950	KLA 1h
-1.33229	5.81688	-8.2435	7.41293e-07	9.23179e-06	5.91599	down	NM_013907	KLA 1h
2.85045	11.0856	8.23574	7.49813e-07	9.3286e-06	5.97582	up	NM_175291	KLA 1h
1.39304	5.81747	8.23484	7.50797e-07	9.33155e-06	5.89548	up	NM_001291078	KLA 1h
1.9752	8.43386	8.23007	7.56097e-07	9.38808e-06	5.8829	up	NM_001081009	KLA 1h
-1.47256	5.68257	-8.2278	7.58626e-07	9.41012e-06	5.94105	down	NM_001361966	KLA 1h
-3.01759	7.18017	-8.22536	7.61361e-07	9.43324e-06	5.88612	down	NM_172589	KLA 1h
-1.2301	4.86141	-8.22479	7.62e-07	9.43324e-06	5.92634	down	NM_001360148	KLA 1h
-3.58781	3.23477	-8.22164	7.65538e-07	9.46766e-06	6.19661	down	NM_029861	KLA 1h
-1.97421	7.95135	-8.21942	7.68056e-07	9.48657e-06	5.87263	down	NM_001177773	KLA 1h
2.17444	5.68685	8.21895	7.68586e-07	9.48657e-06	5.90307	up	NM_013706	KLA 1h
-1.30768	6.31835	-8.21752	7.70199e-07	9.4971e-06	5.85463	down	NM_001278075	KLA 1h
1.16023	6.7516	8.21466	7.73464e-07	9.52699e-06	5.83583	up	NM_001360342	KLA 1h
-1.79813	3.47223	-8.21406	7.74149e-07	9.52699e-06	6.11325	down	NM_144550	KLA 1h
-2.11416	2.99135	-8.21182	7.767e-07	9.54584e-06	6.16646	down	NM_153062	KLA 1h
-1.5764	5.08644	-8.21138	7.77209e-07	9.54584e-06	5.9065	down	NM_025476	KLA 1h
-2.2784	3.37063	-8.20586	7.83568e-07	9.61449e-06	6.12933	down	NM_177869	KLA 1h
1.75758	6.63047	8.19946	7.91001e-07	9.69616e-06	5.81742	up	NM_080560	KLA 1h
1.83862	7.01625	8.1949	7.96347e-07	9.75212e-06	5.81279	up	NM_139311	KLA 1h
-1.54217	7.92547	-8.18758	8.05003e-07	9.84848e-06	5.80521	down	NM_028195	KLA 1h
-1.62721	5.40375	-8.18677	8.05967e-07	9.85062e-06	5.88479	down	NR_028359	KLA 1h
-1.36797	7.70321	-8.18598	8.06914e-07	9.85256e-06	5.80562	down	NM_172664	KLA 1h
1.80187	7.13955	8.18063	8.13319e-07	9.91431e-06	5.79335	up	NM_008847	KLA 1h
-3.93242	1.66681	-8.18043	8.13559e-07	9.91431e-06	6.16199	down	NM_029031	KLA 1h
2.4067	5.29498	8.17599	8.18921e-07	9.96992e-06	5.83368	up	NR_037993	KLA 1h
1.09723	5.56123	8.17396	8.21383e-07	9.99016e-06	5.81369	up	NM_011640	KLA 1h
3.78951	2.38364	8.1705	8.25595e-07	1.00316e-05	6.15715	up	NM_001302997	KLA 1h
1.39841	5.88035	8.16903	8.27387e-07	1.00436e-05	5.78333	up	mmu-mir-3058_chr10_2754	KLA 1h
1.28713	5.06334	8.16628	8.30774e-07	1.007e-05	5.8171	up	NM_028360	KLA 1h
5.50843	1.335	8.16595	8.31169e-07	1.007e-05	6.15325	up	NM_001364645	KLA 1h
-2.02261	3.96397	-8.16529	8.31987e-07	1.00701e-05	6.04524	down	NM_008650	KLA 1h
2.12612	6.61327	8.15779	8.41278e-07	1.01727e-05	5.75977	up	NM_001017968	KLA 1h
-3.08557	3.26724	-8.15535	8.44324e-07	1.01997e-05	6.0437	down	NM_001001884	KLA 1h
1.88888	5.35939	8.15406	8.45944e-07	1.02094e-05	5.80568	up	NM_010480	KLA 1h
-1.77154	5.80735	-8.15034	8.50623e-07	1.02559e-05	5.78809	down	NM_207706	KLA 1h
1.30083	7.4111	8.14666	8.55274e-07	1.0302e-05	5.74578	up	NM_001077359	KLA 1h
-1.89653	5.70134	-8.14429	8.58287e-07	1.03284e-05	5.77332	down	NM_001310676	KLA 1h
-2.6849	4.63951	-8.1401	8.63636e-07	1.03827e-05	5.9492	down	NM_001163608	KLA 1h
-1.35501	6.79407	-8.13556	8.69468e-07	1.04428e-05	5.71943	down	NM_175154	KLA 1h
1.13713	6.62918	8.1346	8.70709e-07	1.04477e-05	5.71187	up	NM_001304432	KLA 1h
5.461	4.63805	8.12817	8.79058e-07	1.05335e-05	6.08675	up	NM_015790	KLA 1h
1.77336	5.8113	8.12728	8.80228e-07	1.05335e-05	5.73699	up	NM_019553	KLA 1h
-1.45131	5.1719	-8.12715	8.80388e-07	1.05335e-05	5.79288	down	NM_025609	KLA 1h
-1.53564	6.5766	-8.12338	8.85334e-07	1.05825e-05	5.71036	down	NM_001286041	KLA 1h
-1.44645	5.66103	-8.11931	8.90708e-07	1.06204e-05	5.7293	down	NM_001290282	KLA 1h
-2.33209	5.95041	-8.11905	8.91053e-07	1.06204e-05	5.70944	down	NM_001272098	KLA 1h
1.22345	6.75828	8.11905	8.91058e-07	1.06204e-05	5.68881	up	NM_026375	KLA 1h
5.6143	1.82243	8.11834	8.91987e-07	1.06214e-05	6.07787	up	NR_029806	KLA 1h
-2.03847	4.14112	-8.11507	8.96335e-07	1.0663e-05	5.94873	down	NM_001040695	KLA 1h
-2.50894	4.61774	-8.11374	8.98116e-07	1.0674e-05	5.91096	down	NM_133931	KLA 1h
2.8275	6.75075	8.11149	9.01121e-07	1.06995e-05	5.70332	up	NM_008416	KLA 1h
1.25034	5.31753	8.10931	9.0405e-07	1.07241e-05	5.67373	up	NM_016769	KLA 1h
2.60829	7.6388	8.10525	9.09519e-07	1.07787e-05	5.68309	up	NM_011756	KLA 1h
1.2964	5.68456	8.10238	9.13415e-07	1.07939e-05	5.68674	up	NM_017374	KLA 1h
2.39719	3.43652	8.10216	9.13717e-07	1.07939e-05	5.97396	up	NM_145391	KLA 1h
2.33285	5.07293	8.10214	9.13746e-07	1.07939e-05	5.77391	up	NM_001242390	KLA 1h
-1.73148	3.60425	-8.10122	9.14992e-07	1.07939e-05	5.94694	down	mmu-mir-1958_chr4_17451	KLA 1h
1.54637	6.8012	8.10113	9.15117e-07	1.07939e-05	5.66379	up	NM_001109905	KLA 1h
2.27899	10.279	8.09319	9.25998e-07	1.09119e-05	5.74022	up	NM_020505	KLA 1h
-2.04491	4.29312	-8.09159	9.28206e-07	1.09183e-05	5.93862	down	NM_001085417	KLA 1h
1.8942	6.80532	8.09146	9.28385e-07	1.09183e-05	5.65307	up	NM_027427	KLA 1h
1.74438	9.75501	8.0909	9.29163e-07	1.09183e-05	5.71597	up	NM_010928	KLA 1h
-1.39808	6.69495	-8.08554	9.3661e-07	1.0992e-05	5.64192	down	NM_028894	KLA 1h
1.60045	5.78875	8.08476	9.37695e-07	1.0992e-05	5.67994	up	NM_145943	KLA 1h
1.14202	6.05475	8.0845	9.38071e-07	1.0992e-05	5.63858	up	NM_010937	KLA 1h
1.76709	9.25698	8.08377	9.3908e-07	1.09935e-05	5.67624	up	NM_001146119	KLA 1h
-2.51403	2.94857	-8.08289	9.40321e-07	1.09977e-05	6.01584	down	NM_008628	KLA 1h
1.41136	6.53573	8.08081	9.43237e-07	1.10215e-05	5.63275	up	NM_010183	KLA 1h
1.28218	6.54553	8.077	9.48615e-07	1.1074e-05	5.62788	up	NM_175021	KLA 1h
-1.62727	4.42859	-8.07543	9.5084e-07	1.10896e-05	5.79782	down	NM_027248	KLA 1h
3.40457	8.51972	8.07346	9.53633e-07	1.11084e-05	5.64693	up	NM_018782	KLA 1h
1.86332	6.69726	8.07304	9.54228e-07	1.11084e-05	5.62372	up	NM_207176	KLA 1h
1.11195	7.2409	8.07054	9.57802e-07	1.11396e-05	5.61888	up	NM_001359952	KLA 1h
-3.95004	1.94421	-8.06664	9.63393e-07	1.11772e-05	6.00646	down	NM_028815	KLA 1h
5.64673	2.96811	8.06658	9.63475e-07	1.11772e-05	6.00942	up	mmu-mir-147_chr2_13699	KLA 1h
-2.29509	3.8163	-8.06641	9.63719e-07	1.11772e-05	5.91153	down	NR_040577	KLA 1h
1.50141	7.10078	8.06565	9.64804e-07	1.11794e-05	5.61371	up	NM_144900	KLA 1h
3.19222	7.37275	8.05575	9.79175e-07	1.13354e-05	5.61834	up	NM_008329	KLA 1h
-4.30579	6.49649	-8.04925	9.88739e-07	1.14355e-05	5.75634	down	NM_001363124	KLA 1h
2.18647	7.11526	8.04616	9.93311e-07	1.14778e-05	5.58998	up	NR_121603	KLA 1h
-1.42081	4.9322	-8.04223	9.99174e-07	1.15348e-05	5.70789	down	NM_010718	KLA 1h
-1.27774	4.88533	-8.03938	1.00344e-06	1.15734e-05	5.66631	down	NM_013735	KLA 1h
1.4751	6.60071	8.03366	1.01205e-06	1.1662e-05	5.56111	up	NM_198169	KLA 1h
1.11751	6.33257	8.03181	1.01486e-06	1.16835e-05	5.55406	up	NM_153515	KLA 1h
2.72214	5.89397	8.03039	1.01702e-06	1.16976e-05	5.58287	up	NM_001359898	KLA 1h
-1.42212	5.59477	-8.02918	1.01887e-06	1.17081e-05	5.6049	down	NM_133945	KLA 1h
-1.6514	5.28196	-8.02677	1.02255e-06	1.17396e-05	5.61957	down	NM_001308449	KLA 1h
2.09679	5.96091	8.02497	1.02531e-06	1.17514e-05	5.55923	up	NM_198411	KLA 1h
1.64206	7.94996	8.02487	1.02546e-06	1.17514e-05	5.58607	up	NM_007657	KLA 1h
-2.17496	4.60458	-8.02036	1.03241e-06	1.18202e-05	5.69331	down	NM_001358260	KLA 1h
-2.04751	4.42867	-8.01825	1.03568e-06	1.18467e-05	5.76105	down	NM_027179	KLA 1h
-3.87421	4.02187	-8.01258	1.04452e-06	1.19277e-05	5.76257	down	NM_001355598	KLA 1h
-2.07835	5.10152	-8.01249	1.04466e-06	1.19277e-05	5.67916	down	NM_001017985	KLA 1h
1.2697	6.53393	8.00905	1.05006e-06	1.19784e-05	5.51867	up	NM_026474	KLA 1h
-1.28354	5.63153	-8.00478	1.05681e-06	1.20444e-05	5.55744	down	NM_172280	KLA 1h
-2.32458	5.64168	-8.00346	1.05891e-06	1.20554e-05	5.58178	down	NM_178764	KLA 1h
1.64661	5.09623	8.00295	1.05971e-06	1.20554e-05	5.58871	up	NM_011241	KLA 1h
-2.17972	4.79346	-8.00012	1.06423e-06	1.20954e-05	5.67897	down	NM_001293639	KLA 1h
-1.84747	5.36934	-7.99954	1.06516e-06	1.20954e-05	5.5414	down	NM_145220	KLA 1h
-3.24787	3.33497	-7.99736	1.06865e-06	1.2124e-05	5.87965	down	NM_183390	KLA 1h
2.02368	4.36476	7.98655	1.08614e-06	1.23112e-05	5.60254	up	NM_001162896	KLA 1h
-1.63735	7.3347	-7.98329	1.09146e-06	1.23603e-05	5.49258	down	NM_025494	KLA 1h
-1.31028	5.85726	-7.97871	1.099e-06	1.24345e-05	5.50655	down	NM_001077707	KLA 1h
1.35726	6.6334	7.97727	1.10139e-06	1.24407e-05	5.46971	up	NM_172716	KLA 1h
1.41539	6.62325	7.97717	1.10155e-06	1.24407e-05	5.47032	up	NM_009448	KLA 1h
1.31312	5.06045	7.97441	1.10613e-06	1.24812e-05	5.53763	up	NM_001170540	KLA 1h
-1.7041	5.00845	-7.97316	1.10821e-06	1.24934e-05	5.59278	down	NM_001356969	KLA 1h
-1.17917	6.25573	-7.97146	1.11105e-06	1.25141e-05	5.47048	down	NM_172681	KLA 1h
1.52977	7.08477	7.96762	1.11748e-06	1.25651e-05	5.45643	up	NM_001127177	KLA 1h
-2.5868	3.40716	-7.96756	1.11759e-06	1.25651e-05	5.78257	down	NM_026319	KLA 1h
-1.56225	5.21618	-7.96658	1.11923e-06	1.25723e-05	5.50664	down	NM_172286	KLA 1h
-2.43588	3.14967	-7.96108	1.12855e-06	1.26655e-05	5.82808	down	NM_001007568	KLA 1h
-1.14639	5.84655	-7.94647	1.15365e-06	1.29356e-05	5.46342	down	NM_016896	KLA 1h
-1.22641	6.44853	-7.94254	1.16051e-06	1.30008e-05	5.42235	down	NM_001285902	KLA 1h
-2.88374	1.90181	-7.93926	1.16626e-06	1.30535e-05	5.78429	down	NR_003630	KLA 1h
1.61496	7.60303	7.93117	1.18058e-06	1.3202e-05	5.41441	up	NM_001164571	KLA 1h
-2.91015	2.82002	-7.92961	1.18337e-06	1.32212e-05	5.76371	down	NM_011050	KLA 1h
1.52372	4.18899	7.92881	1.18479e-06	1.32212e-05	5.57798	up	NM_013819	KLA 1h
-2.88222	1.83823	-7.92843	1.18547e-06	1.32212e-05	5.8046	down	NM_027334	KLA 1h
-1.92198	4.24313	-7.92641	1.18909e-06	1.32498e-05	5.62617	down	NR_151463	KLA 1h
3.08859	3.08332	7.92411	1.19323e-06	1.32837e-05	5.79446	up	NM_001317221	KLA 1h
-1.39222	6.83744	-7.92354	1.19427e-06	1.32837e-05	5.39165	down	NM_145928	KLA 1h
1.35323	5.87237	7.92154	1.19787e-06	1.33052e-05	5.39888	up	NM_015751	KLA 1h
-1.64653	5.12645	-7.92129	1.19833e-06	1.33052e-05	5.48541	down	NM_199316	KLA 1h
2.63529	5.149	7.91098	1.21714e-06	1.3502e-05	5.54755	up	NM_178607	KLA 1h
-1.82856	3.5932	-7.90452	1.22908e-06	1.36224e-05	5.66184	down	NM_177470	KLA 1h
-1.8274	5.61035	-7.90311	1.23171e-06	1.36394e-05	5.41081	down	NM_025864	KLA 1h
-2.31283	5.42015	-7.90137	1.23496e-06	1.36633e-05	5.49669	down	NM_001206368	KLA 1h
7.7568	2.06611	7.89902	1.23935e-06	1.36998e-05	5.76227	up	NR_110420	KLA 1h
1.82019	8.40285	7.89804	1.24119e-06	1.37079e-05	5.37146	up	NM_001077495	KLA 1h
1.63474	4.75368	7.89703	1.24308e-06	1.37168e-05	5.48041	up	NR_015465	KLA 1h
-1.45388	3.85758	-7.88325	1.2693e-06	1.39937e-05	5.52799	down	NM_001033453	KLA 1h
-2.21613	6.79892	-7.88124	1.27318e-06	1.4024e-05	5.33565	down	NM_009029	KLA 1h
4.01819	5.68044	7.87803	1.27939e-06	1.40575e-05	5.49265	up	NM_001356323	KLA 1h
5.36997	0.85458	7.87793	1.27957e-06	1.40575e-05	5.71956	up	NR_153655	KLA 1h
-1.916	5.33006	-7.87737	1.28067e-06	1.40575e-05	5.41184	down	NM_001347358	KLA 1h
1.8264	4.47867	7.87734	1.28072e-06	1.40575e-05	5.48172	up	NM_001369182	KLA 1h
-2.68992	2.41239	-7.87651	1.28233e-06	1.40628e-05	5.72906	down	NM_001310645	KLA 1h
2.38154	4.64457	7.87309	1.289e-06	1.41127e-05	5.60756	up	NM_021394	KLA 1h
1.52056	7.67061	7.87302	1.28913e-06	1.41127e-05	5.32037	up	NM_199466	KLA 1h
1.06088	5.89395	7.86998	1.29509e-06	1.41626e-05	5.31154	up	NM_020618	KLA 1h
-1.77797	3.56126	-7.86954	1.29596e-06	1.41626e-05	5.56461	down	NM_026539	KLA 1h
-2.13346	3.59743	-7.86786	1.29927e-06	1.41864e-05	5.65233	down	NM_019632	KLA 1h
-1.60684	3.91577	-7.86686	1.30123e-06	1.41953e-05	5.50018	down	NM_178364	KLA 1h
1.22434	6.96206	7.86629	1.30236e-06	1.41953e-05	5.29658	up	NM_010485	KLA 1h
-1.76761	3.69247	-7.86043	1.31401e-06	1.43097e-05	5.57545	down	NM_029738	KLA 1h
3.79799	4.06294	7.85916	1.31653e-06	1.43247e-05	5.51278	up	NM_010171	KLA 1h
1.15595	6.38046	7.8574	1.32005e-06	1.4348e-05	5.28389	up	NM_001100109	KLA 1h
3.7252	4.59842	7.85694	1.32097e-06	1.4348e-05	5.52958	up	NM_021604	KLA 1h
4.66246	1.6018	7.85481	1.32526e-06	1.43716e-05	5.69514	up	NR_110448	KLA 1h
-1.17844	7.32745	-7.85472	1.32544e-06	1.43716e-05	5.27991	down	NM_027815	KLA 1h
-3.18245	2.89349	-7.85368	1.32753e-06	1.43818e-05	5.67582	down	NM_007856	KLA 1h
1.55015	6.04522	7.84864	1.33774e-06	1.44798e-05	5.28046	up	NM_001286727	KLA 1h
2.23728	7.54883	7.84689	1.34129e-06	1.45057e-05	5.27599	up	NM_181545	KLA 1h
1.3915	5.1248	7.84584	1.34344e-06	1.45163e-05	5.30489	up	NM_016916	KLA 1h
3.7026	2.72123	7.84445	1.34628e-06	1.45255e-05	5.67386	up	NR_040274	KLA 1h
-1.55624	6.84909	-7.84429	1.34661e-06	1.45255e-05	5.27477	down	NR_121195	KLA 1h
-1.42673	7.8734	-7.83562	1.36448e-06	1.47055e-05	5.25984	down	NM_008739	KLA 1h
-1.70576	8.56204	-7.82661	1.38332e-06	1.48957e-05	5.28578	down	NM_008512	KLA 1h
1.77411	7.47854	7.80461	1.43045e-06	1.539e-05	5.20796	up	NM_001301304	KLA 1h
1.99126	7.4861	7.79823	1.44445e-06	1.55272e-05	5.20383	up	NM_001313920	KLA 1h
-1.44557	4.76222	-7.79736	1.44637e-06	1.55345e-05	5.2687	down	NM_001242365	KLA 1h
-2.13593	4.24803	-7.79269	1.45671e-06	1.56321e-05	5.41084	down	NM_001362042	KLA 1h
-2.16209	4.76469	-7.77574	1.49492e-06	1.60284e-05	5.2834	down	NM_001198785	KLA 1h
-1.72437	4.0287	-7.77496	1.49671e-06	1.60338e-05	5.45224	down	NM_029020	KLA 1h
-1.25025	4.91817	-7.77409	1.49869e-06	1.60413e-05	5.27008	down	NM_001200038	KLA 1h
-3.7512	2.92962	-7.77139	1.50489e-06	1.60938e-05	5.57639	down	NM_001293769	KLA 1h
2.05177	8.06432	7.76933	1.50964e-06	1.61308e-05	5.15199	up	NM_001033196	KLA 1h
-2.15283	2.43717	-7.76793	1.51288e-06	1.61516e-05	5.55958	down	NM_027724	KLA 1h
-1.81273	7.4376	-7.76507	1.51951e-06	1.62085e-05	5.14564	down	NM_007746	KLA 1h
1.68901	5.93526	7.76142	1.52801e-06	1.62821e-05	5.16592	up	NM_001113569	KLA 1h
-1.55522	4.10935	-7.761	1.52901e-06	1.62821e-05	5.34605	down	NM_028354	KLA 1h
1.0962	6.73818	7.75568	1.54152e-06	1.64013e-05	5.11882	up	NM_011187	KLA 1h
-3.09793	1.40359	-7.75206	1.55007e-06	1.64783e-05	5.54665	down	NM_029407	KLA 1h
-1.5367	6.19493	-7.74682	1.56257e-06	1.65833e-05	5.1348	down	NM_001135559	KLA 1h
1.35387	7.28501	7.7468	1.56261e-06	1.65833e-05	5.10777	up	NM_030253	KLA 1h
-1.80747	3.84464	-7.74233	1.57336e-06	1.66832e-05	5.35978	down	NM_153780	KLA 1h
-2.16886	7.93986	-7.73944	1.58034e-06	1.67431e-05	5.17284	down	NM_175406	KLA 1h
1.71731	5.66809	7.73329	1.59533e-06	1.68796e-05	5.09395	up	NM_009466	KLA 1h
-2.4098	5.53061	-7.73304	1.59593e-06	1.68796e-05	5.11323	down	NM_011638	KLA 1h
1.15718	6.75101	7.73232	1.59768e-06	1.68838e-05	5.08231	up	NM_001170486	KLA 1h
1.37147	5.80532	7.72958	1.60443e-06	1.69408e-05	5.12431	up	NM_018740	KLA 1h
1.91062	6.09833	7.72692	1.61099e-06	1.69957e-05	5.08291	up	NM_177715	KLA 1h
1.28364	6.09745	7.72189	1.62346e-06	1.71128e-05	5.07069	up	NM_001360876	KLA 1h
-1.27386	6.13087	-7.7209	1.62594e-06	1.71244e-05	5.08342	down	NM_178363	KLA 1h
-1.1249	5.45608	-7.71769	1.63398e-06	1.71946e-05	5.1236	down	NM_001356501	KLA 1h
-2.1887	5.19653	-7.71622	1.63766e-06	1.72189e-05	5.17097	down	NM_010813	KLA 1h
-3.33443	1.92171	-7.70573	1.66429e-06	1.74842e-05	5.4753	down	NM_010753	KLA 1h
1.21424	4.48812	7.70306	1.67114e-06	1.75414e-05	5.17902	up	NM_001360857	KLA 1h
1.14735	4.76947	7.69427	1.69387e-06	1.7765e-05	5.11659	up	NM_133801	KLA 1h
1.1707	6.69518	7.6915	1.70112e-06	1.78261e-05	5.02227	up	NM_028464	KLA 1h
-1.93171	3.09316	-7.68837	1.70933e-06	1.78971e-05	5.33683	down	NM_001081100	KLA 1h
-1.3112	8.22321	-7.68597	1.71566e-06	1.79384e-05	5.0165	down	NM_001097623	KLA 1h
2.10752	9.52815	7.68558	1.71668e-06	1.79384e-05	5.05527	up	NM_009873	KLA 1h
-3.3	2.46106	-7.68524	1.71758e-06	1.79384e-05	5.44413	down	NM_172823	KLA 1h
1.82039	6.51933	7.68114	1.72846e-06	1.80369e-05	5.00952	up	NM_001285806	KLA 1h
-2.97303	4.14523	-7.67962	1.73253e-06	1.80605e-05	5.27835	down	NM_001284250	KLA 1h
1.47253	6.24275	7.67852	1.73546e-06	1.80605e-05	5.01376	up	NM_001146711	KLA 1h
-1.89438	2.69361	-7.67797	1.73694e-06	1.80605e-05	5.37292	down	NR_153799	KLA 1h
2.59775	7.10235	7.67786	1.73723e-06	1.80605e-05	5.01295	up	NR_045527	KLA 1h
-1.30719	5.75433	-7.67759	1.73795e-06	1.80605e-05	5.04194	down	NM_026442	KLA 1h
-1.87114	6.5013	-7.6765	1.74088e-06	1.80759e-05	5.00644	down	NM_027760	KLA 1h
2.69558	3.27277	7.66949	1.75977e-06	1.82569e-05	5.36581	up	NM_023058	KLA 1h
-1.36182	5.89956	-7.66845	1.76261e-06	1.82711e-05	4.99725	down	NM_009441	KLA 1h
1.20134	6.15588	7.66685	1.76696e-06	1.83011e-05	4.98275	up	NM_025824	KLA 1h
2.1988	5.43391	7.66573	1.77001e-06	1.83175e-05	5.0575	up	NM_133816	KLA 1h
1.28735	6.16031	7.66267	1.7784e-06	1.83891e-05	4.97226	up	NM_182994	KLA 1h
-2.97897	3.41334	-7.65273	1.80589e-06	1.86579e-05	5.3557	down	NM_021528	KLA 1h
-2.29025	6.60189	-7.64944	1.81509e-06	1.87374e-05	4.97503	down	NM_176837	KLA 1h
-2.26787	3.39288	-7.64852	1.81767e-06	1.87486e-05	5.23299	down	NM_053119	KLA 1h
1.75099	5.65835	7.64723	1.82129e-06	1.87562e-05	4.98705	up	NM_009898	KLA 1h
1.53665	4.52129	7.64678	1.82256e-06	1.87562e-05	5.15433	up	NM_198937	KLA 1h
-1.56509	3.90508	-7.64665	1.82292e-06	1.87562e-05	5.187	down	NM_011729	KLA 1h
3.16244	8.00973	7.64483	1.82806e-06	1.87937e-05	4.97131	up	NM_009982	KLA 1h
-4.32536	2.24637	-7.64259	1.83439e-06	1.88432e-05	5.36428	down	NR_015558	KLA 1h
-1.80555	3.97719	-7.63996	1.84187e-06	1.89045e-05	5.2338	down	NM_027030	KLA 1h
-2.326	2.90268	-7.63715	1.84989e-06	1.89713e-05	5.29532	down	NR_045798	KLA 1h
-2.89123	3.6427	-7.63546	1.85472e-06	1.90052e-05	5.32984	down	NM_007610	KLA 1h
2.16868	7.67967	7.62657	1.88041e-06	1.92464e-05	4.92651	up	NM_023220	KLA 1h
-2.54473	2.62919	-7.62625	1.88135e-06	1.92464e-05	5.34009	down	NM_001364161	KLA 1h
-1.15145	5.38704	-7.62559	1.88325e-06	1.92502e-05	4.96104	down	NM_008991	KLA 1h
-1.69472	6.35034	-7.6238	1.88849e-06	1.92879e-05	4.91954	down	NM_175212	KLA 1h
1.9482	8.13997	7.61738	1.90734e-06	1.94645e-05	4.93112	up	NM_001081034	KLA 1h
-4.79352	2.92804	-7.61484	1.91487e-06	1.9518e-05	5.33677	down	NM_027872	KLA 1h
1.82245	6.27793	7.61438	1.91624e-06	1.9518e-05	4.91317	up	NM_019766	KLA 1h
-4.61166	3.28714	-7.61383	1.91788e-06	1.9518e-05	5.30476	down	NM_011994	KLA 1h
1.29957	5.33554	7.61351	1.91883e-06	1.9518e-05	4.93219	up	NM_029074	KLA 1h
4.49288	3.51427	7.60374	1.9481e-06	1.97996e-05	5.31509	up	NR_033498	KLA 1h
-1.81491	3.42156	-7.601	1.9564e-06	1.98545e-05	5.23347	down	NM_022980	KLA 1h
-1.52614	4.02133	-7.6009	1.95668e-06	1.98545e-05	5.14611	down	NM_001204907	KLA 1h
-1.62096	4.22787	-7.59741	1.96731e-06	1.99461e-05	5.09995	down	NR_040642	KLA 1h
1.51582	5.53404	7.59623	1.97091e-06	1.99664e-05	4.88993	up	NM_001081315	KLA 1h
1.35128	5.54886	7.59457	1.97599e-06	2.00017e-05	4.88417	up	NM_027968	KLA 1h
-1.67497	5.82926	-7.5929	1.98112e-06	2.00374e-05	4.91031	down	NM_023906	KLA 1h
-1.23869	4.43063	-7.59183	1.98441e-06	2.00544e-05	5.018	down	NM_001252449	KLA 1h
-1.96459	4.41283	-7.58914	1.99272e-06	2.01221e-05	5.07442	down	NM_144517	KLA 1h
-1.31044	5.22762	-7.58732	1.99834e-06	2.01626e-05	4.95148	down	NR_151507	KLA 1h
2.13397	5.98258	7.58243	2.01357e-06	2.02999e-05	4.85372	up	NM_010208	KLA 1h
-1.97664	3.57357	-7.58142	2.01676e-06	2.03156e-05	5.1658	down	NM_026592	KLA 1h
-2.4337	3.33552	-7.57183	2.04701e-06	2.05933e-05	5.16464	down	NM_027495	KLA 1h
1.29549	5.86189	7.57129	2.04873e-06	2.05933e-05	4.8579	up	NM_027911	KLA 1h
5.23912	2.4628	7.57112	2.04927e-06	2.05933e-05	5.27715	up	NM_001004174	KLA 1h
-2.86802	3.29312	-7.57058	2.05099e-06	2.0594e-05	5.23585	down	NM_030719	KLA 1h
1.66157	6.90284	7.56965	2.05398e-06	2.06074e-05	4.82611	up	NM_010731	KLA 1h
1.72185	3.02303	7.56856	2.05745e-06	2.06135e-05	5.14221	up	NR_029382	KLA 1h
-1.66074	4.25909	-7.56843	2.05788e-06	2.06135e-05	5.04452	down	NR_015467	KLA 1h
-1.95808	3.29859	-7.56591	2.06596e-06	2.06778e-05	5.17554	down	NM_212445	KLA 1h
5.19639	2.57475	7.56426	2.07126e-06	2.07142e-05	5.26527	up	NM_001005858	KLA 1h
-2.07728	5.68673	-7.55598	2.0981e-06	2.09583e-05	4.83478	down	NM_145402	KLA 1h
-2.06058	3.93745	-7.5557	2.09901e-06	2.09583e-05	5.04378	down	NM_019826	KLA 1h
-2.71085	3.5826	-7.55462	2.10257e-06	2.0977e-05	5.15257	down	NM_001356452	KLA 1h
-2.48205	3.65864	-7.55371	2.10555e-06	2.099e-05	5.15772	down	NR_040269	KLA 1h
-1.3835	6.56057	-7.55258	2.10926e-06	2.10101e-05	4.80153	down	NM_001085495	KLA 1h
-3.63875	4.07916	-7.547	2.12764e-06	2.11764e-05	5.15353	down	NM_207244	KLA 1h
-1.77284	2.74793	-7.54353	2.13918e-06	2.12743e-05	5.13901	down	NR_033446	KLA 1h
1.40542	5.01989	7.53715	2.16055e-06	2.14697e-05	4.82164	up	NM_144794	KLA 1h
-1.28653	7.31485	-7.53297	2.17471e-06	2.15932e-05	4.77109	down	NM_011779	KLA 1h
2.1981	6.26243	7.53006	2.18459e-06	2.16742e-05	4.77478	up	NM_009609	KLA 1h
-1.57011	5.84712	-7.5269	2.19538e-06	2.17639e-05	4.78196	down	NM_133999	KLA 1h
-2.63189	1.95596	-7.52435	2.20414e-06	2.18334e-05	5.20486	down	NM_028959	KLA 1h
-1.0767	5.59463	-7.521	2.21567e-06	2.19303e-05	4.78907	down	NM_001242424	KLA 1h
-2.00904	2.71608	-7.51702	2.2295e-06	2.20497e-05	5.11065	down	NM_001130458	KLA 1h
1.13514	4.53222	7.51476	2.23737e-06	2.20873e-05	4.851	up	NM_001037742	KLA 1h
1.22146	6.2932	7.51441	2.23861e-06	2.20873e-05	4.7525	up	NM_001290413	KLA 1h
-1.89726	4.37921	-7.51421	2.23931e-06	2.20873e-05	4.98543	down	NR_130957	KLA 1h
-3.34579	3.2255	-7.5139	2.24038e-06	2.20873e-05	5.16947	down	NM_026272	KLA 1h
-1.48172	5.99999	-7.51262	2.24486e-06	2.2114e-05	4.75993	down	NM_009287	KLA 1h
-4.04011	1.05336	-7.51098	2.25064e-06	2.21535e-05	5.1831	down	NM_009150	KLA 1h
2.08841	9.0793	7.50969	2.25517e-06	2.21806e-05	4.77669	up	NM_152804	KLA 1h
-1.93744	3.3294	-7.50903	2.2575e-06	2.2186e-05	5.06943	down	NR_153797	KLA 1h
-1.65235	5.71273	-7.50594	2.26843e-06	2.22664e-05	4.83044	down	NM_001134300	KLA 1h
1.72265	5.86025	7.50571	2.26924e-06	2.22664e-05	4.79136	up	NM_026603	KLA 1h
-1.88272	4.09388	-7.49889	2.29356e-06	2.24873e-05	4.90548	down	NM_001162415	KLA 1h
-3.19419	2.70004	-7.49731	2.29922e-06	2.25251e-05	5.14757	down	ENSMUSG00000077844_ENSMUST00000101027_chr16_9184	KLA 1h
4.84667	0.804945	7.49513	2.30709e-06	2.25845e-05	5.16004	up	NM_001285791	KLA 1h
-2.06623	3.84965	-7.49314	2.31428e-06	2.26305e-05	5.01973	down	NM_028281	KLA 1h
-1.46724	4.2669	-7.49283	2.31541e-06	2.26305e-05	4.91527	down	NM_008513	KLA 1h
1.53924	7.94541	7.49098	2.32212e-06	2.26783e-05	4.71793	up	NM_146087	KLA 1h
-1.91396	4.47908	-7.48879	2.33009e-06	2.27384e-05	4.95098	down	NM_016692	KLA 1h
-3.93123	4.01608	-7.48778	2.33377e-06	2.27565e-05	5.03565	down	NM_181584	KLA 1h
-2.38136	3.08329	-7.48403	2.34752e-06	2.28522e-05	5.0488	down	NM_173011	KLA 1h
-2.86492	1.82392	-7.48377	2.34848e-06	2.28522e-05	5.14564	down	NM_001362384	KLA 1h
-1.45602	7.01413	-7.48361	2.34907e-06	2.28522e-05	4.68915	down	NM_001357390	KLA 1h
1.69683	3.38264	7.48158	2.35654e-06	2.2907e-05	4.80338	up	NM_010593	KLA 1h
1.56656	4.56645	7.47783	2.37041e-06	2.3024e-05	4.77344	up	NM_133993	KLA 1h
-3.34187	2.05421	-7.47213	2.3917e-06	2.32127e-05	5.12704	down	NM_010232	KLA 1h
-1.78696	6.40568	-7.46539	2.41708e-06	2.34408e-05	4.69815	down	NM_008401	KLA 1h
-1.74458	3.34249	-7.46327	2.42516e-06	2.35009e-05	5.01794	down	NM_001163996	KLA 1h
1.26894	6.05135	7.46187	2.43049e-06	2.35343e-05	4.65222	up	NM_026718	KLA 1h
-1.43776	4.66487	-7.458	2.44526e-06	2.3659e-05	4.78245	down	NM_133198	KLA 1h
1.78311	6.40577	7.45421	2.45987e-06	2.37819e-05	4.64427	up	NM_026444	KLA 1h
1.08421	5.78587	7.45112	2.47184e-06	2.38791e-05	4.64108	up	NM_139064	KLA 1h
-1.56348	4.48993	-7.44944	2.47835e-06	2.39236e-05	4.77984	down	NM_010324	KLA 1h
6.23152	2.86881	7.44547	2.49386e-06	2.40547e-05	5.08763	up	NM_010104	KLA 1h
1.3735	5.73465	7.4413	2.51023e-06	2.41939e-05	4.63	up	NM_026473	KLA 1h
1.34092	5.34715	7.44024	2.51441e-06	2.42155e-05	4.65593	up	NM_001142948	KLA 1h
-2.29415	4.55607	-7.43949	2.51739e-06	2.42202e-05	4.80026	down	NM_001363025	KLA 1h
1.28563	5.21694	7.43914	2.51878e-06	2.42202e-05	4.67761	up	NM_009174	KLA 1h
-2.3905	2.67143	-7.43587	2.53176e-06	2.4306e-05	5.02765	down	NR_104441	KLA 1h
-1.52964	4.63559	-7.43519	2.53447e-06	2.4306e-05	4.77213	down	NM_001163531	KLA 1h
1.40745	6.587	7.43508	2.53489e-06	2.4306e-05	4.60624	up	NM_007387	KLA 1h
1.34391	5.0628	7.43493	2.53548e-06	2.4306e-05	4.71927	up	NM_009095	KLA 1h
-1.6419	5.83303	-7.43281	2.54398e-06	2.43687e-05	4.64989	down	NM_011843	KLA 1h
1.4855	4.82119	7.42942	2.55755e-06	2.44799e-05	4.69287	up	NM_010318	KLA 1h
1.89763	6.07112	7.42666	2.56869e-06	2.45678e-05	4.60493	up	NM_007483	KLA 1h
1.08449	5.91929	7.42016	2.59508e-06	2.47877e-05	4.59263	up	NM_009837	KLA 1h
-1.78634	5.11169	-7.42002	2.59565e-06	2.47877e-05	4.70718	down	NM_009012	KLA 1h
-1.3396	5.78999	-7.41783	2.60463e-06	2.48544e-05	4.59403	down	NM_011614	KLA 1h
1.47075	8.74779	7.41066	2.63422e-06	2.51176e-05	4.60383	up	NM_011103	KLA 1h
1.90695	6.8659	7.40529	2.65657e-06	2.53114e-05	4.56832	up	NR_073190	KLA 1h
0.867471	5.62455	7.404	2.66199e-06	2.53437e-05	4.57424	up	NR_151737	KLA 1h
-1.38897	4.75742	-7.40151	2.67246e-06	2.54239e-05	4.60847	down	NM_001359263	KLA 1h
-2.62236	3.16394	-7.4004	2.67714e-06	2.54491e-05	4.94662	down	NM_026512	KLA 1h
1.33793	4.97867	7.39829	2.68608e-06	2.55147e-05	4.61372	up	NR_002889	KLA 1h
1.90128	5.46736	7.39698	2.69163e-06	2.5548e-05	4.55035	up	NM_025846	KLA 1h
-2.15652	4.47251	-7.39572	2.69699e-06	2.55794e-05	4.66592	down	NM_172611	KLA 1h
-1.54845	5.42708	-7.39322	2.70764e-06	2.56609e-05	4.61515	down	NM_018877	KLA 1h
1.45	8.42108	7.39076	2.71815e-06	2.5741e-05	4.54754	up	NM_001277266	KLA 1h
-2.2923	4.212	-7.38782	2.73082e-06	2.58152e-05	4.71209	down	NM_009579	KLA 1h
-2.21965	2.99273	-7.38751	2.73214e-06	2.58152e-05	4.87403	down	NM_001362889	KLA 1h
-1.67943	6.32673	-7.3875	2.73219e-06	2.58152e-05	4.59892	down	NM_029077	KLA 1h
2.95473	5.6765	7.38587	2.73923e-06	2.58587e-05	4.61974	up	NR_152248	KLA 1h
1.62414	7.01723	7.38547	2.74093e-06	2.58587e-05	4.52665	up	NM_001361962	KLA 1h
-3.86348	3.5155	-7.3803	2.76339e-06	2.6051e-05	4.94579	down	NM_001166493	KLA 1h
1.22746	7.07079	7.37727	2.77668e-06	2.61565e-05	4.50945	up	NR_036613	KLA 1h
1.10519	6.33374	7.37087	2.80488e-06	2.64023e-05	4.50019	up	NM_207678	KLA 1h
1.11283	5.89344	7.36699	2.82214e-06	2.65447e-05	4.49698	up	NM_013528	KLA 1h
1.53852	4.24473	7.36589	2.82706e-06	2.6571e-05	4.74502	up	NM_016883	KLA 1h
-1.56214	4.29045	-7.36334	2.83849e-06	2.66583e-05	4.67174	down	NM_001039061	KLA 1h
1.60084	6.01796	7.362	2.8445e-06	2.66794e-05	4.50544	up	NM_001356466	KLA 1h
3.85564	2.47796	7.36189	2.84501e-06	2.66794e-05	4.86656	up	NM_001110337	KLA 1h
1.70158	6.68587	7.3609	2.84944e-06	2.66836e-05	4.48801	up	NM_001313718	KLA 1h
-1.60767	4.73113	-7.36084	2.84973e-06	2.66836e-05	4.68101	down	NM_001356453	KLA 1h
0.985853	6.40338	7.35986	2.85412e-06	2.67047e-05	4.48348	up	NM_178627	KLA 1h
-2.06976	3.66382	-7.35892	2.85839e-06	2.67246e-05	4.79202	down	NR_038043	KLA 1h
1.6408	8.92836	7.35683	2.86783e-06	2.67815e-05	4.53636	up	NM_001190854	KLA 1h
-1.81673	4.78848	-7.35663	2.86875e-06	2.67815e-05	4.66646	down	NM_001308466	KLA 1h
1.65438	6.93697	7.35278	2.88631e-06	2.69253e-05	4.47323	up	NM_001159683	KLA 1h
1.36275	8.48718	7.35206	2.88957e-06	2.69356e-05	4.5082	up	NM_001360746	KLA 1h
2.78095	8.02546	7.3509	2.89491e-06	2.69652e-05	4.49055	up	NM_008842	KLA 1h
0.963758	5.39051	7.34767	2.90975e-06	2.70832e-05	4.48573	up	NM_008065	KLA 1h
-1.37129	5.48248	-7.3463	2.91606e-06	2.71217e-05	4.49678	down	NM_008292	KLA 1h
1.4055	6.53141	7.34519	2.92121e-06	2.71494e-05	4.46245	up	mmu-mir-5618_chr9_25156	KLA 1h
1.82618	7.93026	7.33984	2.94604e-06	2.73396e-05	4.48325	up	NM_026829	KLA 1h
-1.56184	6.35522	-7.33984	2.94605e-06	2.73396e-05	4.47635	down	NM_021297	KLA 1h
-1.66106	3.35497	-7.33877	2.95103e-06	2.7349e-05	4.78685	down	NR_027477	KLA 1h
-2.36195	3.10534	-7.33869	2.95144e-06	2.7349e-05	4.84781	down	NM_001164574	KLA 1h
1.16372	7.75357	7.33779	2.95564e-06	2.73538e-05	4.45632	up	NM_080558	KLA 1h
-3.57724	1.44368	-7.33764	2.95634e-06	2.73538e-05	4.91647	down	NM_021546	KLA 1h
-3.63362	2.89252	-7.3365	2.9617e-06	2.73831e-05	4.8533	down	NM_177366	KLA 1h
1.31085	5.99177	7.33489	2.96923e-06	2.74324e-05	4.45554	up	NM_007481	KLA 1h
1.07131	5.46895	7.33438	2.97165e-06	2.74345e-05	4.47918	up	NM_001080981	KLA 1h
1.53872	3.74254	7.33154	2.98504e-06	2.75209e-05	4.51069	up	NM_001242411	KLA 1h
-1.53004	7.07163	-7.33146	2.98542e-06	2.75209e-05	4.44412	down	NM_001145821	KLA 1h
-1.51572	5.60842	-7.3238	3.02195e-06	2.78372e-05	4.49372	down	NM_028264	KLA 1h
1.43293	6.6348	7.32301	3.02573e-06	2.78514e-05	4.42531	up	NM_172992	KLA 1h
-2.00015	3.93331	-7.3192	3.04408e-06	2.79997e-05	4.59004	down	NM_001347163	KLA 1h
2.7761	6.66355	7.31852	3.04737e-06	2.80094e-05	4.48645	up	NM_011854	KLA 1h
-2.06332	2.17543	-7.31779	3.0509e-06	2.80202e-05	4.84653	down	NM_008670	KLA 1h
2.07948	8.30018	7.31735	3.05304e-06	2.80202e-05	4.44022	up	NM_001347258	KLA 1h
1.37286	7.71375	7.30693	3.10394e-06	2.84665e-05	4.40282	up	NM_001039388	KLA 1h
1.95643	7.59464	7.30546	3.1112e-06	2.85121e-05	4.46008	up	NM_080555	KLA 1h
-1.47815	4.6566	-7.30298	3.12352e-06	2.85867e-05	4.4928	down	NM_010299	KLA 1h
2.25845	3.82665	7.3029	3.12391e-06	2.85867e-05	4.72592	up	NR_015602	KLA 1h
2.02171	6.63396	7.30222	3.1273e-06	2.85968e-05	4.39794	up	NM_009112	KLA 1h
-1.98737	6.35174	-7.30156	3.13059e-06	2.86058e-05	4.44997	down	NM_020005	KLA 1h
-1.64237	5.59101	-7.29652	3.15573e-06	2.88097e-05	4.44317	down	NM_153196	KLA 1h
-1.232	5.65782	-7.29617	3.15751e-06	2.88097e-05	4.41149	down	NM_207239	KLA 1h
1.77028	3.72149	7.29271	3.17495e-06	2.89476e-05	4.66353	up	NM_011482	KLA 1h
1.48297	3.98142	7.29219	3.17757e-06	2.89504e-05	4.52055	up	NR_015587	KLA 1h
-2.88723	5.47806	-7.28879	3.19479e-06	2.90715e-05	4.50946	down	mmu-mir-687_chr14_7827	KLA 1h
1.64519	7.169	7.28852	3.19617e-06	2.90715e-05	4.36682	up	NM_007570	KLA 1h
1.77031	5.3406	7.28737	3.20202e-06	2.90715e-05	4.37071	up	NM_013825	KLA 1h
-2.72294	1.61704	-7.2872	3.20286e-06	2.90715e-05	4.84286	down	NM_001024928	KLA 1h
1.52519	5.54028	7.28707	3.20356e-06	2.90715e-05	4.38666	up	NM_008956	KLA 1h
-1.76291	5.67772	-7.28682	3.20483e-06	2.90715e-05	4.37221	down	NM_172477	KLA 1h
1.30569	2.84368	7.28323	3.22319e-06	2.92169e-05	4.49668	up	NM_001329107	KLA 1h
-1.98909	3.85948	-7.28062	3.23661e-06	2.93173e-05	4.66662	down	NM_001347587	KLA 1h
-1.14641	6.24858	-7.27967	3.24153e-06	2.93405e-05	4.35178	down	NM_011116	KLA 1h
1.32462	5.62471	7.2788	3.24598e-06	2.93596e-05	4.36412	up	NM_016813	KLA 1h
1.16475	7.79315	7.27779	3.25122e-06	2.93857e-05	4.35446	up	NM_019786	KLA 1h
-1.67133	4.07159	-7.27498	3.26582e-06	2.94962e-05	4.57189	down	NM_001289603	KLA 1h
1.6436	7.60717	7.27254	3.27851e-06	2.95895e-05	4.34678	up	NM_144880	KLA 1h
1.55178	6.48681	7.27172	3.2828e-06	2.95966e-05	4.33865	up	NM_025730	KLA 1h
2.51944	2.03665	7.27149	3.28404e-06	2.95966e-05	4.81394	up	NM_001159407	KLA 1h
1.47724	7.28061	7.27053	3.28906e-06	2.96205e-05	4.33766	up	NM_145221	KLA 1h
3.2531	6.45884	7.26637	3.31091e-06	2.97872e-05	4.38805	up	NM_001040397	KLA 1h
1.55591	8.66738	7.2661	3.31234e-06	2.97872e-05	4.38071	up	NM_146145	KLA 1h
2.21893	6.00956	7.25872	3.35153e-06	3.0118e-05	4.35614	up	NM_007513	KLA 1h
1.15812	5.53429	7.25402	3.37681e-06	3.03233e-05	4.34014	up	NM_178069	KLA 1h
1.50145	8.00539	7.2504	3.39634e-06	3.04768e-05	4.324	up	NM_183033	KLA 1h
1.09636	6.59616	7.24989	3.39911e-06	3.04798e-05	4.31056	up	NM_172722	KLA 1h
-1.18593	6.06482	-7.24678	3.41601e-06	3.06057e-05	4.32278	down	NM_001242372	KLA 1h
-2.53147	2.17436	-7.24641	3.41805e-06	3.06057e-05	4.76547	down	NM_177101	KLA 1h
2.94877	7.18844	7.24521	3.42459e-06	3.06422e-05	4.31852	up	NM_016972	KLA 1h
-2.08999	4.58383	-7.24362	3.43331e-06	3.06983e-05	4.46899	down	NM_001305643	KLA 1h
4.36448	2.52665	7.2417	3.44387e-06	3.07707e-05	4.76479	up	NM_010174	KLA 1h
3.57442	1.95813	7.24056	3.45011e-06	3.08044e-05	4.77289	up	NM_054055	KLA 1h
-2.33748	5.60962	-7.236	3.47534e-06	3.10075e-05	4.4664	down	NM_001311088	KLA 1h
-2.59815	2.71068	-7.23379	3.48764e-06	3.10732e-05	4.72666	down	NM_029553	KLA 1h
-2.01309	3.07366	-7.23379	3.48768e-06	3.10732e-05	4.65507	down	NM_153560	KLA 1h
1.99815	8.07875	7.23103	3.5031e-06	3.11371e-05	4.29804	up	NM_001286260	KLA 1h
-1.85753	5.41971	-7.23097	3.50341e-06	3.11371e-05	4.37183	down	NM_178801	KLA 1h
2.04788	7.74054	7.23093	3.50367e-06	3.11371e-05	4.28222	up	NM_001146311	KLA 1h
4.45909	1.09441	7.23072	3.50482e-06	3.11371e-05	4.75862	up	NM_008418	KLA 1h
1.94396	6.26931	7.22775	3.52151e-06	3.12631e-05	4.27513	up	NM_001081454	KLA 1h
5.07392	5.31172	7.22681	3.52677e-06	3.12876e-05	4.4823	up	NM_001037917	KLA 1h
1.28611	4.94382	7.22254	3.55095e-06	3.14797e-05	4.34763	up	NM_145589	KLA 1h
1.31215	6.90874	7.22053	3.56239e-06	3.15587e-05	4.25368	up	NM_001163450	KLA 1h
-1.73554	4.45996	-7.21517	3.5931e-06	3.18082e-05	4.36305	down	NM_011937	KLA 1h
-2.1464	2.55756	-7.21268	3.60743e-06	3.19125e-05	4.67975	down	NM_025522	KLA 1h
-1.63861	3.0955	-7.20965	3.62498e-06	3.2045e-05	4.60639	down	NM_001357669	KLA 1h
-2.33489	6.37541	-7.20841	3.63219e-06	3.20861e-05	4.25123	down	NM_001289895	KLA 1h
-2.52923	2.12873	-7.20763	3.63676e-06	3.21038e-05	4.68411	down	NR_126074	KLA 1h
-3.0736	2.64988	-7.20655	3.64304e-06	3.21364e-05	4.69756	down	NM_001081176	KLA 1h
1.39786	5.73487	7.20491	3.65266e-06	3.21985e-05	4.23653	up	NM_019771	KLA 1h
1.53954	9.96209	7.20293	3.66426e-06	3.22781e-05	4.30206	up	NM_144792	KLA 1h
-1.28742	6.18963	-7.1977	3.69511e-06	3.25268e-05	4.25675	down	NM_028658	KLA 1h
3.08782	3.47481	7.19472	3.7128e-06	3.26596e-05	4.59583	up	NM_008748	KLA 1h
-1.22818	6.02187	-7.19063	3.73721e-06	3.28512e-05	4.24092	down	NM_172575	KLA 1h
-1.56655	4.81566	-7.18862	3.74928e-06	3.29341e-05	4.32263	down	NM_026362	KLA 1h
1.2907	4.39002	7.18616	3.76411e-06	3.30411e-05	4.33741	up	NM_172253	KLA 1h
-2.37987	2.5101	-7.18331	3.78136e-06	3.31692e-05	4.66387	down	NM_025455	KLA 1h
-1.32636	5.96752	-7.18193	3.78978e-06	3.32197e-05	4.2145	down	NM_145537	KLA 1h
-1.89007	3.56898	-7.1801	3.80091e-06	3.3294e-05	4.50209	down	NM_001311149	KLA 1h
1.50571	5.05993	7.17782	3.81485e-06	3.33728e-05	4.261	up	NM_025480	KLA 1h
-1.38646	5.55819	-7.17775	3.81525e-06	3.33728e-05	4.21276	down	NM_001290633	KLA 1h
-1.31253	5.76122	-7.17706	3.81953e-06	3.33868e-05	4.19549	down	NM_016722	KLA 1h
-2.70862	3.13613	-7.17628	3.82427e-06	3.34049e-05	4.57885	down	NM_001081098	KLA 1h
1.12392	5.25967	7.1752	3.83091e-06	3.34395e-05	4.22962	up	NM_001080930	KLA 1h
-2.06568	3.57375	-7.17447	3.83542e-06	3.34555e-05	4.49705	down	NM_001004062	KLA 1h
1.05885	4.49739	7.16926	3.86763e-06	3.37129e-05	4.32225	up	NM_026615	KLA 1h
-1.44993	4.31671	-7.16826	3.8739e-06	3.3744e-05	4.33131	down	NM_001081101	KLA 1h
-0.946913	6.22424	-7.16617	3.8869e-06	3.38336e-05	4.17581	down	NM_145531	KLA 1h
-1.14349	5.21752	-7.16484	3.8952e-06	3.38823e-05	4.26003	down	NM_153799	KLA 1h
-1.59792	5.64417	-7.16358	3.90315e-06	3.39278e-05	4.24253	down	NM_027130	KLA 1h
-1.7537	3.98189	-7.1586	3.93452e-06	3.41609e-05	4.45601	down	NM_001013405	KLA 1h
-1.4477	5.2875	-7.15845	3.93543e-06	3.41609e-05	4.21952	down	NM_172605	KLA 1h
-4.20805	2.14219	-7.15538	3.95494e-06	3.43064e-05	4.63792	down	NM_026922	KLA 1h
1.52123	8.44902	7.15257	3.97288e-06	3.44143e-05	4.16238	up	NM_010786	KLA 1h
1.36424	7.30532	7.15256	3.9729e-06	3.44143e-05	4.14662	up	NM_001081436	KLA 1h
1.89108	6.58362	7.15044	3.98647e-06	3.4508e-05	4.14446	up	NM_027314	KLA 1h
-1.71119	6.75553	-7.14575	4.01672e-06	3.47457e-05	4.13896	down	NM_001168382	KLA 1h
1.23552	5.285	7.14174	4.04272e-06	3.49465e-05	4.16275	up	NM_145354	KLA 1h
-2.28014	1.91072	-7.13291	4.10065e-06	3.53886e-05	4.59125	down	NM_144877	KLA 1h
2.08416	3.47924	7.13284	4.10112e-06	3.53886e-05	4.42665	up	NM_021511	KLA 1h
-1.43992	3.89218	-7.13265	4.10237e-06	3.53886e-05	4.28757	down	NM_001159324	KLA 1h
1.24087	6.51066	7.12807	4.13278e-06	3.56264e-05	4.09778	up	NM_025673	KLA 1h
0.951215	6.529	7.12481	4.15457e-06	3.57894e-05	4.09054	up	NM_008246	KLA 1h
5.04193	1.61806	7.11915	4.19268e-06	3.60929e-05	4.57531	up	NM_001164612	KLA 1h
2.68408	8.95739	7.11865	4.19602e-06	3.60967e-05	4.12945	up	NM_015811	KLA 1h
1.7053	5.72103	7.11679	4.20865e-06	3.61804e-05	4.08494	up	NM_008153	KLA 1h
-1.30966	4.30719	-7.115	4.22084e-06	3.62415e-05	4.29856	down	NM_153582	KLA 1h
1.16113	4.87783	7.1149	4.22155e-06	3.62415e-05	4.15302	up	NM_026453	KLA 1h
1.13332	4.85443	7.11223	4.23976e-06	3.6351e-05	4.16233	up	NM_026396	KLA 1h
3.51252	2.44769	7.11218	4.24013e-06	3.6351e-05	4.57131	up	NM_008630	KLA 1h
1.31759	8.59978	7.11041	4.25225e-06	3.64299e-05	4.10094	up	NM_008562	KLA 1h
3.56773	1.5752	7.10983	4.25625e-06	3.64392e-05	4.57115	up	mmu-let-7i_chr10_2841	KLA 1h
-2.68461	3.12284	-7.10439	4.29379e-06	3.67355e-05	4.49582	down	NM_172644	KLA 1h
2.09687	6.74025	7.1039	4.29715e-06	3.6739e-05	4.06626	up	NM_001008700	KLA 1h
-2.95776	2.95409	-7.10087	4.31829e-06	3.68653e-05	4.46733	down	NM_026436	KLA 1h
1.43366	8.87023	7.10068	4.31958e-06	3.68653e-05	4.10252	up	NM_029094	KLA 1h
-2.20784	7.59058	-7.10028	4.32238e-06	3.68653e-05	4.07864	down	NM_001370761	KLA 1h
1.39372	4.10779	7.09954	4.32757e-06	3.68653e-05	4.27088	up	NM_001099674	KLA 1h
-1.18656	5.63305	-7.09923	4.32975e-06	3.68653e-05	4.1007	down	NM_001310584	KLA 1h
-2.11585	3.31147	-7.09878	4.33284e-06	3.68653e-05	4.44113	down	NM_026734	KLA 1h
-2.1793	5.04967	-7.09843	4.33532e-06	3.68653e-05	4.24952	down	NM_173038	KLA 1h
1.12905	6.98832	7.0984	4.33553e-06	3.68653e-05	4.04766	up	NM_181517	KLA 1h
0.933475	6.83394	7.09723	4.34371e-06	3.69098e-05	4.04335	up	NM_080635	KLA 1h
1.10987	6.01053	7.09501	4.35937e-06	3.70176e-05	4.04438	up	NR_151457	KLA 1h
1.5747	4.83488	7.09321	4.37206e-06	3.71001e-05	4.13406	up	NM_022993	KLA 1h
2.63753	4.4619	7.09187	4.38157e-06	3.71377e-05	4.31122	up	NM_008990	KLA 1h
-3.02789	2.23118	-7.09175	4.38243e-06	3.71377e-05	4.45754	down	NR_045094	KLA 1h
1.30091	4.45218	7.09079	4.38919e-06	3.71698e-05	4.19023	up	NM_024262	KLA 1h
-1.70773	3.5061	-7.08513	4.42962e-06	3.74867e-05	4.35974	down	NM_001252555	KLA 1h
-1.2308	5.15793	-7.08467	4.43289e-06	3.7489e-05	4.14422	down	NM_001359918	KLA 1h
1.45703	7.1088	7.08123	4.45765e-06	3.76729e-05	4.02129	up	NM_001289526	KLA 1h
0.937793	5.48892	7.07969	4.46876e-06	3.77413e-05	4.04771	up	NM_001355494	KLA 1h
-1.63486	4.28054	-7.07636	4.49289e-06	3.79194e-05	4.26943	down	NM_001316685	KLA 1h
1.08889	4.44036	7.07543	4.49966e-06	3.79509e-05	4.15476	up	NM_138669	KLA 1h
1.70415	7.38881	7.075	4.5028e-06	3.79518e-05	4.01466	up	NM_145358	KLA 1h
1.79093	9.54429	7.07253	4.52084e-06	3.80781e-05	4.07484	up	NM_001303102	KLA 1h
1.30641	6.04781	7.06924	4.54502e-06	3.82559e-05	4.028	up	NR_040374	KLA 1h
1.40049	6.83281	7.0676	4.5571e-06	3.83233e-05	3.99832	up	NM_001081193	KLA 1h
-2.48264	2.76707	-7.06732	4.55915e-06	3.83233e-05	4.4226	down	NM_001164562	KLA 1h
5.87331	1.20717	7.0661	4.56821e-06	3.83736e-05	4.50161	up	NM_009977	KLA 1h
1.22204	6.58241	7.06279	4.59279e-06	3.85541e-05	3.98792	up	NM_001361562	KLA 1h
-1.36128	6.60591	-7.06222	4.59701e-06	3.85636e-05	3.99351	down	NM_001357025	KLA 1h
-1.92303	2.48257	-7.05992	4.6142e-06	3.86819e-05	4.44262	down	NM_001290138	KLA 1h
1.10097	6.86686	7.05895	4.62144e-06	3.87166e-05	3.9801	up	NM_026369	KLA 1h
1.2222	6.54277	7.0571	4.63535e-06	3.88071e-05	3.97909	up	NM_145393	KLA 1h
-1.08106	4.72325	-7.05386	4.65978e-06	3.89855e-05	4.06183	down	NM_172416	KLA 1h
2.06842	5.17307	7.05308	4.66565e-06	3.90085e-05	4.08909	up	NM_145968	KLA 1h
-2.72334	3.72696	-7.05241	4.67078e-06	3.90187e-05	4.35454	down	NM_026298	KLA 1h
-4.33988	4.71084	-7.0521	4.67313e-06	3.90187e-05	4.44028	down	NM_010186	KLA 1h
-2.2783	3.33722	-7.04828	4.70215e-06	3.92348e-05	4.21348	down	NM_001164197	KLA 1h
-1.74945	5.38576	-7.03784	4.78256e-06	3.98791e-05	4.03571	down	NM_030133	KLA 1h
-1.84287	3.50588	-7.03655	4.79255e-06	3.99358e-05	4.30752	down	NM_175337	KLA 1h
-1.18527	6.89509	-7.03214	4.82706e-06	4.01966e-05	3.93874	down	NM_001034851	KLA 1h
-1.2488	4.56295	-7.03085	4.83719e-06	4.02541e-05	4.119	down	NM_027425	KLA 1h
-1.30179	4.19567	-7.02922	4.84999e-06	4.03337e-05	4.06039	down	NM_023065	KLA 1h
1.19788	5.414	7.0276	4.86277e-06	4.0413e-05	3.93935	up	NM_001009949	KLA 1h
-1.56248	4.30927	-7.02703	4.86728e-06	4.04237e-05	4.17167	down	NM_177561	KLA 1h
1.52896	7.00053	7.02539	4.88032e-06	4.0505e-05	3.92759	up	NM_001111065	KLA 1h
1.29029	6.16382	7.02188	4.90824e-06	4.07097e-05	3.92421	up	NM_001347618	KLA 1h
2.12065	3.6391	7.02034	4.92053e-06	4.07845e-05	4.20345	up	NM_013614	KLA 1h
-2.72817	2.69873	-7.01976	4.92519e-06	4.07961e-05	4.25569	down	NM_027491	KLA 1h
-2.72182	3.67801	-7.01321	4.97799e-06	4.12061e-05	4.30948	down	NM_001163241	KLA 1h
1.01439	5.08619	7.00777	5.02225e-06	4.15177e-05	3.95413	up	NR_156013	KLA 1h
1.88293	6.59924	7.00777	5.02228e-06	4.15177e-05	3.90319	up	NM_001289617	KLA 1h
1.03311	5.60572	7.00583	5.03813e-06	4.16212e-05	3.9172	up	NM_183262	KLA 1h
-2.15007	2.56117	-7.0039	5.05397e-06	4.1704e-05	4.39067	down	NM_009162	KLA 1h
-1.28983	7.54749	-7.0038	5.05483e-06	4.1704e-05	3.90701	down	NM_030732	KLA 1h
1.56239	5.99298	7.00268	5.06409e-06	4.17528e-05	3.90063	up	NM_009214	KLA 1h
1.23912	8.32781	6.99797	5.10304e-06	4.20462e-05	3.89828	up	NM_007604	KLA 1h
1.06726	6.41564	6.99614	5.11829e-06	4.21441e-05	3.8738	up	NM_001310725	KLA 1h
0.991184	5.02152	6.99562	5.12264e-06	4.21521e-05	3.94353	up	NM_025776	KLA 1h
1.12685	5.51881	6.99416	5.13483e-06	4.22246e-05	3.90051	up	NM_001357907	KLA 1h
-1.4309	4.92133	-6.9915	5.15722e-06	4.23199e-05	3.99361	down	NM_001290720	KLA 1h
-2.81125	2.25695	-6.99141	5.15794e-06	4.23199e-05	4.36051	down	NM_024284	KLA 1h
1.46111	8.62377	6.9914	5.15806e-06	4.23199e-05	3.89156	up	NM_011355	KLA 1h
-1.24295	5.26983	-6.99117	5.15997e-06	4.23199e-05	3.94242	down	NM_144908	KLA 1h
-1.7578	7.08997	-6.99068	5.1641e-06	4.23259e-05	3.87639	down	NM_028657	KLA 1h
-1.9137	4.2438	-6.98914	5.17709e-06	4.24046e-05	4.11842	down	NM_001310055	KLA 1h
-1.33528	7.69774	-6.98682	5.19673e-06	4.25376e-05	3.86462	down	NM_001114312	KLA 1h
-3.31708	1.86219	-6.98468	5.21486e-06	4.2658e-05	4.36838	down	NM_001291048	KLA 1h
-2.27457	6.49575	-6.98344	5.22544e-06	4.27166e-05	3.9121	down	NM_001128607	KLA 1h
1.40295	8.82765	6.98229	5.23527e-06	4.2769e-05	3.90078	up	NM_001177759	KLA 1h
1.85311	4.50567	6.98148	5.24217e-06	4.27974e-05	3.96743	up	NM_145523	KLA 1h
2.10825	6.70773	6.97956	5.2586e-06	4.29034e-05	3.8569	up	NM_011227	KLA 1h
1.40687	7.46028	6.97486	5.29914e-06	4.3206e-05	3.85164	up	NM_001286543	KLA 1h
-1.3026	3.97215	-6.97172	5.32635e-06	4.33995e-05	4.06143	down	NM_026327	KLA 1h
-2.58641	2.65891	-6.97006	5.34082e-06	4.3489e-05	4.27211	down	NM_146039	KLA 1h
1.61389	7.81338	6.9696	5.34485e-06	4.34935e-05	3.84482	up	NM_001081255	KLA 1h
0.930674	6.51817	6.96865	5.35315e-06	4.35327e-05	3.82862	up	NM_026893	KLA 1h
1.63065	4.34386	6.9677	5.36145e-06	4.35555e-05	3.92774	up	NM_001356377	KLA 1h
-1.74882	4.79589	-6.96753	5.36293e-06	4.35555e-05	3.96953	down	NM_198105	KLA 1h
1.14688	6.48477	6.96496	5.38549e-06	4.37103e-05	3.82571	up	NM_027976	KLA 1h
1.4035	4.79924	6.96409	5.39319e-06	4.37444e-05	3.91823	up	NM_001347652	KLA 1h
1.32809	5.07812	6.95764	5.45035e-06	4.41793e-05	3.89001	up	mmu-mir-17_chr14_7365	KLA 1h
1.13353	5.49535	6.95701	5.456e-06	4.41964e-05	3.84474	up	NM_145422	KLA 1h
1.5068	8.62219	6.95548	5.46963e-06	4.42601e-05	3.83862	up	NM_001361582	KLA 1h
1.4936	8.86728	6.95533	5.47095e-06	4.42601e-05	3.85134	up	NR_039557	KLA 1h
-1.89853	2.83315	-6.95408	5.48218e-06	4.43223e-05	4.26364	down	NM_001163741	KLA 1h
-2.31152	3.10762	-6.95278	5.49388e-06	4.43881e-05	4.26072	down	NM_178874	KLA 1h
1.83035	5.67172	6.95117	5.50833e-06	4.44761e-05	3.8286	up	NM_013876	KLA 1h
1.55835	4.69733	6.94478	5.56625e-06	4.49147e-05	3.92637	up	NM_016900	KLA 1h
1.53049	7.78661	6.93987	5.61114e-06	4.52271e-05	3.79451	up	NM_144901	KLA 1h
-1.66831	3.18155	-6.93912	5.61801e-06	4.52271e-05	4.18619	down	NM_145557	KLA 1h
1.77495	6.508	6.93899	5.61926e-06	4.52271e-05	3.79293	up	NM_011835	KLA 1h
-1.25819	5.47661	-6.93897	5.61945e-06	4.52271e-05	3.8592	down	NM_013841	KLA 1h
-1.24513	7.24798	-6.93734	5.63446e-06	4.53187e-05	3.78108	down	NM_133885	KLA 1h
-1.40907	6.24606	-6.93644	5.64275e-06	4.53562e-05	3.78228	down	NM_011594	KLA 1h
1.27749	6.4301	6.93369	5.66824e-06	4.55318e-05	3.77122	up	NM_017367	KLA 1h
1.75354	7.78371	6.93169	5.68685e-06	4.5652e-05	3.77594	up	NM_026221	KLA 1h
1.12782	7.23574	6.92394	5.75956e-06	4.6206e-05	3.75484	up	NM_178760	KLA 1h
-1.18638	6.08115	-6.92145	5.78311e-06	4.63651e-05	3.77167	down	NM_001360120	KLA 1h
1.41566	4.99996	6.92069	5.79037e-06	4.63682e-05	3.83446	up	NM_011955	KLA 1h
-1.14088	5.37175	-6.92063	5.79092e-06	4.63682e-05	3.77711	down	NM_001313698	KLA 1h
-1.55667	4.32901	-6.91811	5.8149e-06	4.65303e-05	3.99569	down	NM_029342	KLA 1h
-2.65933	4.46283	-6.91049	5.88807e-06	4.70857e-05	4.04432	down	NM_027801	KLA 1h
-2.33306	5.92731	-6.90901	5.90242e-06	4.71703e-05	3.83164	down	NM_001302676	KLA 1h
-3.45155	1.87158	-6.90507	5.94068e-06	4.74457e-05	4.24552	down	NM_133765	KLA 1h
1.3527	6.69315	6.9043	5.94819e-06	4.74753e-05	3.72075	up	NM_175639	KLA 1h
2.10535	6.56203	6.90148	5.97578e-06	4.76651e-05	3.72466	up	NR_003966	KLA 1h
-1.35124	5.3046	-6.90066	5.98385e-06	4.7699e-05	3.77565	down	NM_001033385	KLA 1h
-1.26178	5.056	-6.89985	5.9918e-06	4.77318e-05	3.7621	down	NM_001081128	KLA 1h
1.32966	5.57145	6.89925	5.99775e-06	4.77488e-05	3.73817	up	NM_029512	KLA 1h
-2.40017	2.55759	-6.89878	6.00239e-06	4.77553e-05	4.20687	down	NM_028128	KLA 1h
-1.90531	6.10956	-6.89804	6.00965e-06	4.77827e-05	3.77954	down	NM_001112722	KLA 1h
-2.2931	2.35446	-6.89574	6.03244e-06	4.79334e-05	4.19616	down	NR_052009	KLA 1h
-2.24936	3.61136	-6.89384	6.05132e-06	4.80528e-05	4.06551	down	NM_025294	KLA 1h
-1.22171	4.71592	-6.89308	6.05886e-06	4.80821e-05	3.75612	down	NM_080575	KLA 1h
1.02896	4.77183	6.89125	6.07708e-06	4.81961e-05	3.78697	up	NM_025550	KLA 1h
-2.68522	1.54732	-6.88923	6.09736e-06	4.83247e-05	4.22152	down	NM_053081	KLA 1h
6.99157	1.92414	6.88886	6.10104e-06	4.83247e-05	4.21624	up	NM_134102	KLA 1h
-2.24784	2.4407	-6.88783	6.11142e-06	4.83763e-05	4.12604	down	NM_001289457	KLA 1h
1.04876	4.8262	6.88299	6.1602e-06	4.87315e-05	3.76257	up	NM_019805	KLA 1h
-2.34115	4.40179	-6.88238	6.16645e-06	4.87501e-05	3.98358	down	NM_178113	KLA 1h
1.88125	8.40734	6.87728	6.21835e-06	4.91293e-05	3.72356	up	NM_001312868	KLA 1h
3.51884	3.51759	6.87435	6.24846e-06	4.9336e-05	4.14511	up	NR_040335	KLA 1h
2.45738	4.21913	6.87027	6.29061e-06	4.96374e-05	4.03545	up	NM_133888	KLA 1h
1.5149	4.06502	6.86807	6.3134e-06	4.97858e-05	3.8665	up	NM_001159884	KLA 1h
-2.49128	5.64504	-6.86705	6.32408e-06	4.98374e-05	3.78264	down	NM_017478	KLA 1h
-2.04204	2.48592	-6.86668	6.32792e-06	4.98374e-05	4.0418	down	NM_020577	KLA 1h
0.994433	6.33318	6.86507	6.34468e-06	4.99379e-05	3.65433	up	NM_025936	KLA 1h
1.43767	9.36632	6.86407	6.35511e-06	4.99885e-05	3.70216	up	NM_011931	KLA 1h
-2.24045	2.76901	-6.86289	6.36755e-06	5.00548e-05	4.10561	down	NM_172560	KLA 1h
-1.87998	3.65312	-6.86111	6.38628e-06	5.01704e-05	3.69459	down	NM_207255	KLA 1h
0.985645	4.48537	6.85859	6.41277e-06	5.03469e-05	3.77798	up	NM_025344	KLA 1h
-1.3474	3.94474	-6.85597	6.44062e-06	5.05338e-05	3.7509	down	NM_001252526	KLA 1h
-1.5323	5.24137	-6.85235	6.47916e-06	5.08042e-05	3.73269	down	NM_001165981	KLA 1h
3.86766	4.39654	6.85133	6.49002e-06	5.08379e-05	3.90939	up	NR_151470	KLA 1h
-3.59031	1.23088	-6.85119	6.49159e-06	5.08379e-05	4.16438	down	NR_045194	KLA 1h
-1.27491	4.79484	-6.8482	6.52366e-06	5.10571e-05	3.74279	down	NM_019750	KLA 1h
2.04266	7.05019	6.8474	6.53227e-06	5.10924e-05	3.63173	up	NM_001001892	KLA 1h
1.85761	7.31212	6.8463	6.5441e-06	5.11529e-05	3.62657	up	NM_009744	KLA 1h
1.38326	5.53774	6.84511	6.55703e-06	5.12219e-05	3.6712	up	NM_001276445	KLA 1h
5.87442	4.03796	6.84438	6.5649e-06	5.12514e-05	4.1078	up	NM_177371	KLA 1h
-2.00114	2.921	-6.84263	6.58393e-06	5.13678e-05	4.07983	down	NM_001359965	KLA 1h
1.06584	6.28748	6.84182	6.59275e-06	5.14045e-05	3.61247	up	NM_013469	KLA 1h
-2.63743	3.8237	-6.84074	6.60443e-06	5.14635e-05	3.99517	down	NM_029847	KLA 1h
-2.02621	3.63067	-6.83917	6.62156e-06	5.15609e-05	3.96076	down	NM_025304	KLA 1h
1.21102	6.85621	6.83884	6.62519e-06	5.15609e-05	3.60764	up	NM_001370611	KLA 1h
-1.21847	5.21909	-6.83674	6.64822e-06	5.17079e-05	3.7065	down	NM_001348168	KLA 1h
1.48019	6.69607	6.83538	6.66313e-06	5.17916e-05	3.60434	up	NR_149737	KLA 1h
-2.39269	3.06727	-6.83376	6.68101e-06	5.18983e-05	3.99361	down	NM_001145831	KLA 1h
1.26822	7.33468	6.83321	6.68706e-06	5.1913e-05	3.59997	up	NM_001347213	KLA 1h
-1.70453	6.22613	-6.83182	6.70251e-06	5.20006e-05	3.62392	down	NM_001285488	KLA 1h
-2.27741	2.78295	-6.83116	6.70983e-06	5.20252e-05	4.04709	down	NM_027078	KLA 1h
1.84769	8.39302	6.8277	6.74826e-06	5.22906e-05	3.6071	up	NM_010576	KLA 1h
-1.57963	7.64636	-6.82609	6.76629e-06	5.23978e-05	3.59493	down	NM_001370767	KLA 1h
1.2745	5.29552	6.82429	6.78644e-06	5.25153e-05	3.6566	up	NM_016742	KLA 1h
-0.956844	6.35204	-6.82398	6.78987e-06	5.25153e-05	3.59389	down	NM_001035525	KLA 1h
-1.5217	4.60575	-6.82224	6.80943e-06	5.2634e-05	3.73611	down	NM_001081490	KLA 1h
-1.12059	6.12859	-6.8213	6.82005e-06	5.26835e-05	3.5929	down	NM_176968	KLA 1h
1.81316	7.64928	6.81906	6.84539e-06	5.28466e-05	3.59213	up	NM_001243762	KLA 1h
-1.45241	8.18536	-6.8178	6.85967e-06	5.29241e-05	3.57846	down	NM_001146000	KLA 1h
-1.23028	5.30898	-6.8163	6.87669e-06	5.30226e-05	3.62259	down	NM_080793	KLA 1h
-1.26089	8.01372	-6.81191	6.92684e-06	5.33764e-05	3.58377	down	NM_008856	KLA 1h
-1.23182	5.22846	-6.81016	6.94694e-06	5.34983e-05	3.67418	down	NM_133979	KLA 1h
3.35547	1.43995	6.80596	6.99529e-06	5.38375e-05	4.07621	up	NM_022318	KLA 1h
0.988981	5.14413	6.79946	7.07103e-06	5.43869e-05	3.59022	up	NM_145552	KLA 1h
1.72041	6.60425	6.79794	7.08891e-06	5.44663e-05	3.54749	up	NM_001360351	KLA 1h
1.08268	5.5026	6.79784	7.09009e-06	5.44663e-05	3.57274	up	NM_023742	KLA 1h
-1.47779	6.08589	-6.79719	7.09764e-06	5.44909e-05	3.63541	down	NM_001360890	KLA 1h
-3.38395	1.61892	-6.7964	7.10696e-06	5.45289e-05	4.05375	down	NR_027352	KLA 1h
0.972865	5.307	6.79391	7.13642e-06	5.47213e-05	3.57895	up	NM_019674	KLA 1h
1.26731	6.47938	6.79309	7.14603e-06	5.47614e-05	3.5306	up	NM_011072	KLA 1h
-2.10873	4.6743	-6.7925	7.15308e-06	5.47818e-05	3.65891	down	NM_175274	KLA 1h
1.31018	6.85221	6.7827	7.27023e-06	5.56268e-05	3.51194	up	NM_178616	KLA 1h
-1.17357	5.89734	-6.78253	7.27232e-06	5.56268e-05	3.54403	down	NM_007834	KLA 1h
2.50912	5.09478	6.77686	7.34102e-06	5.61179e-05	3.53898	up	NM_080419	KLA 1h
2.38878	3.74068	6.77249	7.39447e-06	5.64761e-05	3.87265	up	NM_022415	KLA 1h
-1.37968	3.82073	-6.77229	7.39691e-06	5.64761e-05	3.70133	down	NM_008992	KLA 1h
-2.18409	3.51083	-6.77003	7.42478e-06	5.66383e-05	3.90567	down	NM_026912	KLA 1h
1.71578	8.52655	6.76983	7.42723e-06	5.66383e-05	3.57303	up	NM_021439	KLA 1h
1.18462	6.0946	6.76913	7.43584e-06	5.66694e-05	3.49278	up	NM_016897	KLA 1h
-1.67132	3.62432	-6.76847	7.444e-06	5.6697e-05	3.84093	down	NM_183161	KLA 1h
0.992169	5.50292	6.76779	7.45248e-06	5.67269e-05	3.51138	up	NM_134040	KLA 1h
-2.51492	4.62409	-6.76691	7.46336e-06	5.67752e-05	3.56329	down	NR_131014	KLA 1h
-2.75698	3.21215	-6.76612	7.47313e-06	5.68149e-05	3.92013	down	NM_001081107	KLA 1h
-1.48502	5.38757	-6.7614	7.5319e-06	5.72269e-05	3.53991	down	NM_008254	KLA 1h
-0.900329	5.77923	-6.75874	7.56534e-06	5.7446e-05	3.4742	down	NM_001164099	KLA 1h
1.00593	4.54431	6.75673	7.59067e-06	5.76033e-05	3.60009	up	NM_153065	KLA 1h
4.34814	3.10875	6.75487	7.61412e-06	5.77462e-05	3.95388	up	NM_001368741	KLA 1h
-1.65621	3.7513	-6.75371	7.62879e-06	5.77939e-05	3.71544	down	NM_001146199	KLA 1h
2.77734	4.97356	6.75365	7.62966e-06	5.77939e-05	3.70502	up	NM_133662	KLA 1h
-1.75889	4.31601	-6.75029	7.67238e-06	5.80823e-05	3.70042	down	NM_001329203	KLA 1h
1.14123	6.84581	6.74903	7.6884e-06	5.81683e-05	3.45306	up	NM_010690	KLA 1h
1.12747	6.88418	6.7478	7.70421e-06	5.82454e-05	3.45041	up	NM_019411	KLA 1h
-2.63315	1.86099	-6.74728	7.71082e-06	5.82454e-05	3.98551	down	NM_030246	KLA 1h
-2.34747	3.4968	-6.74715	7.71258e-06	5.82454e-05	3.88182	down	NM_001316372	KLA 1h
-1.52544	4.19309	-6.74641	7.72201e-06	5.82813e-05	3.69805	down	NM_001080769	KLA 1h
1.38761	7.02473	6.74567	7.73155e-06	5.83181e-05	3.45174	up	NM_133225	KLA 1h
-1.11757	6.42467	-6.7444	7.74785e-06	5.84058e-05	3.45548	down	NM_012018	KLA 1h
-1.91314	5.11417	-6.74352	7.7593e-06	5.84165e-05	3.59487	down	NM_001358452	KLA 1h
0.83897	5.45129	6.74341	7.76067e-06	5.84165e-05	3.47332	up	NM_001301857	KLA 1h
-1.07563	6.00469	-6.74287	7.76768e-06	5.84165e-05	3.47059	down	NM_001359297	KLA 1h
1.68147	6.91865	6.74253	7.7721e-06	5.84165e-05	3.44646	up	NM_001130008	KLA 1h
-1.35697	4.82672	-6.74248	7.77266e-06	5.84165e-05	3.45519	down	NM_001305421	KLA 1h
1.33619	6.24345	6.74151	7.78528e-06	5.84762e-05	3.49191	up	NM_010213	KLA 1h
2.65511	7.78254	6.73971	7.80862e-06	5.86163e-05	3.45588	up	NM_008538	KLA 1h
-2.45965	2.98896	-6.73796	7.83133e-06	5.87515e-05	3.88157	down	NM_001008427	KLA 1h
-1.28334	5.3682	-6.73538	7.86505e-06	5.8969e-05	3.48067	down	NM_013463	KLA 1h
-1.21934	4.79409	-6.73314	7.89446e-06	5.9154e-05	3.56218	down	NM_001167921	KLA 1h
-1.035	6.68366	-6.73165	7.91412e-06	5.92657e-05	3.42774	down	NM_001039692	KLA 1h
1.57967	6.45729	6.72796	7.96291e-06	5.95954e-05	3.44861	up	NM_001042674	KLA 1h
-1.31548	4.29684	-6.72273	8.03268e-06	6.00816e-05	3.58772	down	NM_025854	KLA 1h
-1.02044	5.27575	-6.72205	8.04179e-06	6.01137e-05	3.41514	down	NM_001168219	KLA 1h
-5.0511	2.23659	-6.72008	8.06818e-06	6.02637e-05	3.9338	down	NM_001034858	KLA 1h
-1.82057	5.53038	-6.71961	8.07454e-06	6.02637e-05	3.50457	down	NM_011671	KLA 1h
1.09509	6.20194	6.71948	8.07633e-06	6.02637e-05	3.4017	up	NM_177461	KLA 1h
1.11417	6.39338	6.71767	8.10072e-06	6.04096e-05	3.39934	up	NM_008910	KLA 1h
-1.04361	6.27862	-6.71522	8.13382e-06	6.06202e-05	3.40752	down	NM_025680	KLA 1h
-1.64634	4.48893	-6.71459	8.14236e-06	6.06477e-05	3.54633	down	NM_001346668	KLA 1h
-1.54353	4.92518	-6.71417	8.14804e-06	6.06539e-05	3.44899	down	NM_001347334	KLA 1h
-1.8383	3.96186	-6.7134	8.15858e-06	6.06725e-05	3.69641	down	NM_177622	KLA 1h
-1.48488	5.16984	-6.71328	8.16026e-06	6.06725e-05	3.50775	down	NM_011599	KLA 1h
-2.94976	3.46718	-6.70903	8.21823e-06	6.10671e-05	3.83031	down	NR_153348	KLA 1h
1.10123	6.76567	6.70859	8.22433e-06	6.10762e-05	3.3826	up	NR_027864	KLA 1h
-1.10202	6.54958	-6.70776	8.23566e-06	6.11239e-05	3.39423	down	NM_026861	KLA 1h
-2.41601	4.71636	-6.70091	8.33041e-06	6.17904e-05	3.51268	down	NR_153790	KLA 1h
-1.38632	4.25703	-6.69719	8.38231e-06	6.21279e-05	3.5579	down	NM_001285463	KLA 1h
1.07589	6.34438	6.69694	8.38585e-06	6.21279e-05	3.36478	up	NM_198606	KLA 1h
-1.95812	2.27752	-6.69534	8.40827e-06	6.22439e-05	3.86306	down	NM_033146	KLA 1h
1.92767	8.1648	6.69511	8.41147e-06	6.22439e-05	3.37172	up	NM_010407	KLA 1h
-3.59683	2.19287	-6.69431	8.42283e-06	6.22911e-05	3.84738	down	NM_018822	KLA 1h
1.0825	6.77429	6.68984	8.48592e-06	6.27205e-05	3.35134	up	NM_013699	KLA 1h
3.09604	4.22771	6.68933	8.49323e-06	6.27374e-05	3.61523	up	NM_175397	KLA 1h
1.33111	7.36158	6.68847	8.50543e-06	6.27904e-05	3.35787	up	NM_007690	KLA 1h
1.05375	6.15219	6.68653	8.53307e-06	6.29306e-05	3.35151	up	NM_008388	KLA 1h
-1.9097	4.36658	-6.68622	8.53747e-06	6.29306e-05	3.61047	down	NM_001162868	KLA 1h
-1.42809	3.60589	-6.68607	8.53953e-06	6.29306e-05	3.7064	down	NM_001013379	KLA 1h
1.48287	5.39742	6.68318	8.58089e-06	6.3198e-05	3.37738	up	NM_001358488	KLA 1h
2.38841	4.05894	6.67925	8.63753e-06	6.35777e-05	3.36235	up	NM_019564	KLA 1h
-1.96646	4.04176	-6.67651	8.67728e-06	6.37961e-05	3.64087	down	NM_172672	KLA 1h
1.7566	2.62349	6.6765	8.67741e-06	6.37961e-05	3.70473	up	NM_177794	KLA 1h
-2.90786	3.19978	-6.67435	8.70863e-06	6.3988e-05	3.83282	down	NM_001362139	KLA 1h
1.48796	7.16064	6.67185	8.74517e-06	6.42187e-05	3.32834	up	NM_153055	KLA 1h
-1.6615	3.65814	-6.66853	8.79384e-06	6.45381e-05	3.6391	down	NM_029734	KLA 1h
1.06889	7.36003	6.66781	8.80454e-06	6.45692e-05	3.31855	up	NM_007839	KLA 1h
-2.71503	2.15795	-6.66755	8.80841e-06	6.45692e-05	3.83909	down	NM_001291013	KLA 1h
1.31922	7.20372	6.66534	8.84103e-06	6.47703e-05	3.33036	up	NM_001001881	KLA 1h
-1.44645	3.79581	-6.66319	8.87285e-06	6.49653e-05	3.61365	down	NM_023831	KLA 1h
-1.42832	4.39085	-6.66009	8.91911e-06	6.52343e-05	3.50437	down	NM_001163851	KLA 1h
2.35155	3.86606	6.66003	8.92004e-06	6.52343e-05	3.69393	up	NM_011410	KLA 1h
1.48343	8.41047	6.65921	8.93222e-06	6.52852e-05	3.33412	up	NM_010578	KLA 1h
1.44106	7.25216	6.65762	8.95604e-06	6.5421e-05	3.29676	up	NM_031997	KLA 1h
-2.28901	2.51925	-6.65061	9.06197e-06	6.61561e-05	3.7773	down	NM_177565	KLA 1h
-1.52794	6.03305	-6.64899	9.08654e-06	6.62967e-05	3.29888	down	NM_013755	KLA 1h
-1.57525	3.37014	-6.6461	9.13076e-06	6.65804e-05	3.60226	down	NM_027446	KLA 1h
-2.16357	4.18551	-6.64445	9.156e-06	6.67031e-05	3.46922	down	NM_053082	KLA 1h
-1.424	3.66186	-6.64427	9.15884e-06	6.67031e-05	3.53997	down	NM_170597	KLA 1h
4.1023	1.86571	6.64396	9.1636e-06	6.67031e-05	3.82545	up	NR_045501	KLA 1h
1.82452	8.71848	6.63704	9.27062e-06	6.74428e-05	3.29099	up	NM_026002	KLA 1h
-2.89224	3.96052	-6.6341	9.31651e-06	6.76915e-05	3.49573	down	NM_001370668	KLA 1h
1.11588	7.66663	6.634	9.3181e-06	6.76915e-05	3.2707	up	NM_020575	KLA 1h
8.31852	2.67886	6.63381	9.32106e-06	6.76915e-05	3.79988	up	NM_009452	KLA 1h
-0.859107	5.76437	-6.63177	9.35305e-06	6.78843e-05	3.2797	down	NM_172733	KLA 1h
1.40529	6.07142	6.63061	9.37119e-06	6.79765e-05	3.26398	up	NM_026147	KLA 1h
1.18354	5.84644	6.62817	9.40969e-06	6.82162e-05	3.25475	up	NM_133981	KLA 1h
-1.08627	4.58732	-6.62682	9.43113e-06	6.83319e-05	3.39732	down	NM_001305990	KLA 1h
1.39553	7.34361	6.62508	9.45871e-06	6.8492e-05	3.24579	up	NM_001357285	KLA 1h
5.42706	3.37112	6.62091	9.52524e-06	6.88999e-05	3.72726	up	NM_001201460	KLA 1h
1.03445	6.15045	6.62086	9.52606e-06	6.88999e-05	3.22972	up	NM_029561	KLA 1h
1.73828	7.51465	6.61946	9.54846e-06	6.90219e-05	3.25281	up	NM_178775	KLA 1h
-3.08368	5.27875	-6.61805	9.57115e-06	6.91111e-05	3.43873	down	NM_011125	KLA 1h
-1.22428	6.29348	-6.618	9.57186e-06	6.91111e-05	3.24009	down	NM_001361928	KLA 1h
-1.41865	5.51584	-6.61741	9.58138e-06	6.91398e-05	3.26712	down	NM_001330175	KLA 1h
-1.78449	3.9721	-6.61658	9.59489e-06	6.91607e-05	3.54209	down	NM_001081075	KLA 1h
-2.27152	5.67235	-6.61655	9.59535e-06	6.91607e-05	3.32428	down	NM_001360073	KLA 1h
3.55706	1.28608	6.61584	9.60675e-06	6.9203e-05	3.69648	up	NM_010019	KLA 1h
5.42771	3.37218	6.61279	9.65619e-06	6.9519e-05	3.71364	up	NM_001198560	KLA 1h
-2.37462	2.80287	-6.61123	9.68161e-06	6.96244e-05	3.65497	down	NM_153807	KLA 1h
1.62991	5.51852	6.6112	9.68198e-06	6.96244e-05	3.23276	up	NM_001033242	KLA 1h
1.07699	7.2911	6.60912	9.71591e-06	6.98282e-05	3.21659	up	NM_001145824	KLA 1h
-1.86579	3.49883	-6.60858	9.72474e-06	6.98515e-05	3.61307	down	NM_001163742	KLA 1h
-2.56892	2.10155	-6.60694	9.75164e-06	7.00045e-05	3.68261	down	NM_026875	KLA 1h
1.29066	8.65095	6.6048	9.78683e-06	7.02167e-05	3.24609	up	NM_001201569	KLA 1h
-1.3204	5.10906	-6.60361	9.80644e-06	7.0317e-05	3.33064	down	NM_001291169	KLA 1h
1.02072	6.19555	6.60213	9.83096e-06	7.04524e-05	3.2008	up	NM_146229	KLA 1h
-2.4278	3.8679	-6.5983	9.89458e-06	7.08676e-05	3.41654	down	NM_011906	KLA 1h
-2.45974	3.3561	-6.59689	9.91811e-06	7.09955e-05	3.6014	down	NM_028626	KLA 1h
1.02456	5.91537	6.59619	9.92972e-06	7.10379e-05	3.20229	up	NM_172719	KLA 1h
1.19915	5.98387	6.59404	9.96573e-06	7.12547e-05	3.19578	up	NM_138660	KLA 1h
1.90955	3.25692	6.592	1e-05	7.14589e-05	3.54336	up	NM_001077514	KLA 1h
1.34369	5.34867	6.59039	1.00272e-05	7.1612e-05	3.25068	up	NM_172413	KLA 1h
2.23065	4.29157	6.58969	1.0039e-05	7.1619e-05	3.32952	up	NM_183149	KLA 1h
-1.92352	3.24222	-6.58966	1.00396e-05	7.1619e-05	3.58343	down	NM_178253	KLA 1h
1.25672	3.59645	6.58809	1.00662e-05	7.17674e-05	3.45348	up	NM_028185	KLA 1h
1.46606	7.85147	6.58649	1.00934e-05	7.18893e-05	3.18675	up	NM_022314	KLA 1h
1.45483	8.48661	6.58641	1.00948e-05	7.18893e-05	3.191	up	NM_001177649	KLA 1h
-1.66455	3.81251	-6.58472	1.01235e-05	7.20529e-05	3.52099	down	NM_017463	KLA 1h
1.79865	7.23513	6.58188	1.01721e-05	7.23574e-05	3.16933	up	NM_133897	KLA 1h
-1.99822	4.89319	-6.5784	1.02319e-05	7.2732e-05	3.3186	down	NM_029912	KLA 1h
-1.26183	4.80059	-6.57814	1.02364e-05	7.2732e-05	3.39093	down	NM_183408	KLA 1h
1.15231	7.05145	6.57759	1.0246e-05	7.27587e-05	3.1589	up	NM_177093	KLA 1h
-1.91813	3.10716	-6.57519	1.02876e-05	7.29714e-05	3.54972	down	NM_001364553	KLA 1h
-2.22168	4.10391	-6.57519	1.02876e-05	7.29714e-05	3.50487	down	NM_177190	KLA 1h
0.897938	5.26086	6.57307	1.03244e-05	7.31907e-05	3.19908	up	NM_172947	KLA 1h
1.51506	7.73046	6.56769	1.04186e-05	7.38164e-05	3.15625	up	NM_178892	KLA 1h
1.11314	6.01435	6.56533	1.04601e-05	7.4069e-05	3.15057	up	NM_011278	KLA 1h
-3.36771	1.64887	-6.5645	1.04748e-05	7.40737e-05	3.69997	down	NM_029569	KLA 1h
1.64013	6.45819	6.56422	1.04798e-05	7.40737e-05	3.13887	up	NM_172500	KLA 1h
1.29096	4.43985	6.56392	1.04851e-05	7.40737e-05	3.2592	up	NR_152094	KLA 1h
-1.2682	5.21932	-6.56372	1.04887e-05	7.40737e-05	3.22292	down	NM_001364323	KLA 1h
1.21467	6.78787	6.56362	1.04905e-05	7.40737e-05	3.13141	up	NM_001358205	KLA 1h
1.98174	3.54055	6.56212	1.05171e-05	7.41944e-05	3.59782	up	NM_175092	KLA 1h
1.44341	8.10966	6.56172	1.05241e-05	7.41944e-05	3.14607	up	mmu-mir-33_chr15_8254	KLA 1h
1.12461	9.24011	6.56165	1.05254e-05	7.41944e-05	3.19907	up	NM_173182	KLA 1h
1.07656	7.07012	6.55984	1.05576e-05	7.43799e-05	3.12476	up	NM_133953	KLA 1h
-1.60316	3.6604	-6.55796	1.05912e-05	7.45745e-05	3.45724	down	NM_172398	KLA 1h
-1.48272	6.8045	-6.55502	1.06439e-05	7.49031e-05	3.12578	down	NM_026283	KLA 1h
-1.3249	5.82226	-6.54976	1.0739e-05	7.55295e-05	3.1806	down	NM_001253731	KLA 1h
1.1025	6.74627	6.5485	1.07619e-05	7.56481e-05	3.10396	up	NM_001355231	KLA 1h
1.37918	9.44271	6.54608	1.0806e-05	7.59154e-05	3.15487	up	mmu-mir-1843b_chr1_536	KLA 1h
7.16861	3.82798	6.54522	1.08217e-05	7.5983e-05	3.64957	up	NM_001364509	KLA 1h
1.16166	7.99079	6.54289	1.08644e-05	7.62401e-05	3.11298	up	NM_133656	KLA 1h
-2.16419	2.52307	-6.54199	1.08811e-05	7.63142e-05	3.58047	down	NM_001024142	KLA 1h
-1.35231	5.62755	-6.54141	1.08917e-05	7.6346e-05	3.11782	down	NM_177178	KLA 1h
-1.01662	5.27511	-6.53963	1.09245e-05	7.65327e-05	3.16362	down	NM_001005247	KLA 1h
-2.19064	2.28854	-6.53682	1.09765e-05	7.68542e-05	3.58134	down	NM_001316734	KLA 1h
-1.20674	6.3044	-6.53503	1.10099e-05	7.70447e-05	3.08486	down	NM_020258	KLA 1h
4.84439	5.66504	6.53345	1.10394e-05	7.72077e-05	3.50043	up	NM_023386	KLA 1h
0.997959	6.66056	6.5291	1.11209e-05	7.77249e-05	3.07086	up	NM_026735	KLA 1h
-2.44106	2.19497	-6.52885	1.11258e-05	7.77249e-05	3.61224	down	NM_153514	KLA 1h
3.69372	2.18668	6.52797	1.11423e-05	7.77965e-05	3.63387	up	NM_178928	KLA 1h
-1.90435	6.31488	-6.52537	1.11915e-05	7.8063e-05	3.0984	down	NM_001271412	KLA 1h
2.30973	7.44953	6.52529	1.11929e-05	7.8063e-05	3.07682	up	NM_001290757	KLA 1h
-2.50875	4.02421	-6.52497	1.11992e-05	7.8063e-05	3.40503	down	NM_001205236	KLA 1h
-1.40458	5.40888	-6.5236	1.12251e-05	7.82004e-05	3.14002	down	NM_133679	KLA 1h
-1.52286	6.1935	-6.52003	1.12933e-05	7.86311e-05	3.08449	down	NM_001329047	KLA 1h
-3.16481	1.76496	-6.51935	1.13062e-05	7.86692e-05	3.60634	down	NM_175138	KLA 1h
0.91367	6.36297	6.51908	1.13113e-05	7.86692e-05	3.05293	up	NM_172406	KLA 1h
-1.33546	4.53222	-6.51802	1.13317e-05	7.87671e-05	3.28053	down	NM_181416	KLA 1h
-1.38119	4.69167	-6.51739	1.13438e-05	7.8807e-05	3.17858	down	NM_001331161	KLA 1h
1.41069	8.00085	6.51439	1.14017e-05	7.91564e-05	3.0579	up	NM_028032	KLA 1h
-1.98043	6.54021	-6.51413	1.14067e-05	7.91564e-05	3.06923	down	NM_001290828	KLA 1h
0.848297	5.87859	6.51368	1.14154e-05	7.91727e-05	3.05129	up	NM_011665	KLA 1h
-1.20138	4.63708	-6.51074	1.14724e-05	7.94735e-05	3.13179	down	NM_178711	KLA 1h
-1.03752	4.87884	-6.51072	1.14729e-05	7.94735e-05	3.14223	down	NM_008669	KLA 1h
-1.64436	5.13957	-6.51046	1.14779e-05	7.94735e-05	3.11807	down	NM_178778	KLA 1h
1.54886	5.7197	6.51009	1.14851e-05	7.94794e-05	3.06304	up	NM_025788	KLA 1h
-1.97666	4.71666	-6.5068	1.15493e-05	7.98796e-05	3.1807	down	NM_001081278	KLA 1h
-1.65766	3.22219	-6.50542	1.15765e-05	8.0023e-05	3.40774	down	NM_177893	KLA 1h
0.796775	5.65979	6.50448	1.15949e-05	8.01064e-05	3.05101	up	NM_138598	KLA 1h
-1.00597	5.36569	-6.49951	1.16932e-05	8.07406e-05	3.09319	down	NM_172926	KLA 1h
-2.93056	2.66999	-6.49853	1.17126e-05	8.08297e-05	3.52683	down	NM_027518	KLA 1h
1.35384	8.96906	6.49693	1.17445e-05	8.10054e-05	3.07251	up	NM_001081211	KLA 1h
-2.83182	3.92128	-6.49537	1.17757e-05	8.11759e-05	3.4355	down	NM_198642	KLA 1h
-1.18258	4.77142	-6.49478	1.17875e-05	8.12121e-05	3.16808	down	NM_001358012	KLA 1h
-2.41724	2.8257	-6.49247	1.18338e-05	8.14861e-05	3.47664	down	NM_054046	KLA 1h
-1.31007	5.04257	-6.49121	1.18591e-05	8.16153e-05	3.10335	down	NM_026127	KLA 1h
-2.77841	3.7501	-6.48777	1.19286e-05	8.20487e-05	3.42244	down	NM_001001184	KLA 1h
-1.44992	4.76449	-6.48486	1.19877e-05	8.24099e-05	3.13982	down	NM_172574	KLA 1h
2.10714	5.95909	6.48348	1.2016e-05	8.25539e-05	3.01263	up	NM_011819	KLA 1h
3.14492	5.77015	6.48319	1.20219e-05	8.25539e-05	3.25338	up	NM_176933	KLA 1h
1.55235	7.72563	6.4819	1.20483e-05	8.26898e-05	3.01376	up	NM_025664	KLA 1h
-1.80497	3.3096	-6.48117	1.20632e-05	8.27468e-05	3.33921	down	NM_001355133	KLA 1h
-1.04495	5.20834	-6.47774	1.21338e-05	8.31733e-05	3.08437	down	NM_019434	KLA 1h
1.37183	5.26147	6.4775	1.21387e-05	8.31733e-05	3.07672	up	mmu-mir-5622_chr2_13972	KLA 1h
-1.36454	6.41179	-6.47713	1.21464e-05	8.31803e-05	2.98845	down	NM_011804	KLA 1h
-1.52018	3.36336	-6.4727	1.22383e-05	8.37295e-05	3.30369	down	NM_001160399	KLA 1h
-2.63968	4.61202	-6.47261	1.224e-05	8.37295e-05	3.30324	down	NM_001370938	KLA 1h
1.1326	7.33932	6.47142	1.22648e-05	8.3853e-05	2.97504	up	NM_001168505	KLA 1h
1.20928	5.72576	6.47068	1.22804e-05	8.39136e-05	3.02396	up	NM_011941	KLA 1h
1.88901	6.41816	6.46993	1.22961e-05	8.39752e-05	2.97686	up	NM_001355625	KLA 1h
-2.04646	5.0896	-6.46935	1.23081e-05	8.40115e-05	3.13645	down	NM_177217	KLA 1h
1.16266	7.68347	6.46784	1.23398e-05	8.41816e-05	2.9726	up	NM_009952	KLA 1h
-1.72922	3.25093	-6.46445	1.24112e-05	8.46224e-05	3.38914	down	NM_153391	KLA 1h
-2.61082	3.71923	-6.46292	1.24436e-05	8.4797e-05	3.40348	down	NM_001359611	KLA 1h
3.83275	2.38149	6.45986	1.25086e-05	8.51932e-05	3.51862	up	NR_108098	KLA 1h
2.29602	10.0876	6.45594	1.25923e-05	8.57169e-05	3.03781	up	NM_008147	KLA 1h
1.12423	5.47907	6.45452	1.26228e-05	8.58764e-05	2.96626	up	NM_001302886	KLA 1h
-1.42458	6.02777	-6.45394	1.26355e-05	8.58764e-05	2.97397	down	NM_013881	KLA 1h
-1.11112	4.8524	-6.45389	1.26364e-05	8.58764e-05	3.05547	down	NM_001081163	KLA 1h
-0.921478	6.24266	-6.45281	1.26598e-05	8.59886e-05	2.94186	down	NM_001164056	KLA 1h
2.98327	1.90258	6.45009	1.27185e-05	8.63405e-05	3.49899	up	NM_001033789	KLA 1h
-1.28976	4.7765	-6.44827	1.2758e-05	8.65581e-05	3.0788	down	NM_175482	KLA 1h
-2.1462	2.86219	-6.44798	1.27644e-05	8.65581e-05	3.41177	down	NM_144893	KLA 1h
-1.11316	7.54735	-6.44387	1.28541e-05	8.71194e-05	2.93804	down	NM_011945	KLA 1h
1.36098	6.31086	6.44247	1.28847e-05	8.72794e-05	2.92232	up	NM_026030	KLA 1h
1.18501	4.87913	6.44091	1.29191e-05	8.74648e-05	3.00165	up	NM_026483	KLA 1h
1.23356	5.93366	6.43922	1.29564e-05	8.76696e-05	2.91474	up	NM_018819	KLA 1h
1.28944	4.412	6.43585	1.30311e-05	8.81274e-05	3.06562	up	NM_025380	KLA 1h
0.882366	5.41987	6.43416	1.30689e-05	8.83352e-05	2.9307	up	NM_028049	KLA 1h
1.82799	8.73954	6.43382	1.30763e-05	8.83377e-05	2.95198	up	NM_001357127	KLA 1h
2.72697	2.89143	6.43346	1.30844e-05	8.83442e-05	3.41594	up	NR_152167	KLA 1h
1.35816	6.66401	6.43182	1.31211e-05	8.85447e-05	2.90214	up	NM_020012	KLA 1h
-2.63342	2.0276	-6.43122	1.31345e-05	8.8587e-05	3.41861	down	NR_033468	KLA 1h
-2.20269	4.0093	-6.43035	1.31541e-05	8.86712e-05	3.23592	down	NM_001199484	KLA 1h
1.27	8.57237	6.42893	1.3186e-05	8.88383e-05	2.91075	up	NM_001368418	KLA 1h
4.90686	1.90703	6.4271	1.32272e-05	8.90676e-05	3.46065	up	NM_023124	KLA 1h
-2.83526	3.39273	-6.42457	1.32844e-05	8.94049e-05	3.30061	down	NM_024264	KLA 1h
-2.13533	2.61329	-6.42212	1.33402e-05	8.97323e-05	3.39047	down	NM_199033	KLA 1h
-2.07703	4.65923	-6.42167	1.33504e-05	8.97525e-05	3.07136	down	NR_045963	KLA 1h
3.04999	5.22519	6.41962	1.33974e-05	9.00198e-05	3.00206	up	NM_019388	KLA 1h
1.36748	3.26702	6.41896	1.34123e-05	9.00717e-05	2.98704	up	NR_033207	KLA 1h
1.51164	9.68283	6.41816	1.34309e-05	9.01476e-05	2.93984	up	NM_198894	KLA 1h
-2.3213	2.29763	-6.41766	1.34421e-05	9.0175e-05	3.4089	down	NM_001042407	KLA 1h
1.49421	7.47358	6.41682	1.34615e-05	9.02337e-05	2.88339	up	NM_020601	KLA 1h
-1.85849	3.79409	-6.41666	1.34653e-05	9.02337e-05	3.17557	down	NM_172711	KLA 1h
-1.21504	4.64155	-6.41603	1.34796e-05	9.0281e-05	3.00581	down	NR_028143	KLA 1h
-2.3506	4.20756	-6.41558	1.34902e-05	9.03033e-05	2.96962	down	NM_001033874	KLA 1h
-3.1761	1.21453	-6.41499	1.35037e-05	9.03455e-05	3.45842	down	NR_040564	KLA 1h
1.4067	4.85132	6.41452	1.35146e-05	9.03695e-05	2.96775	up	NM_001290349	KLA 1h
1.03291	4.92921	6.41293	1.35514e-05	9.05672e-05	2.94083	up	NM_025774	KLA 1h
-2.28093	3.51826	-6.4124	1.35636e-05	9.05852e-05	3.16525	down	NR_153818	KLA 1h
2.066	6.36804	6.41219	1.35686e-05	9.05852e-05	2.87498	up	NM_001168321	KLA 1h
1.65525	9.94178	6.41182	1.35771e-05	9.05937e-05	2.95234	up	NM_173413	KLA 1h
-1.17585	7.91375	-6.40985	1.36228e-05	9.08501e-05	2.88796	down	NM_001033268	KLA 1h
-1.32623	4.94489	-6.40932	1.36353e-05	9.08852e-05	3.00441	down	NM_133345	KLA 1h
-1.88756	2.41613	-6.40589	1.37155e-05	9.13583e-05	3.35703	down	NM_009561	KLA 1h
1.11805	5.31853	6.40566	1.37209e-05	9.13583e-05	2.94597	up	NM_025297	KLA 1h
-2.108	2.1365	-6.40439	1.37506e-05	9.15069e-05	3.42833	down	NR_156460	KLA 1h
1.29711	5.02536	6.40342	1.37736e-05	9.16115e-05	2.95477	up	NM_001166593	KLA 1h
1.40914	5.58687	6.40061	1.38399e-05	9.2e-05	2.88226	up	NM_001166477	KLA 1h
-2.393	2.49092	-6.40032	1.38468e-05	9.2e-05	3.19074	down	NM_008624	KLA 1h
1.46084	7.98014	6.39967	1.38623e-05	9.20542e-05	2.85799	up	NM_033218	KLA 1h
-1.15403	5.79409	-6.39887	1.38811e-05	9.21301e-05	2.87026	down	NM_001081057	KLA 1h
1.91073	9.73078	6.39834	1.38939e-05	9.21658e-05	2.90948	up	NM_001293663	KLA 1h
-2.18137	3.52352	-6.39662	1.39347e-05	9.23485e-05	3.21895	down	NM_178076	KLA 1h
2.96552	3.94828	6.39656	1.39362e-05	9.23485e-05	3.09173	up	NM_144552	KLA 1h
1.85541	5.3913	6.39606	1.3948e-05	9.2378e-05	2.89021	up	NM_028881	KLA 1h
-3.49891	1.40218	-6.3953	1.39663e-05	9.24498e-05	3.41747	down	NM_028982	KLA 1h
1.30461	5.83468	6.39456	1.39839e-05	9.25172e-05	2.85938	up	NM_133787	KLA 1h
-2.30668	4.24239	-6.39361	1.40066e-05	9.26188e-05	2.92298	down	mmu-mir-3088_chr2_13005	KLA 1h
1.44421	6.10865	6.39142	1.40594e-05	9.28427e-05	2.84514	up	NM_027927	KLA 1h
-1.56717	3.2248	-6.39136	1.40608e-05	9.28427e-05	3.20083	down	NR_045500	KLA 1h
3.06024	5.59344	6.39128	1.40628e-05	9.28427e-05	2.90627	up	NM_010090	KLA 1h
-1.52099	2.88088	-6.38889	1.41204e-05	9.31735e-05	3.21682	down	NM_001039239	KLA 1h
0.770238	6.04714	6.38748	1.41545e-05	9.33256e-05	2.82888	up	NM_029896	KLA 1h
-1.15626	7.09249	-6.38732	1.41584e-05	9.33256e-05	2.82481	down	NM_011099	KLA 1h
1.80044	8.2404	6.38418	1.42347e-05	9.37791e-05	2.84883	up	NM_009072	KLA 1h
-1.13414	4.96975	-6.38259	1.42735e-05	9.39856e-05	2.902	down	NM_145398	KLA 1h
1.70651	7.50689	6.37941	1.43516e-05	9.44501e-05	2.83429	up	NM_001164110	KLA 1h
-2.49922	2.28831	-6.37841	1.43763e-05	9.45628e-05	3.35004	down	NM_198322	KLA 1h
-2.99632	1.75425	-6.37789	1.43892e-05	9.45974e-05	3.38267	down	NM_026543	KLA 1h
-1.09981	4.81435	-6.37739	1.44014e-05	9.46277e-05	2.92544	down	NM_001359472	KLA 1h
-2.12483	3.90403	-6.37399	1.44856e-05	9.51316e-05	3.11485	down	NM_001355054	KLA 1h
-2.10951	3.03976	-6.37203	1.45343e-05	9.54009e-05	3.25798	down	NM_001313757	KLA 1h
0.982959	6.26224	6.37109	1.45577e-05	9.54784e-05	2.79353	up	NM_007687	KLA 1h
0.782267	7.04874	6.37095	1.45614e-05	9.54784e-05	2.79269	up	NM_133808	KLA 1h
-2.88324	3.41502	-6.36952	1.4597e-05	9.56615e-05	3.18013	down	NM_008535	KLA 1h
1.36777	7.37588	6.3688	1.46152e-05	9.57305e-05	2.79507	up	NM_001284328	KLA 1h
-1.28352	6.2012	-6.36784	1.46391e-05	9.58372e-05	2.79638	down	NM_001205241	KLA 1h
-1.49147	3.90323	-6.36621	1.46801e-05	9.60554e-05	3.0524	down	NM_001163820	KLA 1h
-1.1653	5.18118	-6.36142	1.48013e-05	9.67971e-05	2.86512	down	NM_001355512	KLA 1h
-1.43501	3.74071	-6.35941	1.48524e-05	9.7081e-05	3.04975	down	NM_080446	KLA 1h
-1.53016	5.79528	-6.35634	1.4931e-05	9.75436e-05	2.82976	down	NM_024288	KLA 1h
2.38203	6.63456	6.35394	1.49928e-05	9.7896e-05	2.80887	up	NM_009058	KLA 1h
1.37308	5.22536	6.35341	1.50064e-05	9.7929e-05	2.86085	up	NM_011296	KLA 1h
-1.0739	5.79098	-6.35313	1.50135e-05	9.7929e-05	2.81575	down	NM_028956	KLA 1h
-1.09308	5.11034	-6.35242	1.50319e-05	9.79974e-05	2.82051	down	NM_053177	KLA 1h
-2.68315	2.5873	-6.34856	1.5132e-05	9.85985e-05	3.20803	down	NM_147220	KLA 1h
0.930883	6.45	6.34559	1.52093e-05	9.9051e-05	2.74505	up	NM_009297	KLA 1h
-1.50622	4.8366	-6.34508	1.52227e-05	9.90861e-05	2.89106	down	NM_025736	KLA 1h
5.88186	2.26338	6.3424	1.5293e-05	9.94924e-05	3.33464	up	NM_001362148	KLA 1h
4.12038	0.964396	6.34192	1.53056e-05	9.95226e-05	3.33033	up	NM_023844	KLA 1h
-3.4325	2.01088	-6.339	1.53825e-05	9.99704e-05	3.25916	down	NM_029554	KLA 1h
-2.07432	2.79011	-6.33837	1.53992e-05	0.000100027	3.23537	down	NM_177888	KLA 1h
7.12804	2.24259	6.33321	1.55366e-05	0.000100867	3.31134	up	NM_008039	KLA 1h
1.15106	6.99766	6.33217	1.55645e-05	0.000100995	2.7252	up	NM_001159515	KLA 1h
-1.63724	3.91468	-6.33145	1.55837e-05	0.000101041	2.99924	down	NM_026546	KLA 1h
1.39266	5.3668	6.3313	1.55877e-05	0.000101041	2.75311	up	NM_011200	KLA 1h
-1.08109	4.47381	-6.33034	1.56133e-05	0.000101155	2.87136	down	NM_008854	KLA 1h
-1.24831	4.32312	-6.32877	1.56556e-05	0.000101376	2.94106	down	NM_026422	KLA 1h
-3.72923	1.15428	-6.32819	1.56712e-05	0.000101425	3.31306	down	NR_033305	KLA 1h
2.68327	7.43199	6.32543	1.57459e-05	0.000101855	2.73218	up	NM_172488	KLA 1h
-2.30129	3.07656	-6.32493	1.57595e-05	0.00010189	3.19847	down	NM_001357346	KLA 1h
-1.03309	4.66166	-6.32398	1.57853e-05	0.000102004	2.85602	down	NM_001001321	KLA 1h
-2.68886	4.34948	-6.32365	1.57942e-05	0.000102009	3.04737	down	NM_031156	KLA 1h
-1.23601	6.62669	-6.3214	1.58556e-05	0.000102311	2.70962	down	NM_001360197	KLA 1h
1.15328	6.23099	6.32134	1.58573e-05	0.000102311	2.70319	up	NM_001355152	KLA 1h
-2.40604	3.63667	-6.31947	1.59084e-05	0.000102588	3.10451	down	NR_015478	KLA 1h
1.72724	6.8274	6.31789	1.59517e-05	0.000102813	2.70221	up	NM_010500	KLA 1h
-1.19736	5.80498	-6.31558	1.60153e-05	0.00010317	2.74269	down	NR_131953	KLA 1h
1.65673	4.29042	6.31231	1.61057e-05	0.000103699	2.95911	up	NM_026516	KLA 1h
-1.75127	3.66364	-6.30844	1.62137e-05	0.000104341	2.92509	down	NM_025370	KLA 1h
-1.91964	3.21095	-6.3078	1.62315e-05	0.000104401	3.13235	down	NM_009614	KLA 1h
2.12219	3.14645	6.30736	1.62437e-05	0.000104426	3.09866	up	NM_001081084	KLA 1h
1.76022	3.13133	6.30164	1.64049e-05	0.000105361	3.04201	up	NR_157294	KLA 1h
1.39217	8.19537	6.3016	1.6406e-05	0.000105361	2.69155	up	NM_027915	KLA 1h
-1.29534	6.61112	-6.3013	1.64145e-05	0.000105361	2.68595	down	NM_009351	KLA 1h
1.22801	6.5401	6.29999	1.64515e-05	0.000105545	2.67025	up	NM_025858	KLA 1h
1.37832	4.72943	6.29539	1.65828e-05	0.000106333	2.73992	up	NR_002688	KLA 1h
-1.49463	3.89393	-6.2926	1.66627e-05	0.00010679	2.91876	down	NM_001076791	KLA 1h
-2.06596	5.41499	-6.29137	1.66982e-05	0.000106934	2.78074	down	NM_010333	KLA 1h
-3.24073	1.76727	-6.29122	1.67023e-05	0.000106934	3.21593	down	NM_001346725	KLA 1h
-1.41265	3.96125	-6.29033	1.67281e-05	0.000107044	2.96323	down	NM_025747	KLA 1h
-2.31458	4.20747	-6.28905	1.67652e-05	0.000107227	2.95743	down	mmu-mir-872_chr4_16812	KLA 1h
-3.20469	2.42759	-6.28705	1.68231e-05	0.000107542	3.20813	down	NM_018889	KLA 1h
-2.4381	3.32566	-6.28607	1.68517e-05	0.00010767	2.97433	down	NM_001359259	KLA 1h
-1.97711	5.16798	-6.28513	1.6879e-05	0.000107789	2.80055	down	NM_010945	KLA 1h
-1.2706	5.71928	-6.28284	1.69458e-05	0.000108107	2.66738	down	NM_001355136	KLA 1h
1.25501	6.03036	6.28283	1.69461e-05	0.000108107	2.63865	up	NM_033560	KLA 1h
-2.16672	9.2365	-6.28198	1.6971e-05	0.000108178	2.68955	down	NM_001253713	KLA 1h
1.10319	5.04965	6.28186	1.69745e-05	0.000108178	2.66821	up	NM_001079824	KLA 1h
1.17839	4.68159	6.28039	1.70177e-05	0.000108398	2.72807	up	NM_016776	KLA 1h
0.889272	4.97232	6.27731	1.71086e-05	0.000108921	2.67523	up	NM_025692	KLA 1h
-2.57712	3.05785	-6.26874	1.73639e-05	0.00011049	3.10123	down	NM_001102611	KLA 1h
0.9154	6.39579	6.26769	1.73953e-05	0.000110634	2.60741	up	NM_172721	KLA 1h
-2.02432	3.55634	-6.26623	1.74395e-05	0.000110858	2.97905	down	NM_024236	KLA 1h
-1.21049	6.04572	-6.26465	1.74871e-05	0.000111105	2.61407	down	NM_022887	KLA 1h
-1.80516	4.63005	-6.26226	1.75597e-05	0.000111449	2.77263	down	NR_045520	KLA 1h
-1.18557	6.83935	-6.26206	1.75656e-05	0.000111449	2.60235	down	NM_001109687	KLA 1h
1.24265	6.45739	6.26198	1.75681e-05	0.000111449	2.60405	up	NM_028862	KLA 1h
-2.1435	3.64597	-6.26154	1.75814e-05	0.000111477	2.88253	down	NM_001285785	KLA 1h
1.00604	7.44271	6.26078	1.76048e-05	0.000111568	2.6019	up	NM_153406	KLA 1h
1.00109	5.14332	6.25928	1.76504e-05	0.000111801	2.66347	up	NM_175530	KLA 1h
-2.09662	2.55751	-6.2584	1.76773e-05	0.000111915	3.10769	down	NM_172919	KLA 1h
1.94378	9.42412	6.25778	1.76964e-05	0.00011197	2.66557	up	NM_029332	KLA 1h
1.10796	6.43053	6.25727	1.77119e-05	0.00011197	2.61786	up	NM_173870	KLA 1h
1.11015	5.10084	6.25724	1.77129e-05	0.00011197	2.66203	up	NM_026531	KLA 1h
1.3991	4.96655	6.25614	1.77465e-05	0.000112125	2.64939	up	NR_138588	KLA 1h
-2.74596	2.95888	-6.2548	1.77878e-05	0.00011233	3.18947	down	NM_001317351	KLA 1h
0.881639	4.77096	6.25436	1.78013e-05	0.000112358	2.69311	up	NM_026550	KLA 1h
1.09065	7.21513	6.2509	1.79082e-05	0.000112975	2.58283	up	NM_177798	KLA 1h
-1.89781	4.11449	-6.25062	1.79172e-05	0.000112975	2.80471	down	NM_027534	KLA 1h
0.920202	7.08348	6.24964	1.79476e-05	0.000113057	2.57477	up	NM_001003918	KLA 1h
-0.979541	5.04684	-6.24951	1.79514e-05	0.000113057	2.65223	down	NM_144896	KLA 1h
-1.48581	5.45381	-6.24932	1.79573e-05	0.000113057	2.63316	down	NR_045642	KLA 1h
1.6698	4.98416	6.24598	1.80617e-05	0.000113657	2.78099	up	NM_007829	KLA 1h
-1.45437	5.68163	-6.24484	1.80973e-05	0.000113823	2.5988	down	NM_009178	KLA 1h
1.20655	5.35528	6.24366	1.81343e-05	0.000113999	2.59918	up	NM_010860	KLA 1h
1.37552	4.0394	6.24227	1.81781e-05	0.000114183	2.78437	up	NM_178668	KLA 1h
1.21217	4.60915	6.24215	1.81819e-05	0.000114183	2.68498	up	NM_025517	KLA 1h
3.36554	2.78228	6.24131	1.82084e-05	0.000114292	3.11644	up	NM_001146268	KLA 1h
1.22566	6.8827	6.23787	1.83174e-05	0.000114918	2.55441	up	NM_013668	KLA 1h
1.70413	9.17454	6.23692	1.83476e-05	0.00011505	2.61105	up	NM_144539	KLA 1h
-1.23897	5.18937	-6.23282	1.84784e-05	0.000115812	2.64955	down	NM_001081179	KLA 1h
-3.20726	1.59572	-6.23055	1.85511e-05	0.000116209	3.05687	down	NM_024208	KLA 1h
1.64886	4.2388	6.22781	1.86396e-05	0.000116705	2.73188	up	NM_008136	KLA 1h
0.811711	6.77498	6.22612	1.86944e-05	0.00011699	2.53049	up	NM_027874	KLA 1h
1.24376	5.24049	6.22526	1.87224e-05	0.000117106	2.53209	up	NM_001160402	KLA 1h
1.37862	10.1959	6.22459	1.87439e-05	0.000117182	2.63271	up	NM_001347345	KLA 1h
[truncated: 13,528 more rows]

## Sheet: TableS5D.GROsummary
Table S5D. Summary
scRNA-seq vs GRO-seq. MiRNA genes in common between the two comparisons
	DE KLA 1h		DE LPS 60'		DE LPS 120'
tissue vs blood	DZ	DE	DZ	DE	DZ	DE
cMo	47	5	30	3	30	3
ncMo	11	12	12	5	10	10
DC	67	7	46	3	48	6
MP	37	3	20	2	29	2
Total number of DE transcripts in GRO-seq samples
GRO-seq	number of genes	number of miRNAs
KLA 1h	12388	116
LPS 60 min	7679	73
LPS 120 min	9471	90
Total number of DE transcripts in scRNA-seq samples
	number of genes		number of miRNAs		total miRNAs
scRNA-seq	DZ	DE	DZ	DE	total
cMo	3015	171	86	9	95
ncMo	791	380	25	20	45
DC	3212	264	128	13	141
MP	2105	174	72	7	79
GRO-seq DE statistics of inflammatory-responsive genes and miRNA mentioned in the text
	KLA		LPS60		LPS120
	logFC	adj p val	logFC	adj p val	logFC	adj p val
mir-22	2.06601	5.87e-06	1.30609	0.0114	1.10336	0.0201
mir-221	3.03742	0.000251128	2.48777	0.00320382	2.64478	0.00152569
mir-155	10.235	3.53e-08	8.83665	2.59e-07	9.78088	4.49e-08
Dusp1	5.36717	3.56e-08	2.09127	0.00374	1.74616	0.0078
Il1b	10.6494	9.08e-09	9.49191	2.59e-07	10.3717	5.02e-08
Ccl5	9.70595	1.41e-07	8.68953	9.05e-07	11.0866	7e-08

## Sheet: TableS5E.TRAP-seq
TableS5E.TRAP-seq analysis: miRNA seed enrichment analysis, LDLR-/-ApoB100/100 mice 3 mo HFD vs ctrl.
Enriched seed	miRNA family	p-value	FDR	Odd ratio	Number of interactions	miRNA gene differential regulation		3 mo HFD vs ctrl p<0.05
AAAGUGC	mmu-miR-106a-5p/mmu-miR-106b-5p/mmu-miR-17-5p/mmu-miR-20a-5p/mmu-miR-20b-5p/mmu-miR-6383/mmu-miR-93-5p	7.29e-7	0.000158	0.702	168	Mo tissue vs blood		1700020I14Rik
UAGUGUU	mmu-miR-142a-3p.2	0.0000108	0.00104	0.640	89	ED vs IC; Mo tissue vs blood		Qser1
UCACAUU	mmu-miR-23a-3p/mmu-miR-23b-3p	0.0000145	0.00104	0.727	155	ED vs LD; Mo tissue vs blood		Aff3
AUUGCAC	mmu-miR-25-3p/mmu-miR-32-5p/mmu-miR-363-3p/mmu-miR-367-3p/mmu-miR-92a-3p/mmu-miR-92b-3p	0.0000421	0.00227	0.714	126	Mo tissue vs blood		Thra
GGAAGAC	mmu-miR-7a-5p/mmu-miR-7b-5p	0.0000593	0.00256	0.656	82	Mo tissue vs blood		Ctsl
UCCAGUU	mmu-miR-145a-5p/mmu-miR-145b	0.000109	0.00394	0.703	104			Zcchc24
AGCAGCA	mmu-miR-15a-5p/mmu-miR-15b-5p/mmu-miR-16-5p/mmu-miR-1907/mmu-miR-195a-5p/mmu-miR-195b/mmu-miR-322-5p/mmu-miR-497a-5p/mmu-miR-6342/mmu-miR-6353/mmu-miR-6419	0.000146	0.00451	0.764	161	ED vs IC; Mo tissue vs blood		Neat1
AUGGCUU	mmu-miR-135a-5p/mmu-miR-135b-5p	0.000188	0.00451	0.716	107			Susd1
GCUACAU	mmu-miR-1928/mmu-miR-221-3p/mmu-miR-222-3p	0.000182	0.00451	0.644	66	Mo tissue vs blood		Ccdc85b
AAGGCAC	mmu-miR-124-3p.1	0.000214	0.00462	0.801	211			Aldh1a1
CUUUGGU	mmu-miR-9-5p	0.000506	0.00993	0.788	166			Cebpd
UCAAGUA	mmu-miR-26a-5p/mmu-miR-26b-5p	0.000608	0.0109	0.760	127	Mo tissue vs blood		Hdlbp
CAGUGCA	mmu-miR-148a-3p/mmu-miR-148b-3p/mmu-miR-152-3p	0.00103	0.0170	0.732	93	Mo tissue vs blood		Abcd3
AGUGCAA	mmu-miR-130a-3p/mmu-miR-130b-3p/mmu-miR-130c/mmu-miR-301a-3p/mmu-miR-301b-3p/mmu-miR-6341/mmu-miR-6389/mmu-miR-721	0.00120	0.0174	0.758	111			Sorbs3
UUUUUGC	mmu-miR-129-5p	0.00121	0.0174	0.725	85			Abcg1
CUACAGU	mmu-miR-139-5p	0.00173	0.0219	0.686	60			Nr1h3
GGAAUGU	mmu-miR-1957b/mmu-miR-1a-3p/mmu-miR-206-3p/mmu-miR-6349/mmu-miR-6382	0.00163	0.0219	0.754	102			Cd33
CACUCCU	mmu-miR-483-3p.2	0.00204	0.0244	0.568	28			Klf2
CCUUCAU	mmu-miR-205-5p	0.00244	0.0262	0.719	71			Mov10
GAAAUGU	mmu-miR-203-3p.1	0.00258	0.0262	0.620	36			Cbfa2t3
UAAUACA	mmu-miR-374c-5p	0.00250	0.0262	0.768	105			Mocos
UCCCUUU	mmu-miR-204-5p/mmu-miR-211-5p/mmu-miR-7670-3p	0.00267	0.0262	0.754	92			Gk
ACAUUCA	mmu-miR-181a-5p/mmu-miR-181b-5p/mmu-miR-181c-5p/mmu-miR-181d-5p	0.00391	0.0338	0.812	145			Ccnl2
UAAGGCA	mmu-miR-124-3p.2/mmu-miR-5624-3p/mmu-miR-6540-5p	0.00379	0.0338	0.816	151			Mecr
UAUAAUA	mmu-miR-374b-5p	0.00391	0.0338	0.771	98	Mo tissue vs blood		Aars
UCACAGU	mmu-miR-27a-3p/mmu-miR-27b-3p	0.00495	0.0411	0.822	152	ED vs LD; Mo tissue vs blood		Napg
CCCUGUC	mmu-miR-339-5p	0.00552	0.0416	0.635	33	Mo tissue vs blood		Impact
UCCUAUG	mmu-miR-202-5p	0.00546	0.0416	0.657	38			Lbr
UUGGCAA	mmu-miR-182-5p	0.00559	0.0416	0.820	145			Gimap6
UUGUGAC	mmu-miR-153-5p/mmu-miR-758-3p	0.00790	0.0569	0.679	40			Hsp90aa1
AAGUGCU	mmu-miR-291a-3p/mmu-miR-294-3p/mmu-miR-295-3p/mmu-miR-302a-3p/mmu-miR-302b-3p/mmu-miR-302d-3p	0.00935	0.0622	0.798	101			Nit1
GCAGCAU	mmu-miR-103-3p/mmu-miR-107-3p	0.00936	0.0622	0.783	87			Eif5b
UCAACAG	mmu-miR-421-3p	0.00971	0.0622	0.735	57	Mo tissue vs blood		Tars
UUGGCAC	mmu-miR-96-5p	0.00979	0.0622	0.827	135			Slc9a3r2
AAUACUG	mmu-miR-200b-3p/mmu-miR-200c-3p/mmu-miR-429-3p	0.0120	0.0738	0.829	130	Mo tissue vs blood		Nsmaf
GAUUGUC	mmu-miR-219a-5p	0.0127	0.0760	0.741	55			9930021J03Rik
CCCUGAG	mmu-miR-125a-5p/mmu-miR-125b-5p/mmu-miR-351-5p/mmu-miR-6367/mmu-miR-6394	0.0137	0.0801	0.817	109			Mosmo
AACACUG	mmu-miR-141-3p/mmu-miR-200a-3p	0.0154	0.0851	0.814	102	Mo tissue vs blood		Malat1
AUGACAC	mmu-miR-425-5p/mmu-miR-489-3p	0.0151	0.0851	0.684	34			Pptc7
AUAAAGU	mmu-miR-142a-5p	0.0159	0.0860	0.823	111	Mo tissue vs blood		Atp6v1h
AGCUUAU	mmu-miR-21a-5p/mmu-miR-21c/mmu-miR-590-5p	0.0170	0.0894	0.725	44	ED vs LD		Gas6
ACAGUAU	mmu-miR-144-3p	0.0198	0.0915	0.828	108			Fcna
ACUGGCC	mmu-miR-193a-3p/mmu-miR-193b-3p	0.0194	0.0915	0.701	35			Gstm1
AGCACCA	mmu-miR-29a-3p/mmu-miR-29b-3p/mmu-miR-29c-3p	0.0197	0.0915	0.844	131	Mo tissue vs blood		Phf12
UAAUGCU	mmu-miR-155-5p	0.0199	0.0915	0.767	59	Mo tissue vs blood		Adrb2
UAUAAAG	mmu-miR-340-5p	0.0197	0.0915	0.857	155	ED vs LD; Mo tissue vs blood		Tgfbi
UGUACAU	mmu-miR-493-5p	0.0195	0.0915	0.817	97			Vdac1
ACACACC	mmu-miR-329-3p/mmu-miR-362-3p	0.0233	0.103	0.737	43			Atxn2
AUAAUAC	mmu-miR-369-3p	0.0249	0.103	0.801	75			Acox1
CAGUAAC	mmu-miR-802-5p	0.0240	0.103	0.744	45			Eprs
GAGGUAG	mmu-let-7a-5p/mmu-let-7b-5p/mmu-let-7c-5p/mmu-let-7d-5p/mmu-let-7e-5p/mmu-let-7f-5p/mmu-let-7g-5p/mmu-let-7i-5p/mmu-let-7k/mmu-miR-1961/mmu-miR-98-5p	0.0247	0.103	0.852	133			Cep85l
GUAAACA	mmu-miR-30a-5p/mmu-miR-30b-5p/mmu-miR-30c-5p/mmu-miR-30d-5p/mmu-miR-30e-5p/mmu-miR-384-5p	0.0240	0.103	0.867	165			Ednrb
AUGUAAC	mmu-miR-379-3p/mmu-miR-411-3p	0.0258	0.104	0.742	43			Ripor2
GAAGGUC	mmu-miR-493-3p	0.0261	0.104	0.662	24			Lpcat3
CACAGUG	mmu-miR-128-3p/mmu-miR-6539	0.0276	0.109	0.856	135			Psmb6
ACAUAGA	mmu-miR-376c-3p	0.0282	0.109	0.734	39			Dennd2d
AAGUCAC	mmu-miR-224-5p	0.0301	0.111	0.765	49			Zbtb46
UGAGGAC	mmu-miR-1224-5p	0.0295	0.111	0.664	23			H2-DMb2
UUUGCGA	mmu-miR-450a-5p	0.0303	0.111	0.316	4			Galm
GGUUUAC	mmu-miR-299a-5p	0.0329	0.118	0.713	31			Slc30a4
CCACAGG	mmu-miR-140-3p.1	0.0338	0.120	0.810	72			Ipo5
GGCUCAG	mmu-miR-24-3p/mmu-miR-5124b/mmu-miR-6361/mmu-miR-6369/mmu-miR-6410/mmu-miR-6413	0.0376	0.131	0.828	84			Zfp68
AUGUGCC	mmu-miR-455-5p/mmu-miR-5129-3p	0.0384	0.132	0.731	33			Paqr9
CACCUCC	mmu-miR-1306-5p	0.0401	0.135	0.737	34			Serpinf1
CAGUCCA	mmu-miR-455-3p.1	0.0413	0.137	0.779	48			Dot1l
AACAUUC	mmu-miR-543-3p	0.0480	0.148	0.831	77			Foxred2
ACAUUAC	mmu-miR-323-3p	0.0490	0.148	0.808	59			Prdx6
ACUCCUC	mmu-miR-483-3p.1	0.0459	0.148	0.638	16			Crtc3
CUGGCUG	mmu-miR-3064-5p/mmu-miR-3085-3p	0.0490	0.148	0.816	64			Parp1
UAGUAGA	mmu-miR-411-5p.2	0.0467	0.148	0.682	21			Ptgs1
UGGCACU	mmu-miR-183-5p.2	0.0475	0.148	0.837	83			Siglech
UUCCUAG	mmu-miR-384-3p	0.0494	0.148	0.769	40			Tmcc1
GUAACAG	mmu-miR-194-5p	0.0541	0.160	0.808	56			Decr1
GCUGGUG	mmu-miR-138-5p	0.0550	0.161	0.840	79			Zfp942
ACUGCAU	mmu-miR-217-5p	0.0568	0.164	0.800	50			Tpi1
AAUGCCC	mmu-miR-365-3p	0.0608	0.164	0.776	38			Ctsd
AGUGCUU	mmu-miR-302c-3p	0.0616	0.164	0.831	67			Nhsl2
AGUGGUU	mmu-miR-140-5p/mmu-miR-876-3p	0.0592	0.164	0.790	44			Ctdsp2
CCCCUGG	mmu-miR-331-3p	0.0602	0.164	0.769	36			Cd209a
GUGCAAA	mmu-miR-19a-3p/mmu-miR-19b-3p	0.0614	0.164	0.880	129			Krt80
UAUUGCU	mmu-miR-137-3p	0.0603	0.164	0.882	136			Lhfpl2
ACCACAG	mmu-miR-140-3p.2/mmu-miR-497b	0.0631	0.166	0.810	52			4831440E17Rik
AAAGAAU	mmu-miR-186-5p	0.0663	0.169	0.861	94			Lyve1
ACUGUUU	mmu-miR-452-5p	0.0662	0.169	0.805	48			Caprin1
GUCAGUU	mmu-miR-223-3p	0.0680	0.169	0.796	43			Lrrc27
UCAUGAU	mmu-miR-433-3p	0.0680	0.169	0.796	43			Fbxw2
UUGGUCC	mmu-miR-133a-3p.2/mmu-miR-133b-3p/mmu-miR-133c	0.0664	0.169	0.846	77			Btbd7
GCAGGAA	mmu-miR-6901-5p/mmu-miR-873a-5p.2	0.0711	0.174	0.818	53			Ccnb1ip1
ACAGUAC	mmu-miR-101a-3p.1	0.0731	0.177	0.865	93			Icosl
AGGACAC	mmu-miR-1197-3p	0.0749	0.180	0.767	31			Med13l
UACAGUU	mmu-miR-582-5p	0.0768	0.182	0.849	73			Arl2bp
GGGCCCC	mmu-miR-296-5p	0.0786	0.185	0.759	28			Snap47
GUAGUGU	mmu-miR-142a-3p.1	0.0795	0.185	0.801	41			Cd209f
CAGGAAC	mmu-miR-6370/mmu-miR-7220-3p/mmu-miR-873a-5p.1	0.0808	0.186	0.805	42			Abi2
UGCAGUC	mmu-miR-455-3p.2/mmu-miR-682	0.0829	0.189	0.788	35			Rarg
AUACAAG	mmu-miR-381-3p/mmu-miR-539-3p	0.0860	0.194	0.869	89			Scd2
GUCUGCC	mmu-miR-346-5p	0.0894	0.199	0.761	26			Ip6k1
AGCAGCG	mmu-miR-503-5p	0.0917	0.201	0.786	32			Napa
UGCAUAG	mmu-miR-153-3p	0.0919	0.201	0.870	86			Zmym5
GGAGUGU	mmu-miR-122-5p	0.0972	0.208	0.780	29			Gm5150
UCACACA	mmu-miR-377-3p	0.0969	0.208	0.859	70			Dglucy
UGUGCGU	mmu-miR-210-3p	0.101	0.214	0.544	6			Rfx2
AACGGAA	mmu-miR-191-5p	0.106	0.219	0.660	11			Aldh1a7
CUGGCUC	mmu-miR-149-5p	0.105	0.219	0.844	54			Rcn3
GGUAGAC	mmu-miR-1193-5p/mmu-miR-379-5p	0.107	0.221	0.709	15			Maf
UGAAACA	mmu-miR-653-5p	0.117	0.239	0.864	64			BC035044
GCCUGUC	mmu-miR-214-5p	0.120	0.243	0.783	25			G6pdx
AAUCUCA	mmu-miR-216a-5p	0.125	0.244	0.832	40			Ufd1
AAUGUUG	mmu-miR-409-3p	0.123	0.244	0.813	33			Stip1
AUAUAAC	mmu-miR-344d-3p/mmu-miR-344e-3p/mmu-miR-410-3p	0.126	0.244	0.875	71			Sars
CCUUGGC	mmu-miR-212-5p	0.123	0.244	0.842	46			Sema4a
GAGAUGA	mmu-miR-143-3p	0.132	0.255	0.858	53			S1pr1
GCAUCCC	mmu-miR-324-5p	0.135	0.256	0.765	19			Cd209g
UGUGCUU	mmu-miR-218-5p/mmu-miR-7002-3p	0.135	0.256	0.905	112			Vps54
GGCAAGA	mmu-miR-31-5p	0.139	0.260	0.859	51			Rhobtb1
GAUAUGU	mmu-miR-190a-5p/mmu-miR-190b-5p	0.140	0.260	0.794	24			Fbxl3
GGAGAGA	mmu-miR-185-5p/mmu-miR-3473a/mmu-miR-882	0.142	0.262	0.849	44			Hrh1
AAAGCUG	mmu-miR-320-3p	0.145	0.263	0.890	79			Tug1
CUCAAAC	mmu-miR-290a-5p/mmu-miR-292a-5p/mmu-miR-293-5p	0.144	0.263	0.847	42			Kank3
CCAGUGU	mmu-miR-199a-5p/mmu-miR-199b-5p	0.147	0.264	0.876	62			Zscan25
AACCUGG	mmu-miR-490-3p	0.157	0.276	0.814	26			Trip11
GUGACAG	mmu-miR-542-3p	0.156	0.276	0.850	40			Igfbp4
UACAGUA	mmu-miR-101a-3p.2/mmu-miR-101b-3p.1/mmu-miR-101b-3p.2	0.155	0.276	0.910	108			Hebp1
GGACGGA	mmu-miR-184-3p	0.166	0.289	0.590	5			Zfp595
AACAGUC	mmu-miR-132-3p/mmu-miR-212-3p	0.167	0.289	0.872	50			Paxbp1
CUCCCAA	mmu-miR-150-5p/mmu-miR-5127	0.171	0.293	0.858	40			Abcb1b
UGAAAUG	mmu-miR-203-3p.2	0.173	0.295	0.883	57			Lbp
AGCCCUU	mmu-miR-129-1-3p/mmu-miR-129-2-3p	0.181	0.303	0.881	52			Pacs1
CAAAGCA	mmu-miR-330-3p.1/mmu-miR-6240	0.180	0.303	0.914	97			Zfp12
AGGUAGU	mmu-miR-196a-5p/mmu-miR-196b-5p	0.185	0.308	0.862	38			Aldoa
ACCCUGU	mmu-miR-10a-5p/mmu-miR-10b-5p	0.195	0.319	0.863	36			Heca
AGGGUUG	mmu-miR-296-3p	0.198	0.319	0.737	10			Arglu1
UCAACAC	mmu-miR-505-3p.2	0.198	0.319	0.873	41			Cpeb4
UGCAUAU	mmu-miR-448-3p	0.197	0.319	0.904	71			Klf4
GUAUUAC	mmu-miR-496a-3p.2	0.209	0.334	0.842	25			Enc1
AGUAGAC	mmu-miR-411-5p/mmu-miR-7229-5p	0.218	0.346	0.786	13			P3h2
CUCUAGC	mmu-miR-1251-5p	0.220	0.346	0.826	19			Slc14a1
GAAACAU	mmu-miR-494-3p	0.221	0.346	0.906	61			Fah
GAGUAUU	mmu-miR-496a-3p.1	0.223	0.346	0.832	20			Asf1a
GUCACUC	mmu-miR-668-3p	0.225	0.347	0.837	21			Acad11
AGGAGCU	mmu-miR-28a-5p/mmu-miR-708-5p	0.230	0.347	0.851	24			Cbx7
AGGUCAC	mmu-miR-1193-3p/mmu-miR-370-5p	0.230	0.347	0.876	34			Nudt13
GAUCAGA	mmu-miR-383-5p.1	0.231	0.347	0.855	25			R3hdm4
UAAGACU	mmu-miR-499-5p	0.231	0.347	0.888	41			Nap1l1
AACAAAC	mmu-miR-1192/mmu-miR-495-3p	0.247	0.363	0.931	89			Cd59a
UGCAUUG	mmu-miR-33-5p	0.247	0.363	0.903	47			2310022B05Rik
UUCCUCA	mmu-miR-670-3p	0.245	0.363	0.907	52			Gstm2
AUACCUC	mmu-miR-875-5p	0.263	0.376	0.818	13			4931406C07Rik
AUCCCUU	mmu-miR-188-5p/mmu-miR-7061-3p	0.260	0.376	0.861	22			Ifitm6
CGUGUCU	mmu-miR-187-3p	0.263	0.376	0.597	3			Paics
UGACCUA	mmu-miR-192-5p/mmu-miR-215-5p	0.259	0.376	0.857	21			Rars
GGCAGUG	mmu-miR-34a-5p/mmu-miR-34b-5p/mmu-miR-34c-5p/mmu-miR-449a-5p/mmu-miR-449b/mmu-miR-449c-5p	0.267	0.380	0.931	75			Zfp3
CCUGUAC	mmu-miR-486a-5p/mmu-miR-486b-5p	0.274	0.387	0.854	18			Yeats2
GUCAACA	mmu-miR-505-3p.1	0.278	0.391	0.891	30			Tfg
GAGAACU	mmu-miR-146a-5p/mmu-miR-146b-5p	0.284	0.394	0.901	34			Ddx1
ACCCGUA	mmu-miR-100-5p/mmu-miR-99a-5p/mmu-miR-99b-5p	0.305	0.419	0.782	7			Ttyh2
GGUUACC	mmu-miR-409-5p	0.313	0.428	0.863	15			Apba1
ACUAGAU	mmu-miR-28a-3p	0.324	0.441	0.875	16			Trpv4
CUUGUUA	mmu-miR-544-5p	0.350	0.472	0.922	29			En2
UGUGCGG	mmu-miR-147-3p	0.353	0.474	0.702	3			Fam46a
AUGGCAC	mmu-miR-183-5p	0.369	0.492	0.947	47			Tpmt
AUCGUAC	mmu-miR-487b-3p	0.383	0.508	0.737	3			Usp5
GAAUUGU	mmu-miR-219a-2-3p	0.386	0.508	0.920	19			Acadl
AUCCUUG	mmu-miR-362-5p/mmu-miR-500-5p	0.403	0.522	0.921	16			Slc16a10
CUGGACU	mmu-miR-378a-3p/mmu-miR-378c	0.401	0.522	0.939	25			Cmbl
UAAGACG	mmu-miR-208a-3p/mmu-miR-208b-3p	0.401	0.522	0.932	21			A530064D06Rik
GAGGGGC	mmu-miR-423-5p/mmu-miR-6921-5p	0.412	0.530	0.943	24			Gpr160
AGAUCAG	mmu-miR-383-5p.2	0.431	0.551	0.947	21			Il16
AAGGUGC	mmu-miR-18a-5p/mmu-miR-18b-5p	0.439	0.558	0.959	27			Adamts10
AGGUUAU	mmu-miR-154-5p	0.461	0.576	0.954	16			Psmd7
CAGUAGU	mmu-miR-199a-3p/mmu-miR-199b-3p	0.456	0.576	0.976	44			Zfp319
GAGGCUG	mmu-miR-1962/mmu-miR-485-5p	0.464	0.576	0.980	46			Mamdc2
UAUCAGA	mmu-miR-361-5p	0.463	0.576	0.972	30			Fcrls
AACCGUU	mmu-miR-451a	0.471	0.577	0.842	3			Dars
CUCCCAC	mmu-miR-532-3p	0.468	0.577	0.975	31			Slc25a3
GUGGGGA	mmu-miR-491-5p/mmu-miR-7003-5p	0.482	0.588	0.975	23			Aldh1a2
AAAGCAC	mmu-miR-330-3p.2	0.489	0.593	0.993	84			Mxra7
GUGACUG	mmu-miR-134-5p	0.491	0.593	0.980	23			Ldha
AGCUGCC	mmu-miR-22-3p	0.514	0.607	0.997	51			Prox2
AUGGCGC	mmu-miR-652-3p	0.514	0.607	0.842	2			Hspd1
UAGACUG	mmu-miR-151-3p	0.513	0.607	0.980	13			Srp72
UCAUUCG	mmu-miR-1298-5p	0.513	0.607	0.980	13			Fabp5
UGAAAGG	mmu-miR-488-3p	0.534	0.626	1.00	38			Mfsd6
CCAGCAU	mmu-miR-338-3p	0.551	0.643	2024-01-01	39			Ccl24
CGUACCG	mmu-miR-126a-3p.1	0.579	0.673	0.947	2			Hmgcs1
CAAGAGC	mmu-miR-335-5p	0.591	0.679	2024-03-01	26			Fam43a
CUCACAC	mmu-miR-342-3p	0.594	0.679	2024-03-01	27			Metap1
GUCUUGC	mmu-miR-431-5p	0.604	0.687	2024-04-01	16			Lrrc8c
AUGCCUU	mmu-miR-532-5p/mmu-miR-6339/mmu-miR-6386	0.608	0.687	2024-04-01	22			Vps41
AAUCUCU	mmu-miR-216b-5p	0.624	0.691	2024-04-01	30			Grk6
GUACCGU	mmu-miR-126a-3p.2	0.619	0.691	2024-05-01	4			Epc1
UGGCCCU	mmu-miR-328-3p/mmu-miR-6395	0.624	0.691	2024-05-01	21			Zmynd19
UGGUCCC	mmu-miR-133a-3p.1	0.623	0.691	2024-03-01	50			Sec23a
AUGUGGG	mmu-miR-299a-3p/mmu-miR-299b-3p	0.643	0.709	2024-07-01	13			Ppp2r1a
AAGUUGU	mmu-miR-382-5p	0.650	0.713	2024-06-01	21			Mfsd14a
CUCCAUU	mmu-miR-136-5p	0.674	0.732	2024-07-01	29			Ssh2
UAGAGGA	mmu-miR-877-5p	0.696	0.751	2024-11-01	13			AW554918
UUGUUCG	mmu-miR-375-3p	0.700	0.753	2024-09-01	23			Slc28a2
CUCUGGG	mmu-miR-326-3p/mmu-miR-330-5p	0.720	0.770	2024-07-01	47			Lifr
GGCUCUG	mmu-miR-7239-3p/mmu-miR-760-3p	0.730	0.777	2024-07-01	53			Farsb
CGGAUCC	mmu-miR-127-3p	0.756	0.797	1932-01-01	2			Fam118a
CCAGGAG	mmu-miR-665-3p	0.775	0.813	2024-11-01	36			Lap3
GCGGGGC	mmu-miR-744-5p	0.786	0.821	1932-01-01	4			Ccnl1
GGAUUUC	mmu-miR-876-5p	0.835	0.867	2019-01-01	23			Pkhd1l1
UGCCCUG	mmu-miR-874-3p	0.864	0.893	2021-01-01	23			Fndc3b
AUGCACC	mmu-miR-500-3p/mmu-miR-501-3p	0.883	0.908	2026-01-01	19			Psmb7
AUCAUAC	mmu-miR-154-3p	0.935	0.953	1942-01-01	13			4933434E20Rik
GGGUCUU	mmu-miR-193a-5p	0.942	0.956	1946-01-01	12			Lpar1
AUCAUUC	mmu-miR-382-3p	0.953	0.958	1942-01-01	16			Cyth1
UUAUUGA	mmu-miR-325-3p	0.953	0.958	2024-10-01	202			Stx1b
UCAUAGA	mmu-miR-376b-3p	0.979	0.979	1953-01-01	16			Snx29
								Cyb5r3
								Srpx2
								Ehhadh
								Ift46
								Ifi27
								Taf7
								Nsdhl
								Wbp2
								Idh1
								Atxn7l3b
								Gmppa
								Aldh1l1
								Ttc38
								Adamtsl5
								Btbd3
								Dpy19l1
								Ksr2
								Fam212a
								Psmd12
								Tnrc6c
								Adamtsl2
								Noct
								Arhgef3
								Arid5a
								Zkscan4
								Optn
								Zcchc14
								Cd209b
								Elp3
								Ubn1
								Noc3l
								Pdzd4
								Dusp7
								Bmyc
								C1galt1
								Crebzf
								Mgl2
								Kifc3
								Zfp652
								Zfp808
								Pgk1
								Zfp787
								Pla2g6
								Msl1
								Alcam
								Gyg
								Ppt2
								Tmem135
								Rcsd1
								Unc45b
								Klf9
								Stxbp6
								Pdk4
								Afap1l1
								Psma6
								Xxylt1
								Klf3
								Tgfb3
								Cct2
								Slc25a25
								Nfkbia
								Zfp454
								Bmp2
								Kpna3
								Sec14l1
								Cd209c
								Acaa1b
								Zfp760
								Tgfbrap1
								Ypel3
								Foxn3
								Tnrc18
								Lncpint
								H2-M3
								Zfp579
								Zfp276
								Mafg
								Cdkn1b
								Cdca3
								Sclt1
								Slc6a12
								Ryk
								Tpp2
								Cxcl12
								Acot7
								Atxn7l3
								Per3
								Anxa6
								Mpp7
								Hsdl2
								Erlin1
								Atg7
								Zfp362
								St3gal5
								Trip12
								Zfp944
								Abat
								Zfp422
								Thsd4
								Ripply3
								Nln
								Nav3
								Bcar3
								Psat1
								Hspa4
								Sec13
								Gm17435
								Adh5
								Bag5
								Srp68
								Ier3
								Psmc2
								Gga2
								Gfm1
								Heatr5b
								Sema6a
								Leng8
								Ttll4
								Cd209d
								H2-M2
								Tns4
								Pgm2
								Itih5
								Atp23
								Ssbp3
								Ap1g1
								Ppp3cc
								Zkscan17
								Smad4
								Tob2
								Hsd17b4
								D830024N08Rik
								Acaa2
								Ntng2
								Swi5
								Ebp
								Bcam
								Phlpp2
								Vmac
								Rcbtb2
								Padi4
								Stat4
								Add3
								Acadm
								Lrfn1
								Ifi208
								Ephx2
								Oit3
								Ddx56
								Ly6h
								C1qtnf1
								Lrp6
								Palmd
								Parp3
								Mdh1
								Mmp9
								Clspn
								Csnk1e
								Phf8
								Etfdh
								Aldh3b2
								Gabpb2
								Ctbp1
								Pdgfc
								Vcp
								Kpna6
								Tnks2
								Akr1b3
								Peli2
								Angptl4
								Mfsd12
								Ms4a8a
								Ptprcap
								Kif21a
								Copb1
								Stmn2
								Epb41l2
								Rtn1
								Rsbn1l
								Mdh2
								Cand1
								Taf8
								Ghitm
								Retnla
								Armc8
								Cct7
								Atp6v1d
								Usp14
								Adcy9
								Hadhb
								Hspa4l
								Jdp2
								Gspt1
								Hadha
								Srp54c
								Eif4ebp2
								Atxn10
								Ttc37
								Mtcp1
								Xrcc6
								Pkd2
								Cbr1
								Zscan29
								Heatr6
								Marcksl1
								0610030E20Rik
								2700081O15Rik
								Mdm4
								Slc25a5
								Cd2ap
								4930523C07Rik
								Fndc4
								Cdk18
								Psmc6
								Trmt10b
								Zfp658
								Cops2
								Leo1
								Nfxl1
								Akr1b10
								Tsta3
								Xrcc2
								Tubb4b
								Scn2b
								Sod2
								Mill2
								Mllt6
								Serpine1
								Rfng
								Elk4
								Map4k2
								Ddx58
								Gngt2
								Pkig
								Atg4d
								Ttc14
								Sema6d
								2610037D02Rik
								Arhgap26
								Rwdd2b
								Tln2
								Stap1
								Scd1
								Cope
								Cytl1
								Gys2
								St13
								Zdhhc7
								Aco1
								Azi2
								Fam193b
								Snapc3
								Muc16
								Acot9
								Rnase4
								Sec23ip
								Ckap5
								Psmc3
								Lonp2
								Etohd2
								Crybg3
								Arrdc4
								Trp53rkb
								Eif3c
								Ephx1
								Galns
								Fhod1
								Fut10
								Vps9d1
								Uba6
								Xpnpep1
								Trim11
								Qars
								Marveld1
								Gbp7
								Zfp938
								Hsph1
								Trp53cor1
								Ubxn4
								Gm12258
								Cdkn1a
								Rsl1d1
								Asph
								Zfp664
								Efr3b
								Rfk
								Kpnb1
								Cbx6
								Mansc1
								Fuz
								Ermp1
								Ola1
								4930578C19Rik
								Eci2
								Kif13a
								Klf11
								4833445I07Rik
								Hoxa3
								Klhdc4
								Clk4
								Fads3
								Anxa5
								Zscan26
								Gpnmb
								Rufy2
								Anks3
								Ptp4a3
								Gapdh
								Lss
								Abl1
								Pafah2
								Ttc7b
								F7
								Nek6
								Zranb3
								Cyp4v3
								Mta3
								Brd9
								Rps27
								Copb2
								Trip4
								Scmh1
								Pdlim2
								Rhoj
								Gm28529
								Pitpnm3
								AC163354.1
								Rnpc3
								Ica1l
								Zkscan6
								Cat
								Phc2
								Cct8
								Col4a6
								Mlkl
								Fam53a
								Asl
								Ano9
								Atxn7
								Uevld
								Ascc2
								Tkfc
								Slc25a13
								Fam13c
								Nrg2
								Mettl9
								Rnh1
								Kmt2e
								Prr32
								Socs6
								Xbp1
								Riox2
								Vac14
								Lemd3
								Alkbh1
								Ikbkap
								Thoc5
								Nsd3
								Atp6v0a1
								Cttn
								Zwint
								Faf2
								Pan3
								Ms4a4a
								Eif4g1
								Lta4h
								Itga7
								Abca7
								Cs
								Plin2
								Fam208a
								Scp2
								Appl2
								Antxr2
								Fam92a
								Dram1
								Iars
								Timd4
								Gja5
								Bend5
								Hmga1b
								Gnptab
								Pgap1
								Gm37494
								Zbtb34
								Utp6
								Zeb1
								Sardh
								Rab28
								Zdhhc1
								Sec24a
								Il1rn
								Sel1l
								Adcy3
								Ints6l
								Ltbp2
								Thbs1
								Mcm10
								Pts
								Stat1
								Lactb2
								Mtmr12
								Elk3
								Tmem154
								Cdc42ep3
								Npc2
								Eppk1
								Ak2
								Pter
								Epc2
								Traf7
								Tshz2
								Sec24c
								Slc25a36
								Snca
								Ubc
								Zfp949
								Gimap1
								Pnrc1
								Arntl2
								Apol6
								Sav1
								Dnm1
								Gm4117
								Gypc
								Dgka
								Psmb4
								Il21r
								Gm20342
								Gm45250
								Zfp646
								Naa15
								Vcl
								Dnajb4
								Fchsd2
								Dtx3
								Wsb2
								Elac2
								Gpi1
								Rnf150
								Pcbp3
								Zfp759
								Slx1b
								Sod3
								Maged1
								Mmp12
								Rubcn
								Spop
								Abcf1
								Cbr2
								Cdc27
								Dlst
								Rtf2
								Smo
								Rnase6
								Smox
								Dars2
								Lgals3bp
								Acad12
								6720427I07Rik
								Cd163
								Rpa1
								Atp11b
								Bms1
								Copg1
								Psmd2
								Vwa8
								Spty2d1
								Gm37168
								Paf1
								Josd1
								Gprc5a
								Taf1d
								Orai1
								Atp6v1e1
								Dirc2
								Gsdme
								Spopl
								Dhrs9
								Snd1
								Cse1l
								Ninj1
								Gtpbp4
								Ldb1
								Gm45669
								Grap
								2810405F17Rik
								Osr1
								Psmd13
								Mme
								Rcc1
								Wt1
								Tk2
								Psmd8
								Pla2g2d
								Zfp738
								Ehd3
								Atg4a
								Ccr2
								Psmd1
								Tet2
								Sh2b3
								Iah1
								Dpp3
								Clic4
								Zbtb44
								Nelfa
								Blmh
								Pkm
								Prune1
								Tuft1
								3110002H16Rik
								Bmf
								Tmem63a
								Tppp
								Zfp81
								Serpina3n
								Ncam2
								Lars
								Rmnd5a
								A430078G23Rik
								Tfr2
								Mlxip
								Tub
								Mapk7
								Ipo7
								Chd4
								Tmem88
								Zfp36l2
								Nr2f6
								Smim10l1
								Kirrel
								Irf4
								1600020E01Rik
								Rasgrp2
								Ankrd10
								Pmpcb
								Hepacam2
								Znhit6
								2900097C17Rik
								Gla
								Hmcn1
								Prdx2
								H1f0
								Uso1
								Prpf31
								Camkk2
								Serpinb9
								Taldo1
								Fbxo31
								Spin1
								Stab2
								Eif2s1
								Acads
								Slc39a3
								B3galnt2
								Ogfrl1
								1700017B05Rik
								Rpusd3
								Actr1a
								Nfkbil1
								Snapc4
								Gnl2
								Larp1
								Rnf167
								Spock2
								Cnpy3
								Nr2c2
								Ubxn2b
								Fsd2
								Bcap31
								Col12a1
								Anxa2
								Ptpn23
								Psmd14
								Hspa5
								Otop1
								Cth
								Rsbn1
								Prnp
								Eif2b2
								Ddb1
								Wdr45b
								Baz2b
								Mllt10
								Klhl25
								Ptges
								Klf7
								Hadh
								Taf11
								Eif3l
								Mmachc
								Bag3
								Glg1
								Kpna2
								2410015M20Rik
								B230219D22Rik
								Gtf2f1
								Peg3
								Foxj3
								Plekhg5
								Nek2
								Gbf1
								Bcl2l13
								Ccdc92
								F10
								Mob3c
								Ptgr2
								Cars
								Baiap2
								Nsfl1c
								Mctp1
								AC154509.1
								Irak1bp1
								Dclk3
								Mbd5
								Zfp954
								Ctsz
								Oxct1
								Tnpo1
								Smpdl3b
								Trip6
								Ppp1r21
								Cenpb
								Mmrn1
								Senp8
								Retreg3
								Kti12
								Uhrf1
								Cops5
								Dll1
								Usf3
								Trnp1
								Cidec
								Rexo1
								E2f7
								Nudt7
								Lrrc29
								Gm26917
								Edn1
								Uxs1
								Card11
								Shmt2
								Aldh3a2
								Mars
								Gpc4
								Ube2l6
								Notch2
								Inpp4a
								Gm9917
								Fig4
								Ide
								Msl2
								Psmc5
								Lasp1
								Rasgef1b
								Cog4
								Ctdsp1
								Pbx3
								Fabp4
								Aass
								Ptpn9
								Socs2
								Ctbp2
								Dbi
								Irf2bp1
								Kremen1
								Ap3d1
								Rbm15b
								Pir
								Hist1h2bc
								Hsp90ab1
								Sft2d2
								Rcc2
								Atrnl1
								Spry1
								Mroh2a
								Fam174a
								Gxylt1
								Il2ra
								Psmd10
								Homer1
								Sec24d
								Synm
								Reep3
								Araf
								Alas1
								Ftsj3
								Fut8
								Adam19
								Rrp1
								Gm11816
								Sh3d21
								Zfp777
								Rpsa
								Med25
								Gstm6
								Trip10
								Prep
								Kdm7a
								Gars
								Scd3
								Adra2a
								Cd180
								Slc10a6
								BC002059
								Ubap2
								Frs2
								1500015A07Rik
								Ubqln2
								Ssc4d
								Rfx7
								Zfp746
								Rnf169
								Rasgrp3
								Gm10138
								Nsf
								Sacm1l
								Gm35339
								1700030J22Rik
								Ndc1
								Abcc1
								Eri3
								Mfsd14b
								Usp4
								Abcf2
								Gamt
								Rrp12
								Zfp940
								Phactr2
								Kcnq1ot1
								Rassf9
								Limk2
								Enox1
								Tshz1
								Cox15
								Slc41a2
								Apex1
								Dtl
								Vamp2
								Ppp2r3a
								Csnk2b
								Hp
								Psen2
								Umps
								Sipa1l2
								Hspa9
								Tmtc2
								Tfrc
								Phyh
								Gigyf1
								Spdl1
								Megf6
								Fam46b
								Sh3gl1
								Nr4a1
								Pja1
								Tufm
								Ogfod1
								Ube2e3
								Fbxl17
								Tsg101
								Neurl1a
								Sncg
								Sept10
								Inpp5k
								Vit
								Rcan1
								Rffl
								Rb1cc1
								Dpyd
								Ecscr
								Rasgrp4
								AL732506.1
								Def6
								Anapc2
								A430110L20Rik
								Hmbox1
								Sh3bp5
								Usp9x
								Cd226
								Slc6a13
								Adra1a
								Gcsh
								Dad1
								1810032O08Rik
								AI838599
								Gm9493
								Usp19
								Skiv2l2
								Plbd1
								A4galt
								Trim16
								Mvp
								Trim30c
								Crot
								Phc1
								Prepl
								Atl3
								Rgs3
								Gins2
								Stk40
								Ifitm3
								Gpsm1
								Arl5a
								Vgll4
								Rab11fip2
								Suclg1
								Aamdc
								Cdca7l
								Nfe2
								Nkiras1
								Psap
								Lrrn4
								Steap4
								Ston2
								Dclk2
								Rabl6
								Narfl
								Ilkap
								Pde4a
								Zfp398
								Myl6b
								Rnf220
								Aox1
								Ptk2b
								Gbp3
								Angptl1
								Calr
								Fam117b
								Nlgn2
								Cers6
								Pear1
								Bod1
								Anxa1
								6330418K02Rik
								Prdm11
								Nbr1
								Sec16a
								Grpel1
								Etv1
								Ell2
								Abcg8
								Idh3b
								Dyrk1a
								Ehd2
								1110038F14Rik
								Dcakd
								Tusc5
								Sparc
								Tspan32
								Tnfsf13b
								Tcf4
								Gm12185
								Zfhx3
								Cdk5rap3
								Zkscan8
								Pik3cb
								Armcx4
								Relt
								Pi4kb
								Lats2
								Ift57
								Pfkfb3
								Ggt5
								Acaa1a
								Zfp799
								Prelp
								Sdr42e1
								Lypd1
								Micall2
								2610008E11Rik
								Wfs1
								Frs3
								Egr2
								Gldc
								Acap3
								Aldh5a1
								Ptprq
								Lgals3
								Cpt2
								Tcp1
								Abhd8
								Gpt
								Actr5
								Mucl1
								Nipa2
								Zfp677
								Aldh1a3
								Tpst1
								Slc15a2
								Ywhag
								Taf13
								Foxj2
								Pkp2
								Rhov
								Uba1
								Rab33b
								Tlr5
								Pmpca
								Fxr1
								Ralbp1
								5031425E22Rik
								Parp9
								Pyroxd2
								Gm42418
								Zfp53
								Dera
								Cep68
								Kctd12b
								Aplp1
								Pias2
								E130307A14Rik
								Pcyt2
								Gm36816
								Ints7
								AC174678.1
								Qsox1
								Tslp
								Ppp2r5d
								Kdelc2
								Htr1b
								Klhl9
								Ski
								Xpnpep3
								Pign
								Pcif1
								Pex19
								Ltn1
								Bnc1
								Adh1
								Srf
								Dld
								Topaz1
								Tiam2
								Nars
								Gss
								Akr1c18
								Ap1m1
								Gm15706
								Zscan22
								Psmd6
								Lctl
								Irs3
								Supt6
								Tubd1
								Acox3
								Nedd4l
								Akt3
								Trpm6
								Cr1l
								Sntg1
								Hnrnph2
								Golga4
								Uaca
								Wnt2b
								Pcyt1b
								E430024I08Rik
								Rhof
								Serpinb1c
								Chrm3
								Csnk2a1
								Psmd4
								Cish
								Ptpdc1
								Vsig10
								Atp5b
								Kifc2
								Hivep1
								Tbc1d16
								Serpina7
								Unc50
								Ankrd17
								Tjap1
								Clasrp
								Plekhg3
								Vps53
								Rab10os
								Zfp747
								S100a11
								Igf1r
								Txnrd1
								Mrc2
								Mmp19
								Pnisr
								Slc25a20
								Kiz
								Usp27x
								Gramd3
								Hic2
								Dhdds
								Echdc1
								Cfd
								Rara
								Eda
								Slc15a3
								Mest
								Lmbr1l
								Tmcc2
								Tmem176a
								Sppl3
								Gramd4
								Cpsf4
								Nt5c2
								Akr7a5
								Rchy1
								Nmt1
								Tgfbr2
								Brsk1
								CAAA01147332.1
								Hspa12a
								Numbl
								Rsrp1
								Dennd2c
								A230050P20Rik
								Dusp10
								Pak1ip1
								Capn2
								Rplp1
								Zfp109
								Galk2
								Eno1
								St3gal6
								Ccdc117
								Rnf145
								Synpo
								Ermard
								Efna1
								Hspa8
								Lrrc49
								Gusb
								Clcf1
								Zfp946
								Wdr44
								Gm13594
								Abca8b
								Supt5
								Actl6a
								Chsy1
								Kif19a
								Dusp6
								Aldh4a1
								Pnp2
								Il1rl2
								Tuba1a
								Tlnrd1
								Pls3
								Apip
								Gstk1
								Cntln
								Pole
								C4b
								Ube4b
								Dysf
								Gbgt1
								Sqstm1
								Mut
								Aurka
								Serinc5
								Asb13
								Cdca8
								Atp5a1
								Stac
								Taf5
								Ywhab
								Kmt5c
								Mpp5
								Nck1
								Cadm1
								Pan2
								Phf1
								Pam
								Hyou1
								Slc13a3
								Ints1
								Uvrag
								Axin1
								Serinc3
								Pura
								Nqo1
								Abcb1a
								Adamts2
								Suv39h1
								Psmd11
								Morf4l2
								Slc9a6
								Rnf39
								Erg
								Slc12a5
								Emc2
								Maf1
								Ppip5k1
								Slc25a22
								Pkdcc
								Kars
								Adk
								Bzw1
								Sae1
								Zbtb14
								Hist1h3h
								Paqr7
								Entpd7
								Pou3f1
								Nudt12
								D10Jhu81e
								Pum3
								Zfyve27
								Tacc1
								Thap12
								Gm34280
								Eif3b
								Cd38
								A730046J19Rik
								Map1a
								Vldlr
								Mcm9
								Kpna4
								Gstz1
								Nme7
								Nphp3
								Tsc22d1
								Gnl3
								Nck2
								Lrrc8a
								Stmn1
								Tbc1d22b
								Mtpap
								Acot11
								Magi2
								Eva1b
								Msra
								Arhgap15
								Cog6
								Mfge8
								Srcap
								Mex3d
								Ap1s1
								4930430E12Rik
								Tbl3
								Sgta
								Vkorc1
								Gart
								Rhobtb2
								Fam181b
								Bmp6
								Gramd1b
								Ros1
								Oxtr
								Rgma
								Id1
								B3gat3
								Gpm6a
								Ets2
								Kansl1l
								6030458C11Rik
								Larp4b
								Epm2a
								Ogdh
								Gne
								Il15ra
								Kbtbd11
								Pml
								Cstb
								Ecm1
								Mex3b
								Dnaja2
								Camkk1
								Cipc
								Pld3
								BC031181
								Igfals
								Hars
								Smagp
								Ak6
								Zfp945
								Zfp865
								Ahr
								Cnih4
								Dpp8
								Zfp619
								Wdr4
								Fbp2
								Zcchc3
								Aqp1
								Cd300c2
								Ndrg2
								Sort1
								Ctdp1
								Ttbk2
								Zdhhc13
								Mras
								Gprin3
								Thumpd1
								Nudt6
								Polr2m
								Ndufs1
								Tef
								AC154760.1
								Mgll
								Lyz1
								Cdk11b
								Fdps
								Adam8
								AC149090.1
								1700109H08Rik
								Polr2a
								Tnfrsf14
								Cops3
								Rspo1
								Cnksr1
								Fhad1
								Pclaf
								Naga
								Ciapin1
								Ccdc9
								Marc1
								Polk
								Nub1
								Lonrf3
								Eipr1
								Fras1
								Sash1
								Folh1
								Fam180a
								Prkd3
								Ext1
								Ggps1
								Ddx24
								Mapk8ip3
								Cep55
								Sowahc
								Blzf1
								Rhoc
								Edem1
								Camk2d
								Tysnd1
								2010315B03Rik
								Seh1l
								Cd2
								Nab1
								Pomgnt1
								Katnal2
								Gm14412
								Ldlrap1
								Tead4
								Idh3a
								Npr3
								Oat
								Dctn2
								Wdr37
								Hsd17b7
								Bmp3
								Psme2
								Clk1
								Specc1l
								Cdyl
								H2-Ob
								Ston1
								Thpo
								Scrn3
								Wdr60
								Rnf149
								Adam33
								Mthfsd
								Spn
								Brca1
								Nup50
								Usp53
								Spock3
								CT025619.1
								Txn1
								Mau2
								Rnf130
								Ltc4s
								Prpf40b
								Mcm4
								Slc4a7
								Atp1b3
								Abhd2
								Wdr66
								Med13
								Prpf6
								Kpna1
								H2afv
								Rp9
								Zdhhc17
								Ubap1
								Anxa7
								Nr1d2
								Haus7
								Rbpms
								Ftsj1
								Ext2
								Ddx28
								Acot13
								Apbb1
								Lrp1
								Mrvi1
								Chp2
								Cox6b1
								Psma2
								Pes1
								Apoc1
								A930033H14Rik
								Klrk1
								Tbkbp1
								Dap3
								Ltv1
								Rbck1
								Tnfaip2
								Eme1
								Ing4
								Zmynd11
								Aadac
								Nid1
								Tbc1d2b
								Acp5
								Shb
								H2-DMa
								Kcnab1
								Maml2
								Cog2
								Cd72
								Fbxl14
								Emp2
								Tmem5
								Pcdhac2
								Gins4
								Lep
								Bcl7c
								Tbc1d8b
								Eid2b
								Mindy1
								Cep162
								Bicra
								Gcdh
								Pigyl
								Tm9sf4
								Prdx3
								Cox4i2
								Iqck
								Pja2
								Bank1
								Psme4
								Prdm2
								Zufsp
								Atg16l2
								Mcc
								Zfp959
								Sesn2
								Cxcl13
								Mthfd1
								Plekhm1
								Hyal1
								Slc35c2
								Gbp4
								Pi4k2a
								Kmt2d
								Ankrd35
								Cfap36
								Dmap1
								Gm48832
								Hdhd2
								Zfhx2
								Fbxo45
								Vps37d
								Zfp469
								Smad3
								Arid3a
								Dhrs4
								4930402H24Rik
								Prr12
								Thop1
								Dcaf15
								Ero1lb
								Etfb
								Adal
								Lpgat1
								Neil1
								Zfp637
								Zdhhc14
								Psmb5
								Ccdc25
								Nnmt
								Spred2
								Creg1
								Dhfr
								Tm4sf1
								Lgals1
								Usp36
								Upk3b
								Tmf1
								Malt1
								Nsd2
								Ltbp3
								Eps15
								Eif2b3
								Golga2
								Rab30
								Rbm47
								Tnfsf10
								Dopey2
								Atp6v1b2
								Myh15
								Prdx1
								Zfand2a
								Tro
								Emb
								Abcf3
								Nlgn3
								Ddc
								Dhcr7
								Mettl16
								Lipa
								5730409E04Rik
								Nploc4
								Mepce
								A730063M14Rik

## Sheet: TableS5F.RTqPCR
TableS5F.RTq-PCR analysis: mature miR quantification from mouse tissues.
WAT
Category	Mature ID	AVG Delta(Ct) (Ct(GOI) - Ave Ct(HKG))				Standard Deviation				2^(-Avg.(Delta(Ct))				p-value (comparing to LD group)
		PL	ED	IC	LD	PL	ED	IC	LD	PL	ED	IC	LD	ED	IC	LD
control	U6 snRNA (v2)	4.97	5.16	5.53	5.35	0.945126	0.851059	0.420871	0.444126	0.031919	0.027991	0.021667	0.024594	0.667239	0.062439	0.272332
control	RNU5G	0.18	0.45	0.26	0.55	0.808141	0.479619	0.32887	0.064492	0.884064	0.732607	0.837020	0.683546	0.283777	0.501118	0.234079
control	mmu-miR-103a-3p	-0.62	-0.57	-0.52	-0.52	0.46839	0.235859	0.142685	0.083422	1.535692	1.482239	1.435613	1.435060	0.686167	0.533381	0.657923
control	mmu-let-7d-5p	0.44	0.12	0.27	-0.03	0.351363	0.245318	0.231024	0.037908	0.736567	0.920897	0.832199	1.019441	0.131277	0.419081	0.072377
strand control	mmu-miR-23b-5p	13.72	12.26	13.18	10.71	2.35638	1.68781	1.49768	0.89936	0.000074	0.000204	0.000108	0.000599	0.340383	0.853645	0.023708
strand control	mmu-miR-221-5p	12.18	10.06	10.82	9.93	1.27911	1.25082	0.883666	0.381944	0.000215	0.000938	0.000553	0.001028	0.043977	0.065313	0.00299
disease regulated	mmu-miR-17-5p	4.04	3.53	3.77	3.35	0.458512	0.449896	0.421061	0.217494	0.060955	0.086736	0.073387	0.097922	0.0974	0.384491	0.061682
disease regulated	mmu-miR-142-3p	0.8	-0.43	-0.16	-0.53	0.497865	0.495134	0.741491	0.21407	0.573907	1.343607	1.119872	1.445042	0.001971	0.026203	0.000558
disease regulated	mmu-miR-23b-3p	-1.46	-1.72	-1.54	-2.08	0.54586	0.390068	0.419518	0.1071	2.748966	3.300713	2.901234	4.221565	0.504089	0.926963	0.156188
disease regulated	mmu-miR-92a-3p	2.74	2.53	2.67	2.36	0.464933	0.31619	0.3911	0.138938	0.149570	0.172872	0.157672	0.194491	0.522821	0.863127	0.340255
disease regulated	mmu-miR-7a-5p	6.26	5.67	6.01	5.72	0.229566	0.310694	0.25081	0.134715	0.013008	0.019588	0.015499	0.019030	0.006124	0.09933	0.004285
disease regulated	mmu-miR-1907	14.34	14.33	12.6	11.91	1.10198	1.07263	1.58259	1.28969	0.000048	0.000048	0.000161	0.000259	0.95869	0.023548	0.029872
disease regulated	mmu-miR-221-3p	4.39	2.84	3.34	2.3	0.350608	1.0494	0.927733	0.296373	0.047824	0.139285	0.098527	0.202751	0.014151	0.032504	6e-05
disease regulated	mmu-miR-222-3p	4.58	2.89	3.56	2.49	0.480535	1.01073	0.947494	0.348908	0.041682	0.135007	0.084494	0.177732	0.009927	0.037942	0.000223
disease regulated	mmu-miR-27b-3p	0.78	0.43	0.73	0.11	0.592286	0.46886	0.445659	0.176142	0.581918	0.741119	0.603601	0.927302	0.394264	0.98167	0.158768
disease regulated	mmu-miR-24-3p	-0.81	-1.22	-1.03	-1.56	0.527003	0.397406	0.428298	0.147623	1.755914	2.336655	2.044385	2.950810	0.237446	0.568144	0.070502
disease regulated	mmu-miR-145-5p	-1.61	-1.51	-1.51	-1.81	0.579274	0.248627	0.318929	0.118993	3.057224	2.847004	2.841527	3.509124	0.554881	0.579916	0.825843
disease regulated	mmu-miR-155-5p	7.07	6.59	6.31	6.3	0.566276	0.345296	0.801421	0.232721	0.007428	0.010364	0.012633	0.012701	0.124222	0.068313	0.04342
Blood monocytes
Category	Mature ID	AVG Delta(Ct) (Ct(GOI) - Ave Ct(HKG))				Standard Deviation				2^(-Avg.(Delta(Ct))				p-value (comparing to LD group)
		PL	ED	IC	LD	PL	ED	IC	LD	PL	ED	IC	LD	ED	IC	LD
control	UniSp2	-5.79	-6.18	-4.75	-6.56	N/A	N/A	N/A	N/A	55.202690	72.337241	26.908685	94.135479	N/A	N/A	N/A
control	U6 snRNA (v2)	3.13	0.62	1.90	1.16	N/A	N/A	N/A	N/A	0.113965	0.649169	0.267943	0.446480	N/A	N/A	N/A
control	RNU5G	-0.77	-0.94	-0.70	-0.96	N/A	N/A	N/A	N/A	1.701334	1.914101	1.624505	1.940820	N/A	N/A	N/A
control	mmu-miR-103a-3p	0.54	0.52	0.48	0.73	N/A	N/A	N/A	N/A	0.686184	0.695762	0.716978	0.601513	N/A	N/A	N/A
strand control	mmu-let-7d-5p	0.22	0.41	0.22	0.22	N/A	N/A	N/A	N/A	0.856584	0.750886	0.858565	0.856584	N/A	N/A	N/A
strand control	mmu-miR-23b-5p	12.99	10.89	13.36	12.38	N/A	N/A	N/A	N/A	0.000123	0.000526	0.000095	0.000187	N/A	N/A	N/A
disease regulated	mmu-miR-221-5p	12.99	10.89	10.54	9.64	N/A	N/A	N/A	N/A	0.000123	0.000526	0.000672	0.001250	N/A	N/A	N/A
disease regulated	mmu-miR-17-5p	1.15	0.56	0.95	1.04	N/A	N/A	N/A	N/A	0.449585	0.676737	0.517632	0.485205	N/A	N/A	N/A
disease regulated	mmu-miR-142-3p	-2.44	-3.14	-3.70	-2.59	N/A	N/A	N/A	N/A	5.413894	8.794897	12.996038	6.007092	N/A	N/A	N/A
disease regulated	mmu-miR-23b-3p	-1.50	-1.36	-1.46	-1.45	N/A	N/A	N/A	N/A	2.821900	2.560928	2.751084	2.725775	N/A	N/A	N/A
disease regulated	mmu-miR-92a-3p	-0.42	-0.16	-0.40	-0.31	N/A	N/A	N/A	N/A	1.334840	1.114709	1.319508	1.236847	N/A	N/A	N/A
disease regulated	mmu-miR-7a-5p	3.91	3.69	3.88	4.35	N/A	N/A	N/A	N/A	0.066370	0.077303	0.067921	0.048923	N/A	N/A	N/A
disease regulated	mmu-miR-1907	8.91	10.89	9.09	8.78	N/A	N/A	N/A	N/A	0.002074	0.000526	0.001835	0.002270	N/A	N/A	N/A
disease regulated	mmu-miR-221-3p	3.69	3.78	3.80	3.80	N/A	N/A	N/A	N/A	0.077303	0.072628	0.071794	0.071628	N/A	N/A	N/A
disease regulated	mmu-miR-222-3p	2.98	2.93	3.50	3.48	N/A	N/A	N/A	N/A	0.126452	0.130912	0.088388	0.089415	N/A	N/A	N/A
disease regulated	mmu-miR-27b-3p	1.68	1.08	1.07	2.07	N/A	N/A	N/A	N/A	0.311362	0.471937	0.476319	0.237610	N/A	N/A	N/A
disease regulated	mmu-miR-24-3p	-0.70	-0.76	-0.63	-0.52	N/A	N/A	N/A	N/A	1.620756	1.689582	1.547565	1.430646	N/A	N/A	N/A
disease regulated	mmu-miR-145-5p	12.99	10.89	13.36	12.38	N/A	N/A	N/A	N/A	0.000123	0.000526	0.000095	0.000187	N/A	N/A	N/A
disease regulated	mmu-miR-155-5p	5.55	6.07	4.94	4.98	N/A	N/A	N/A	N/A	0.021295	0.014851	0.032577	0.031613	N/A	N/A	N/A
Spleen
Category	Mature ID	AVG Delta(Ct) (Ct(GOI) - Ave Ct(HKG))				Standard Deviation				2^(-Avg.(Delta(Ct))				p-value (comparing to LD group)
		PL	ED	IC	LD	PL	ED	IC	LD	PL	ED	IC	LD	ED	IC	LD
control	U6 snRNA (v2)	3.13	2.17	1.83	2.48	0.677219	1.244877	0.317980	0.568256	0.114607	0.222313	0.281915	0.179521	0.077164	0.000423	0.174836
control	RNU5G	0.08	0.08	-0.02	0.05	0.111156	0.162539	0.126350	0.126944	0.948246	0.947808	1.013959	0.967425	0.970576	0.169950	0.729105
control	mmu-miR-103a-3p	0.33	0.34	0.40	0.34	0.074621	0.126117	0.076449	0.080577	0.793439	0.788218	0.756109	0.787611	0.905829	0.120714	0.839923
control	mmu-let-7d-5p	-0.41	-0.42	-0.38	-0.39	0.058513	0.043805	0.054691	0.046706	1.329124	1.338546	1.304352	1.312413	0.764995	0.413014	0.645409
strand control	mmu-miR-23b-5p	12.31	12.38	13.84	12.34	1.549355	1.532892	1.679890	1.685416	0.000196	0.000188	0.000068	0.000192	0.860257	0.362021	0.881374
strand control	mmu-miR-221-5p	10.83	10.45	11.09	12.62	0.938091	0.812221	0.676307	1.445116	0.000551	0.000715	0.000458	0.000158	0.633230	0.473694	0.163990
disease regulated	mmu-miR-17-5p	0.43	0.61	0.80	0.59	0.222265	0.230916	0.131331	0.284455	0.742507	0.653685	0.572362	0.665367	0.194641	0.004545	0.384413
disease regulated	mmu-miR-142-3p	-5.43	-5.30	-5.48	-5.37	0.222143	0.079617	0.116595	0.160012	43.254008	39.305701	44.786748	41.323453	0.193974	0.697510	0.621049
disease regulated	mmu-miR-23b-3p	-1.79	-1.75	-1.72	-1.82	0.166218	0.205066	0.141201	0.151083	3.455867	3.365140	3.301984	3.519952	0.745966	0.454848	0.836693
disease regulated	mmu-miR-92a-3p	-0.68	-0.73	-0.67	-0.77	0.120396	0.250371	0.099034	0.196902	1.599498	1.659406	1.589236	1.703957	0.552360	0.866826	0.353441
disease regulated	mmu-miR-7a-5p	3.05	3.19	3.35	3.37	0.238823	0.186598	0.127715	0.108543	0.121141	0.109626	0.097847	0.096872	0.285100	0.023375	0.082828
disease regulated	mmu-miR-1907	12.73	13.21	12.11	11.44	1.294323	1.110264	1.355740	0.813254	0.000147	0.000106	0.000226	0.000360	0.429502	0.336398	0.121781
disease regulated	mmu-miR-221-3p	4.21	4.17	4.03	4.33	0.142289	0.196559	0.063096	0.216444	0.054051	0.055655	0.061285	0.049798	0.632394	0.011076	0.338877
disease regulated	mmu-miR-222-3p	3.04	3.18	3.15	3.13	0.141287	0.132736	0.123792	0.219730	0.121381	0.110389	0.112917	0.114405	0.119604	0.183199	0.504505
disease regulated	mmu-miR-27b-3p	0.17	0.26	0.32	0.17	0.259856	0.174954	0.157410	0.221418	0.890017	0.834316	0.802923	0.886109	0.453924	0.223813	0.935083
disease regulated	mmu-miR-24-3p	-1.30	-1.25	-1.24	-1.33	0.190617	0.205797	0.126469	0.165641	2.455796	2.379514	2.364716	2.512091	0.704573	0.523218	0.827250
disease regulated	mmu-miR-145-5p	-1.95	-1.95	-1.81	-1.87	0.128582	0.300143	0.182778	0.183313	3.872683	3.865531	3.494292	3.652512	0.892094	0.116884	0.439736
disease regulated	mmu-miR-155-5p	2.17	1.94	1.87	1.47	0.356077	0.142685	0.515601	0.213576	0.221625	0.260376	0.274206	0.361539	0.213798	0.168306	0.005935
